# Supplementary material for: Crystal structure and Hirshfeld surface analysis of chlorido­(2,6-di­methyl­phenyl isocyanide)[N′-(2,6-di­methyl­phen­yl)-N-(pyridin-2-yl)carbamimido­yl]platinum(II)
Source: Acta Crystallogr E Crystallogr Commun. 2025 Jun 10;81(Pt 7):587–90. doi: 10.1107/S2056989025005079 (PMC12230611; doi:10.1107/S2056989025005079)
Supplement: Supplementary file 1 [file e-81-00587-sup1.cif]

##############################################################################
#                                                                            #
# This CIF contains the data in a paper accepted for publication in          #
# Acta Crystallographica Section E. It conforms to the requirements of       #
# Notes for Authors for Acta Crystallographica Section E, and has been       #
# peer reviewed under the auspices of the IUCr Commission on Journals.       #
#                                                                            #
# Full details of the Crystallographic Information File format               #
# are given in the paper "The Crystallographic Information File (CIF):       #
# a New Standard Archive File for Crystallography" by S. R. Hall, F. H.      #
# Allen and I. D. Brown [Acta Cryst. (1991), A47, 655-685].                  #
#                                                                            #
# The current version of the core CIF dictionary is obtainable from          #
# ftp://ftp.iucr.org/pub/cif_core.dic.                                       #
#                                                                            #
# Software is freely available for graphical display of the structure(s)     #
# in this CIF. For information consult the CIF software page                 #
# http://www.iucr.org/resources/cif/software.                                #
#                                                                            #
# This file may be used for bona fide research purposes within the           #
# scientific community so long as proper attribution is given to the journal # 
# article from which it was obtained.                                        #
#                                                                            #
##############################################################################
data_I
_audit_creation_method     'SHELXL-2019/3'
_journal_date_recd_electronic     2025-04-23
_journal_date_accepted     2025-06-04
_journal_name_full     'Acta Crystallographica, Section E'
_journal_year     2025
_journal_volume     81
_journal_issue      1
_journal_page_first     0
_journal_page_last     0
_journal_paper_category     GM
_journal_paper_doi     10.1107/S2056989025005079
_journal_coeditor_code     TX2098
_publ_contact_author_name     'Ajaya Bhattarai'
_publ_contact_author_address
;
Department of Chemistry,
M.M.A.M.C (Tribhuvan University) Biratnagar,
Nepal
;
_publ_contact_author_email     'ajaya.bhattarai@mmamc.tu.edu.np'
_publ_contact_author_fax     ?
_publ_contact_author_phone     ?
_publ_section_title
;\
Crystal structure and Hirshfeld surface analysis of chlorido(2,6-dimethylphenyl
isocyanide)[<i>N</i>'-(2,6-dimethylphenyl)-<i>N</i>-(pyridin-2-yl)\
carbamimidoyl]platinum(II)
;
loop_
    _publ_author_name
    _publ_author_address
    'Olga V. Repina'
;
Peoples' Friendship University of Russia,
6 Miklukho-Maklaya Street,
Moscow, 117198,
Russian Federation
;
    'Elena Yu. Nevskaya'
;
Peoples' Friendship University of Russia,
6 Miklukho-Maklaya Street,
Moscow, 117198,
Russian Federation
;
    'Ilya S. Kritchenkov'
;
Peoples' Friendship University of Russia,
6 Miklukho-Maklaya Street,
Moscow, 117198,
Russian Federation
;
    'Victor N. Khrustalev'
;
Peoples' Friendship University of Russia,
6 Miklukho-Maklaya Street,
Moscow, 117198,
Russian Federation
Zelinsky Institute of Organic Chemistry,
Russian Academy of Sciences (RAS),
Leninsky Prospect 47,
119991 Moscow,
Russian Federation
;
    'Alexander S. Novikov'
;
Institute of Chemistry,
Saint Petersburg State University,
Universitetskaya Nab. 7/9, 199034 Saint Petersburg,
Russian Federation
;
    'Alexander G. Tskhovrebov'
;
Peoples' Friendship University of Russia,
6 Miklukho-Maklaya Street,
Moscow, 117198,
Russian Federation
;
    'Namiq Q. Shikhaliyev'
;
Baku Engineering University,
Khirdalan City,
120 AZ0101 Hasan Aliyev Street,
Baku, Azerbaijan
;
    'Aytan A. Niyazova'
;
Azerbaijan State University of Economics,
M. Mukhtarov 194,
1001 Baku,
Azerbaijan
;
    'Akkurt, Mehmet'
;
Department of Physics,
Faculty of Sciences,
Erciyes University,
38039 Kayseri,
T\"urkiye
;
    'Ajaya Bhattarai'
;
Department of Chemistry,
M.M.A.M.C (Tribhuvan University) Biratnagar,
Nepal
;
_publ_section_synopsis
;
The coordination geometry around the platinum atom is square-planar. In the
crystal, dimers with <i>R</i>^2^~2~(8) motifs, formed by pairs of N---H...N
hydrogen bonds, are connect to each other through pairs of weak C---H...Cl
interactions, forming a <i>R</i>^2^~2~(16) motif and creating parallel ribbons
along the [011] axis direction. The molecular pairs are connected by
C---H...\p and \p--\p interactions, forming parallel ribbons along the
<i>b</i>-axis direction.
;
_chemical_name_systematic
;\
Chlorido(2,6-dimethylphenyl isocyanide)[<i>N</i>'-(2,6-dimethylphenyl)-\
<i>N</i>-(pyridin-2-yl)carbamimidoyl]platinum(II)
;
_chemical_name_common     ?
_chemical_formula_moiety     'C23 H23 Cl N4 Pt'
_chemical_formula_sum     'C23 H23 Cl N4 Pt'
_chemical_formula_iupac     '[Pt (C14 H14 N3) Cl (C9 H9 N1)]'
_chemical_formula_weight     585.99
_chemical_melting_point     ?
_space_group_crystal_system     triclinic
_space_group_name_H-M_alt     'P -1'
_space_group_name_Hall     '-P 1'
loop_
    _space_group_symop_operation_xyz
    'x, y, z'
    '-x, -y, -z'
_cell_length_a     7.7053(3)
_cell_length_b     9.7010(3)
_cell_length_c     15.0316(5)
_cell_angle_alpha     104.5350(10)
_cell_angle_beta     95.9220(10)
_cell_angle_gamma     90.2270(10)
_cell_volume     1081.31(6)
_cell_formula_units_Z     2
_cell_measurement_reflns_used     9990
_cell_measurement_theta_min     2.66
_cell_measurement_theta_max     32.57
_cell_measurement_temperature     100(2)
_exptl_crystal_description     prism
_exptl_crystal_colour     red
_exptl_crystal_size_max     0.200
_exptl_crystal_size_mid     0.150
_exptl_crystal_size_min     0.100
_exptl_crystal_density_diffrn     1.800
_exptl_crystal_density_meas     ?
_exptl_crystal_density_method     ?
_exptl_crystal_F_000     568
_exptl_absorpt_coefficient_mu     6.628
_exptl_absorpt_correction_type     multi-scan
_exptl_absorpt_process_details
;
(SADABS; Krause <i>et al.</i>,  2015).
;
_exptl_absorpt_correction_T_min     0.297
_exptl_absorpt_correction_T_max     0.495
_diffrn_ambient_temperature     100(2)
_diffrn_source     ?
_diffrn_radiation_type     MoK\a
_diffrn_radiation_wavelength     0.71073
_diffrn_measurement_device_type     'Bruker D8 QUEST PHOTON-III CCD'
_diffrn_measurement_method     '\f and \w scans'
_diffrn_detector_area_resol_mean     ?
_diffrn_reflns_number     26083
_diffrn_reflns_av_R_equivalents     0.0363
_diffrn_reflns_av_unetI/netI     0.0370
_diffrn_reflns_theta_min     2.269
_diffrn_reflns_theta_max     32.599
_diffrn_reflns_theta_full     25.242
_diffrn_measured_fraction_theta_max     0.994
_diffrn_measured_fraction_theta_full     0.995
_diffrn_reflns_limit_h_min     -11
_diffrn_reflns_limit_h_max     11
_diffrn_reflns_limit_k_min     -14
_diffrn_reflns_limit_k_max     14
_diffrn_reflns_limit_l_min     -22
_diffrn_reflns_limit_l_max     22
_refine_special_details     ?
_reflns_number_total     7860
_reflns_number_gt     6973
_reflns_threshold_expression     'I > 2\s(I)'
_refine_ls_structure_factor_coef     Fsqd
_refine_ls_matrix_type     full
_refine_ls_R_factor_all     0.0376
_refine_ls_R_factor_gt     0.0296
_refine_ls_wR_factor_gt     0.0685
_refine_ls_wR_factor_ref     0.0712
_refine_ls_goodness_of_fit_ref     1.093
_refine_ls_restrained_S_all     1.093
_refine_ls_number_reflns     7860
_refine_ls_number_parameters     268
_refine_ls_number_restraints     0
_refine_ls_hydrogen_treatment     mixed
_refine_ls_weighting_scheme     calc
_refine_ls_weighting_details
              'w=1/[\s^2^(Fo^2^)+(0.0282P)^2^+2.7164P] where P=(Fo^2^+2Fc^2^)/3'
_atom_sites_solution_hydrogens     mixed
_atom_sites_solution_primary     difmap
_atom_sites_solution_secondary     difmap
_refine_ls_shift/su_max     0.002
_refine_ls_shift/su_mean     0.000
_refine_diff_density_max     2.311
_refine_diff_density_min     -1.840
_refine_ls_extinction_method     none
_refine_ls_extinction_coef     .
loop_
    _atom_type_symbol
    _atom_type_description
    _atom_type_scat_dispersion_real
    _atom_type_scat_dispersion_imag
    _atom_type_scat_source
    'C' 'C' 0.0033 0.0016
                         'International Tables Vol C Tables 4.2.6.8 and 6.1.1.4'
    'H' 'H' 0.0000 0.0000
                         'International Tables Vol C Tables 4.2.6.8 and 6.1.1.4'
    'N' 'N' 0.0061 0.0033
                         'International Tables Vol C Tables 4.2.6.8 and 6.1.1.4'
    'Cl' 'Cl' 0.1484 0.1585
                         'International Tables Vol C Tables 4.2.6.8 and 6.1.1.4'
    'Pt' 'Pt' -1.7033 8.3905
                         'International Tables Vol C Tables 4.2.6.8 and 6.1.1.4'
_computing_data_collection
;
APEX3 (Bruker, 2018)
;
_computing_cell_refinement
;
SAINT (Bruker, 2013)
;
_computing_data_reduction
;
SAINT (Bruker, 2013)
;
_computing_structure_solution
;
<i>SHELXT2016/6</i> (Sheldrick, 2015a)
;
_computing_structure_refinement
;
<i>SHELXL2016/6</i> (Sheldrick, 2015b)
;
_computing_molecular_graphics
;
ORTEP-3 for Windows (Farrugia, 2012)
;
_computing_publication_material
;
PLATON (Spek, 2020)
;
loop_
    _atom_site_type_symbol
    _atom_site_label
    _atom_site_fract_x
    _atom_site_fract_y
    _atom_site_fract_z
    _atom_site_U_iso_or_equiv
    _atom_site_adp_type
    _atom_site_calc_flag
    _atom_site_occupancy
    _atom_site_disorder_assembly
    _atom_site_disorder_group
    Pt Pt1 0.53441(2) 0.13401(2) 0.28812(2) 0.01514(4) Uani d 1 . .
    Cl Cl1 0.51685(14) -0.09097(9) 0.17919(8) 0.0293(2) Uani d 1 . .
    N N1 0.3881(4) 0.0699(3) 0.3776(2) 0.0167(5) Uani d 1 . .
    N N2 0.4380(4) 0.3015(3) 0.4560(2) 0.0208(6) Uani d 1 . .
    N N3 0.6105(4) 0.4395(3) 0.3983(2) 0.0205(6) Uani d 1 . .
    N N4 0.7598(4) 0.2117(3) 0.1508(2) 0.0194(6) Uani d 1 . .
    C C1 0.5383(4) 0.3147(4) 0.3855(2) 0.0167(6) Uani d 1 . .
    C C2 0.3667(4) 0.1731(4) 0.4533(2) 0.0169(6) Uani d 1 . .
    C C3 0.2794(5) 0.1459(4) 0.5250(3) 0.0204(7) Uani d 1 . .
    H H3 0.265681 0.219578 0.578710 0.024 Uiso calc 1 . .
    C C4 0.2142(5) 0.0100(4) 0.5158(3) 0.0215(7) Uani d 1 . .
    H H4 0.156299 -0.011383 0.563766 0.026 Uiso calc 1 . .
    C C5 0.2336(5) -0.0964(4) 0.4353(3) 0.0240(8) Uani d 1 . .
    H H5 0.187654 -0.190204 0.427571 0.029 Uiso calc 1 . .
    C C6 0.3199(5) -0.0627(4) 0.3681(3) 0.0226(7) Uani d 1 . .
    H H6 0.332495 -0.134323 0.313232 0.027 Uiso calc 1 . .
    C C7 0.7334(5) 0.4707(3) 0.3421(2) 0.0176(6) Uani d 1 . .
    C C8 0.6827(5) 0.5520(3) 0.2788(2) 0.0175(6) Uani d 1 . .
    C C9 0.8120(5) 0.6020(4) 0.2349(2) 0.0200(7) Uani d 1 . .
    H H9 0.780448 0.658775 0.192975 0.024 Uiso calc 1 . .
    C C10 0.9859(5) 0.5697(4) 0.2517(3) 0.0237(7) Uani d 1 . .
    H H10 1.072772 0.606706 0.222696 0.028 Uiso calc 1 . .
    C C11 1.0329(5) 0.4835(4) 0.3108(3) 0.0256(8) Uani d 1 . .
    H H11 1.151099 0.457850 0.319630 0.031 Uiso calc 1 . .
    C C12 0.9076(5) 0.4341(4) 0.3573(3) 0.0231(7) Uani d 1 . .
    C C13 0.4921(5) 0.5789(4) 0.2586(3) 0.0238(7) Uani d 1 . .
    H H13A 0.423489 0.535280 0.296317 0.036 Uiso calc 0.5 . .
    H H13B 0.474198 0.681757 0.273333 0.036 Uiso calc 0.5 . .
    H H13C 0.454504 0.537103 0.192970 0.036 Uiso calc 0.5 . .
    H H13D 0.477972 0.634147 0.212097 0.036 Uiso calc 0.5 . .
    H H13E 0.427263 0.487670 0.235081 0.036 Uiso calc 0.5 . .
    H H13F 0.446956 0.632323 0.315444 0.036 Uiso calc 0.5 . .
    C C14 0.9594(6) 0.3416(5) 0.4217(3) 0.0335(10) Uani d 1 . .
    H H14A 1.086152 0.349498 0.438079 0.050 Uiso calc 1 . .
    H H14B 0.925098 0.242238 0.391146 0.050 Uiso calc 1 . .
    H H14C 0.900736 0.372707 0.477880 0.050 Uiso calc 1 . .
    C C15 0.6750(4) 0.1938(3) 0.2063(3) 0.0182(6) Uani d 1 . .
    C C16 0.8932(5) 0.2184(4) 0.0958(3) 0.0223(7) Uani d 1 . .
    C C17 0.8685(5) 0.2968(5) 0.0294(3) 0.0268(8) Uani d 1 . .
    C C18 1.0081(7) 0.3038(7) -0.0215(3) 0.0468(14) Uani d 1 . .
    H H18 0.998231 0.356724 -0.066964 0.056 Uiso calc 1 . .
    C C19 1.1612(7) 0.2343(8) -0.0066(3) 0.0505(15) Uani d 1 . .
    H H19 1.255256 0.241513 -0.041498 0.061 Uiso calc 1 . .
    C C20 1.1796(6) 0.1548(6) 0.0582(3) 0.0365(11) Uani d 1 . .
    H H20 1.284531 0.106110 0.066206 0.044 Uiso calc 1 . .
    C C21 1.0446(5) 0.1458(4) 0.1116(3) 0.0267(8) Uani d 1 . .
    C C22 0.6990(6) 0.3677(5) 0.0129(3) 0.0314(9) Uani d 1 . .
    H H22A 0.661132 0.418583 0.072357 0.047 Uiso calc 1 . .
    H H22B 0.609921 0.295356 -0.019962 0.047 Uiso calc 1 . .
    H H22C 0.715665 0.435391 -0.024357 0.047 Uiso calc 1 . .
    C C23 1.0591(6) 0.0627(5) 0.1833(4) 0.0386(11) Uani d 1 . .
    H H23A 1.162807 0.004344 0.176843 0.058 Uiso calc 1 . .
    H H23B 0.954809 0.000691 0.175119 0.058 Uiso calc 1 . .
    H H23C 1.069049 0.128459 0.244974 0.058 Uiso calc 1 . .
    H H2 0.434(8) 0.372(6) 0.497(4) 0.046 Uiso d 1 . .
loop_
    _atom_site_aniso_label
    _atom_site_aniso_U_11
    _atom_site_aniso_U_22
    _atom_site_aniso_U_33
    _atom_site_aniso_U_12
    _atom_site_aniso_U_13
    _atom_site_aniso_U_23
    Pt1 0.01269(5) 0.01191(5) 0.02260(7) -0.00027(4) 0.00389(4) 0.00688(4)
    Cl1 0.0335(5) 0.0139(3) 0.0412(6) -0.0005(3) 0.0197(4) 0.0019(3)
    N1 0.0123(12) 0.0144(12) 0.0263(15) 0.0002(10) 0.0036(11) 0.0097(11)
    N2 0.0271(15) 0.0177(13) 0.0174(14) -0.0097(12) 0.0016(12) 0.0046(11)
    N3 0.0285(15) 0.0171(13) 0.0179(14) -0.0074(11) 0.0034(12) 0.0077(11)
    N4 0.0175(13) 0.0155(12) 0.0247(15) -0.0017(10) 0.0043(11) 0.0030(11)
    C1 0.0181(15) 0.0157(14) 0.0176(15) -0.0041(11) -0.0017(12) 0.0082(12)
    C2 0.0158(14) 0.0186(14) 0.0178(15) -0.0061(11) -0.0010(12) 0.0085(12)
    C3 0.0204(16) 0.0249(16) 0.0177(16) -0.0078(13) -0.0011(12) 0.0101(13)
    C4 0.0199(16) 0.0233(16) 0.0264(18) -0.0028(13) 0.0016(13) 0.0159(14)
    C5 0.0199(16) 0.0153(14) 0.041(2) -0.0001(12) 0.0094(15) 0.0126(15)
    C6 0.0214(16) 0.0136(14) 0.035(2) -0.0003(12) 0.0100(15) 0.0068(14)
    C7 0.0257(16) 0.0146(13) 0.0127(14) -0.0069(12) 0.0013(12) 0.0041(11)
    C8 0.0237(16) 0.0138(13) 0.0150(15) -0.0029(12) 0.0024(12) 0.0037(11)
    C9 0.0280(17) 0.0181(14) 0.0154(15) -0.0044(13) 0.0055(13) 0.0054(12)
    C10 0.0248(17) 0.0261(17) 0.0211(17) -0.0098(14) 0.0033(14) 0.0076(14)
    C11 0.0210(17) 0.0272(18) 0.030(2) -0.0083(14) -0.0032(14) 0.0125(16)
    C12 0.0238(17) 0.0245(16) 0.0217(17) -0.0102(14) -0.0055(14) 0.0107(14)
    C13 0.0234(17) 0.0226(16) 0.0281(19) 0.0018(14) 0.0070(15) 0.0100(15)
    C14 0.0262(19) 0.039(2) 0.040(2) -0.0144(17) -0.0116(17) 0.025(2)
    C15 0.0154(14) 0.0140(13) 0.0248(17) 0.0000(11) 0.0043(13) 0.0036(12)
    C16 0.0201(16) 0.0214(15) 0.0216(17) -0.0060(13) 0.0092(13) -0.0040(13)
    C17 0.0255(18) 0.040(2) 0.0127(16) -0.0054(16) 0.0041(13) 0.0028(15)
    C18 0.033(2) 0.093(4) 0.0161(19) -0.002(3) 0.0097(17) 0.016(2)
    C19 0.029(2) 0.096(5) 0.024(2) -0.003(3) 0.0153(18) 0.006(3)
    C20 0.0187(18) 0.051(3) 0.031(2) 0.0007(18) 0.0075(16) -0.007(2)
    C21 0.0205(17) 0.0224(16) 0.032(2) -0.0028(13) 0.0060(15) -0.0046(15)
    C22 0.028(2) 0.048(3) 0.0192(18) -0.0027(18) 0.0010(15) 0.0124(18)
    C23 0.025(2) 0.028(2) 0.065(3) 0.0054(16) 0.007(2) 0.016(2)
_geom_special_details
;
 All esds (except the esd in the dihedral angle between two l.s. planes)
 are estimated using the full covariance matrix.  The cell esds are taken
 into account individually in the estimation of esds in distances, angles
 and torsion angles; correlations between esds in cell parameters are only
 used when they are defined by crystal symmetry.  An approximate (isotropic)
 treatment of cell esds is used for estimating esds involving l.s. planes.
;
loop_
    _geom_bond_atom_site_label_1
    _geom_bond_atom_site_label_2
    _geom_bond_site_symmetry_2
    _geom_bond_distance
    _geom_bond_publ_flag
    Pt1 C15 . 1.910(3) ?
    Pt1 C1 . 1.979(3) ?
    Pt1 N1 . 2.048(3) ?
    Pt1 Cl1 . 2.3709(9) ?
    N1 C2 . 1.340(5) ?
    N1 C6 . 1.355(4) ?
    N2 C2 . 1.350(4) ?
    N2 C1 . 1.404(4) ?
    N2 H2 . 0.80(6) ?
    N3 C1 . 1.291(4) ?
    N3 C7 . 1.413(4) ?
    N4 C15 . 1.157(5) ?
    N4 C16 . 1.394(4) ?
    C2 C3 . 1.405(5) ?
    C3 C4 . 1.377(5) ?
    C3 H3 . 0.9500 ?
    C4 C5 . 1.401(6) ?
    C4 H4 . 0.9500 ?
    C5 C6 . 1.369(5) ?
    C5 H5 . 0.9500 ?
    C6 H6 . 0.9500 ?
    C7 C12 . 1.401(5) ?
    C7 C8 . 1.408(5) ?
    C8 C9 . 1.399(5) ?
    C8 C13 . 1.506(5) ?
    C9 C10 . 1.390(6) ?
    C9 H9 . 0.9500 ?
    C10 C11 . 1.389(5) ?
    C10 H10 . 0.9500 ?
    C11 C12 . 1.398(5) ?
    C11 H11 . 0.9500 ?
    C12 C14 . 1.504(5) ?
    C13 H13A . 0.9800 ?
    C13 H13B . 0.9800 ?
    C13 H13C . 0.9800 ?
    C13 H13D . 0.9800 ?
    C13 H13E . 0.9800 ?
    C13 H13F . 0.9800 ?
    C14 H14A . 0.9800 ?
    C14 H14B . 0.9800 ?
    C14 H14C . 0.9800 ?
    C16 C21 . 1.396(6) ?
    C16 C17 . 1.398(6) ?
    C17 C18 . 1.394(6) ?
    C17 C22 . 1.505(6) ?
    C18 C19 . 1.387(8) ?
    C18 H18 . 0.9500 ?
    C19 C20 . 1.382(8) ?
    C19 H19 . 0.9500 ?
    C20 C21 . 1.394(6) ?
    C20 H20 . 0.9500 ?
    C21 C23 . 1.496(7) ?
    C22 H22A . 0.9800 ?
    C22 H22B . 0.9800 ?
    C22 H22C . 0.9800 ?
    C23 H23A . 0.9800 ?
    C23 H23B . 0.9800 ?
    C23 H23C . 0.9800 ?
loop_
    _geom_angle_atom_site_label_1
    _geom_angle_atom_site_label_2
    _geom_angle_atom_site_label_3
    _geom_angle_site_symmetry_1
    _geom_angle_site_symmetry_3
    _geom_angle
    _geom_angle_publ_flag
    C15 Pt1 C1 . . 98.97(14) ?
    C15 Pt1 N1 . . 178.85(14) ?
    C1 Pt1 N1 . . 80.71(12) ?
    C15 Pt1 Cl1 . . 85.69(10) ?
    C1 Pt1 Cl1 . . 175.33(10) ?
    N1 Pt1 Cl1 . . 94.63(9) ?
    C2 N1 C6 . . 119.7(3) ?
    C2 N1 Pt1 . . 113.5(2) ?
    C6 N1 Pt1 . . 126.8(3) ?
    C2 N2 C1 . . 119.2(3) ?
    C2 N2 H2 . . 125(4) ?
    C1 N2 H2 . . 115(4) ?
    C1 N3 C7 . . 123.1(3) ?
    C15 N4 C16 . . 166.0(4) ?
    N3 C1 N2 . . 114.0(3) ?
    N3 C1 Pt1 . . 134.9(3) ?
    N2 C1 Pt1 . . 111.2(2) ?
    N1 C2 N2 . . 115.2(3) ?
    N1 C2 C3 . . 121.3(3) ?
    N2 C2 C3 . . 123.4(3) ?
    C4 C3 C2 . . 118.6(3) ?
    C4 C3 H3 . . 120.7 ?
    C2 C3 H3 . . 120.7 ?
    C3 C4 C5 . . 119.7(3) ?
    C3 C4 H4 . . 120.2 ?
    C5 C4 H4 . . 120.2 ?
    C6 C5 C4 . . 118.7(3) ?
    C6 C5 H5 . . 120.6 ?
    C4 C5 H5 . . 120.6 ?
    N1 C6 C5 . . 122.0(4) ?
    N1 C6 H6 . . 119.0 ?
    C5 C6 H6 . . 119.0 ?
    C12 C7 C8 . . 121.0(3) ?
    C12 C7 N3 . . 119.4(3) ?
    C8 C7 N3 . . 119.2(3) ?
    C9 C8 C7 . . 118.4(3) ?
    C9 C8 C13 . . 122.2(3) ?
    C7 C8 C13 . . 119.4(3) ?
    C10 C9 C8 . . 120.9(3) ?
    C10 C9 H9 . . 119.5 ?
    C8 C9 H9 . . 119.5 ?
    C11 C10 C9 . . 120.0(3) ?
    C11 C10 H10 . . 120.0 ?
    C9 C10 H10 . . 120.0 ?
    C10 C11 C12 . . 120.5(4) ?
    C10 C11 H11 . . 119.7 ?
    C12 C11 H11 . . 119.7 ?
    C11 C12 C7 . . 119.0(3) ?
    C11 C12 C14 . . 120.3(4) ?
    C7 C12 C14 . . 120.7(3) ?
    C8 C13 H13A . . 109.5 ?
    C8 C13 H13B . . 109.5 ?
    H13A C13 H13B . . 109.5 ?
    C8 C13 H13C . . 109.5 ?
    H13A C13 H13C . . 109.5 ?
    H13B C13 H13C . . 109.5 ?
    H13D C13 H13E . . 109.5 ?
    H13D C13 H13F . . 109.5 ?
    H13E C13 H13F . . 109.5 ?
    C12 C14 H14A . . 109.5 ?
    C12 C14 H14B . . 109.5 ?
    H14A C14 H14B . . 109.5 ?
    C12 C14 H14C . . 109.5 ?
    H14A C14 H14C . . 109.5 ?
    H14B C14 H14C . . 109.5 ?
    N4 C15 Pt1 . . 171.2(3) ?
    N4 C16 C21 . . 117.0(4) ?
    N4 C16 C17 . . 118.8(4) ?
    C21 C16 C17 . . 124.2(4) ?
    C18 C17 C16 . . 116.4(4) ?
    C18 C17 C22 . . 121.9(4) ?
    C16 C17 C22 . . 121.7(3) ?
    C19 C18 C17 . . 120.8(5) ?
    C19 C18 H18 . . 119.6 ?
    C17 C18 H18 . . 119.6 ?
    C20 C19 C18 . . 121.3(4) ?
    C20 C19 H19 . . 119.4 ?
    C18 C19 H19 . . 119.4 ?
    C19 C20 C21 . . 120.2(4) ?
    C19 C20 H20 . . 119.9 ?
    C21 C20 H20 . . 119.9 ?
    C20 C21 C16 . . 117.2(4) ?
    C20 C21 C23 . . 122.2(4) ?
    C16 C21 C23 . . 120.6(4) ?
    C17 C22 H22A . . 109.5 ?
    C17 C22 H22B . . 109.5 ?
    H22A C22 H22B . . 109.5 ?
    C17 C22 H22C . . 109.5 ?
    H22A C22 H22C . . 109.5 ?
    H22B C22 H22C . . 109.5 ?
    C21 C23 H23A . . 109.5 ?
    C21 C23 H23B . . 109.5 ?
    H23A C23 H23B . . 109.5 ?
    C21 C23 H23C . . 109.5 ?
    H23A C23 H23C . . 109.5 ?
    H23B C23 H23C . . 109.5 ?
loop_
    _geom_torsion_atom_site_label_1
    _geom_torsion_atom_site_label_2
    _geom_torsion_atom_site_label_3
    _geom_torsion_atom_site_label_4
    _geom_torsion_site_symmetry_1
    _geom_torsion_site_symmetry_2
    _geom_torsion_site_symmetry_3
    _geom_torsion_site_symmetry_4
    _geom_torsion
    _geom_torsion_publ_flag
    C7 N3 C1 N2 . . . . 172.0(3) ?
    C7 N3 C1 Pt1 . . . . -8.2(6) ?
    C2 N2 C1 N3 . . . . -175.3(3) ?
    C2 N2 C1 Pt1 . . . . 4.9(4) ?
    C6 N1 C2 N2 . . . . -179.5(3) ?
    Pt1 N1 C2 N2 . . . . 2.6(4) ?
    C6 N1 C2 C3 . . . . 2.1(5) ?
    Pt1 N1 C2 C3 . . . . -175.9(3) ?
    C1 N2 C2 N1 . . . . -5.0(5) ?
    C1 N2 C2 C3 . . . . 173.4(3) ?
    N1 C2 C3 C4 . . . . -0.5(5) ?
    N2 C2 C3 C4 . . . . -178.8(4) ?
    C2 C3 C4 C5 . . . . -1.0(6) ?
    C3 C4 C5 C6 . . . . 1.0(6) ?
    C2 N1 C6 C5 . . . . -2.1(6) ?
    Pt1 N1 C6 C5 . . . . 175.6(3) ?
    C4 C5 C6 N1 . . . . 0.6(6) ?
    C1 N3 C7 C12 . . . . -80.3(5) ?
    C1 N3 C7 C8 . . . . 106.8(4) ?
    C12 C7 C8 C9 . . . . -3.3(5) ?
    N3 C7 C8 C9 . . . . 169.5(3) ?
    C12 C7 C8 C13 . . . . 175.0(3) ?
    N3 C7 C8 C13 . . . . -12.2(5) ?
    C7 C8 C9 C10 . . . . 1.4(5) ?
    C13 C8 C9 C10 . . . . -176.9(3) ?
    C8 C9 C10 C11 . . . . 1.8(6) ?
    C9 C10 C11 C12 . . . . -3.1(6) ?
    C10 C11 C12 C7 . . . . 1.2(6) ?
    C10 C11 C12 C14 . . . . -179.6(4) ?
    C8 C7 C12 C11 . . . . 2.0(6) ?
    N3 C7 C12 C11 . . . . -170.8(3) ?
    C8 C7 C12 C14 . . . . -177.2(4) ?
    N3 C7 C12 C14 . . . . 10.0(5) ?
    C15 N4 C16 C21 . . . . 9.9(16) ?
    C15 N4 C16 C17 . . . . -169.7(13) ?
    N4 C16 C17 C18 . . . . 177.9(4) ?
    C21 C16 C17 C18 . . . . -1.6(6) ?
    N4 C16 C17 C22 . . . . -3.0(6) ?
    C21 C16 C17 C22 . . . . 177.4(4) ?
    C16 C17 C18 C19 . . . . 0.7(8) ?
    C22 C17 C18 C19 . . . . -178.3(5) ?
    C17 C18 C19 C20 . . . . 0.8(9) ?
    C18 C19 C20 C21 . . . . -1.5(8) ?
    C19 C20 C21 C16 . . . . 0.7(7) ?
    C19 C20 C21 C23 . . . . -179.2(5) ?
    N4 C16 C21 C20 . . . . -178.6(3) ?
    C17 C16 C21 C20 . . . . 1.0(6) ?
    N4 C16 C21 C23 . . . . 1.2(6) ?
    C17 C16 C21 C23 . . . . -179.2(4) ?
loop_
    _geom_hbond_atom_site_label_D
    _geom_hbond_atom_site_label_H
    _geom_hbond_atom_site_label_A
    _geom_hbond_site_symmetry_A
    _geom_hbond_distance_DH
    _geom_hbond_distance_HA
    _geom_hbond_distance_DA
    _geom_hbond_angle_DHA
    _geom_hbond_publ_flag
    N2 H2 N3 2_666 0.80(6) 2.15(6) 2.943(4) 173(6) yes
    C6 H6 Cl1 . 0.95 2.70 3.308(4) 123 yes
    C13 H13A N3 . 0.98 2.36 2.848(5) 110 yes
    C22 H22B Cl1 2_655 0.98 2.78 3.660(5) 150 yes
    C3 H3 Cg3 2_666 0.95 2.99 3.898(4) 162 yes
_shelx_space_group_comment
;
The symmetry employed for this shelxl refinement is uniquely defined
by the following loop, which should always be used as a source of
symmetry information in preference to the above space-group names.
They are only intended as comments.
;
_shelx_estimated_absorpt_T_min     0.351
_shelx_estimated_absorpt_T_max     0.557
_shelx_hkl_file
;
  -1   0   0 3021.20   54.09
  -1   0   0 3091.09   54.49
   1   0   0 3583.74   55.09
   1   0   0 3238.58   54.29
  -2   0   0 3097.49   54.99
  -2   0   0 3014.70   54.09
  -2   0   0 3149.28   54.49
  -2   0   0 3264.57   55.89
   2   0   0 3104.79   54.29
  -3   0   0 1306.17   27.70
  -3   0   0 1355.16   27.10
  -3   0   0 1347.57   28.80
   3   0   0 1311.97   26.70
  -4   0   0 1509.55   33.60
  -4   0   0 1485.05   31.10
  -4   0   0 1456.25   32.20
   4   0   0 1476.85   31.10
  -5   0   0  422.56   17.60
   5   0   0  429.06   15.50
   5   0   0  424.76   17.80
  -6   0   0  190.88   15.70
   6   0   0  169.58   15.30
   6   0   0  212.78   14.30
   6   0   0  220.58   16.00
  -7   0   0   50.49   10.60
   7   0   0   62.89   10.00
  -8   0   0   81.09   12.80
  -9   0   0  154.18   16.90
   9   0   0  171.68   17.60
   9   0   0   97.39   15.60
   9   0   0  113.39   14.30
 -10   0   0  142.19   18.50
  10   0   0  102.69   15.50
  10   0   0   97.29   18.00
  10   0   0  132.09   17.40
 -11   0   0  127.99   19.30
  11   0   0  111.19   15.20
  11   0   0  137.19   17.10
  11   0   0  130.79   18.10
  11  -1   0   43.00   14.00
  11  -1   0   -2.60   12.60
  11  -1   0    2.10   11.90
 -11   1   0   -3.20   19.10
  10  -1   0   25.00   12.60
  10  -1   0   18.80   12.40
  10  -1   0   45.20   13.20
 -10   1   0   26.70   14.00
   9  -1   0  226.88   19.20
   9  -1   0  218.58   20.60
   9  -1   0  204.48   19.20
   9  -1   0  186.68   18.60
  -9   1   0  226.38   21.60
   8  -1   0  468.95   22.60
   8  -1   0  446.96   23.90
   8  -1   0  477.15   21.20
   8  -1   0  458.55   22.00
  -8   1   0  495.45   23.80
   7  -1   0  623.64   22.20
   7  -1   0  572.64   23.10
  -7   1   0  647.84   25.80
  -7   1   0  615.24   23.60
   6  -1   0 1150.98   30.90
  -6   1   0 1127.29   31.10
  -6   1   0 1164.88   29.50
   5  -1   0 1432.96   33.00
  -5   1   0 1377.76   32.40
  -5   1   0 1372.86   34.40
  -5   1   0 1396.96   30.80
   4  -1   0 1336.37   29.70
  -4   1   0 1336.37   28.00
  -4   1   0 1310.47   31.00
  -4   1   0 1308.47   29.30
   3  -1   0 2626.14   48.80
  -3   1   0 2538.75   45.70
  -3   1   0 2582.94   47.00
  -3   1   0 2633.54   49.70
  -3   1   0 2631.94   48.20
   2  -1   0 1437.46   28.70
   2  -1   0 1441.46   28.30
   2  -1   0 1439.46   26.50
  -2   1   0 1424.66   26.20
  -2   1   0 1458.55   26.60
   1  -1   0 3210.28   56.09
   1  -1   0 3252.27   55.29
   1  -1   0 3359.16   55.09
   1  -1   0 3162.28   54.69
   1  -1   0 3453.55   56.59
  -1   1   0 3239.98   55.29
  -1   1   0 3141.89   55.99
  -1   1   0 3155.88   54.69
  -1   1   0 3356.16   55.09
  -1   1   0 3430.56   56.49
  -1  -1   0 1328.67   24.60
  -1  -1   0 1382.96   24.00
  -1  -1   0 1247.08   24.00
   1   1   0 1411.76   24.30
   1   1   0 1283.87   24.50
   1   1   0 1163.68   23.70
  -2  -1   0  104.39    7.70
  -2  -1   0   92.29    4.50
  -2  -1   0  101.09    7.80
   2   1   0  104.39    7.40
   2   1   0   99.09    5.00
   2   1   0   93.09    7.10
  -3  -1   0  223.68   10.10
   3   1   0  217.48    7.90
   3   1   0  222.78    9.60
   3   1   0  221.68   10.20
  -4  -1   0    5.40    5.50
   4   1   0    1.00    5.20
   4   1   0    6.30    4.40
   4   1   0   11.20    5.80
  -5  -1   0  140.39   12.50
   5   1   0  132.89   11.40
   5   1   0  139.39    9.90
  -6  -1   0  443.26   19.90
   6   1   0  431.36   19.00
   6   1   0  395.36   19.90
   6   1   0  432.46   16.60
  -7  -1   0  125.39   13.80
   7   1   0  133.49   13.60
   7   1   0  166.48   14.40
   7   1   0  185.78   17.10
   8   1   0  592.04   22.00
   8   1   0  636.84   26.10
   8   1   0  609.74   28.00
   8   1   0  647.94   23.30
  -9  -1   0  422.16   24.80
   9   1   0  456.75   26.00
   9   1   0  435.46   22.00
   9   1   0  427.66   20.00
   9   1   0  446.06   26.30
 -10  -1   0  277.27   24.90
  10   1   0  275.97   22.40
  10   1   0  272.37   24.20
  10   1   0  250.37   18.20
 -11  -1   0  275.17   25.90
  11   1   0  174.98   18.00
  11   1   0  279.97   26.40
  11  -2   0  139.19   16.70
  11  -2   0  116.79   17.90
  10  -2   0  200.48   20.40
  10  -2   0  217.48   21.00
 -10   2   0  227.38   22.90
   9  -2   0  505.35   23.40
   9  -2   0  440.46   22.70
   9  -2   0  408.16   26.20
   9  -2   0  451.65   24.80
  -9   2   0  474.25   26.00
   8  -2   0  750.22   29.00
  -8   2   0  737.63   30.40
  -8   2   0  752.72   28.30
   7  -2   0  998.40   30.80
  -7   2   0  973.80   29.90
  -7   2   0  930.91   31.70
  -7   2   0  976.10   27.60
   6  -2   0  958.50   28.60
  -6   2   0  871.51   26.60
  -6   2   0  914.51   24.90
  -6   2   0  875.11   29.20
   5  -2   0  657.73   23.20
  -5   2   0  716.83   22.80
  -5   2   0  695.33   19.30
  -5   2   0  693.53   21.20
   4  -2   0 1180.08   28.10
  -4   2   0 1162.08   25.20
  -4   2   0 1159.08   28.60
  -4   2   0 1168.38   24.10
  -4   2   0 1148.29   26.60
   3  -2   0   27.80    6.00
  -3   2   0   21.10    4.20
  -3   2   0   35.80    6.40
  -3   2   0   37.90    4.70
  -3   2   0   30.20    5.30
   2  -2   0  271.17   10.10
   2  -2   0  256.07   10.40
  -2   2   0  255.67    8.10
  -2   2   0  269.37   10.30
  -2   2   0  266.07    8.90
  -2   2   0  256.87    8.50
   1  -2   0    9.50    3.60
   1  -2   0    9.10    3.20
   1  -2   0    6.70    4.10
   1  -2   0    5.60    2.90
  -1   2   0    9.30    3.10
  -1   2   0    6.40    2.80
  -1   2   0   11.00    3.20
  -1   2   0    8.10    3.60
   0  -2   0    5.60    2.80
   0  -2   0    3.50    3.00
   0  -2   0    3.90    2.10
   0  -2   0    7.20    2.80
   0   2   0    0.60    2.40
   0   2   0    7.50    2.90
   0   2   0    3.80    2.50
   0   2   0   -1.40    2.80
   0   2   0    3.80    3.00
  -1  -2   0   13.10    3.90
  -1  -2   0   23.00    4.60
   1   2   0   26.30    5.00
   1   2   0   25.40    4.80
   1   2   0   24.20    3.50
  -2  -2   0  424.16   14.30
  -2  -2   0  444.46   13.10
   2   2   0  482.05   13.70
   2   2   0  464.35   14.10
   2   2   0  480.95   11.20
  -3  -2   0  538.55   15.70
  -3  -2   0  526.35   16.00
   3   2   0  526.95   15.90
   3   2   0  520.55   13.40
   3   2   0  551.04   16.60
  -4  -2   0  952.80   24.70
   4   2   0  972.50   21.80
   4   2   0  932.41   24.30
   4   2   0  987.40   26.00
  -5  -2   0  910.81   26.00
   5   2   0  945.91   27.50
   5   2   0  882.71   28.00
   5   2   0  875.11   22.30
   5   2   0  861.91   20.70
  -6  -2   0  978.00   29.10
   6   2   0  915.91   23.20
   6   2   0  935.31   25.20
   6   2   0  920.01   28.70
   6   2   0  963.80   30.50
  -7  -2   0  558.44   23.30
   7   2   0  536.55   20.10
   7   2   0  499.75   17.70
   7   2   0  570.94   23.30
   7   2   0  559.44   24.80
  -8  -2   0  622.14   26.60
   8   2   0  647.04   27.20
   8   2   0  612.54   23.00
   8   2   0  579.14   20.60
   8   2   0  617.54   27.60
  -9  -2   0  205.98   21.00
   9   2   0  193.98   18.80
   9   2   0  183.58   19.50
   9   2   0  207.78   14.30
   9   2   0  207.88   20.00
 -10  -2   0   73.09   15.70
  10   2   0   49.99   13.50
  10   2   0   45.90   16.10
  10   2   0   49.10   10.30
 -11  -2   0   43.60   15.20
  11   2   0   32.10   15.30
  11   2   0   54.59   14.50
  11  -3   0  196.78   21.90
  11  -3   0  196.58   19.40
  10  -3   0  290.67   24.60
  10  -3   0  253.17   41.20
  10  -3   0  334.77   22.70
  10  -3   0  317.97   22.00
 -10   3   0  332.67   24.80
   9  -3   0  224.18   22.50
   9  -3   0  254.47   20.20
   9  -3   0  259.77   18.60
  -9   3   0  262.87   24.30
  -9   3   0  213.18   21.60
   8  -3   0  283.07   21.60
  -8   3   0  309.17   17.80
  -8   3   0  280.07   21.70
  -8   3   0  290.17   20.40
   7  -3   0  266.27   19.30
  -7   3   0  263.37   17.40
  -7   3   0  259.77   18.70
  -7   3   0  221.08   14.80
   6  -3   0  156.98   16.30
  -6   3   0  191.28   15.70
   5  -3   0   12.20    8.10
  -5   3   0   18.80    8.20
  -5   3   0   10.60    5.80
  -5   3   0    2.20    6.90
  -5   3   0    2.80    6.10
   4  -3   0   23.70    7.40
  -4   3   0   17.90    7.10
  -4   3   0   19.50    5.50
  -4   3   0   14.70    6.10
  -4   3   0   24.00    5.00
   3  -3   0  139.69   10.50
  -3   3   0  139.99   10.20
  -3   3   0  134.99    8.70
  -3   3   0  144.09    8.20
  -3   3   0  141.59    7.30
   2  -3   0  104.49    8.40
  -2   3   0  104.09    8.40
  -2   3   0   93.59    6.90
  -2   3   0  107.29    6.70
  -2   3   0  106.39    6.30
   1  -3   0 1308.37   27.00
   1  -3   0 1311.77   25.90
   1  -3   0 1365.56   28.00
  -1   3   0 1316.97   26.00
  -1   3   0 1316.47   27.90
  -1   3   0 1269.07   24.70
   0  -3   0 2596.24   45.60
   0  -3   0 2424.86   46.90
   0  -3   0 2460.55   46.30
   0   3   0 2420.56   43.70
   0   3   0 2636.44   47.40
   0   3   0 2475.85   45.90
  -1  -3   0 2145.79   38.60
  -1  -3   0 2058.39   41.60
   1   3   0 1922.01   36.00
   1   3   0 1920.31   38.90
   1   3   0 2066.69   40.00
  -2  -3   0 1873.81   41.00
   2   3   0 2028.40   38.90
   2   3   0 1810.22   39.00
   2   3   0 1977.00   35.20
  -3  -3   0 1118.79   26.40
  -3  -3   0 1049.79   26.70
   3   3   0 1147.09   23.30
   3   3   0 1135.99   27.70
  -4  -3   0 1397.86   35.10
  -4  -3   0 1326.97   33.00
   4   3   0 1387.46   32.90
   4   3   0 1348.67   28.80
   4   3   0 1447.76   34.50
  -5  -3   0  959.80   27.40
   5   3   0  935.71   27.60
   5   3   0  955.90   23.80
   5   3   0  963.40   29.00
  -6  -3   0  631.44   23.90
   6   3   0  591.94   20.30
   6   3   0  582.64   23.60
   6   3   0  605.44   24.70
  -7  -3   0  266.87   18.20
   7   3   0  236.28   18.30
   7   3   0  240.78   19.30
   7   3   0  230.98   15.80
  -8  -3   0  133.79   15.70
   8   3   0  164.98   18.00
   8   3   0  158.08   17.10
   8   3   0  184.78   16.60
  -9  -3   0   51.19   13.40
   9   3   0   31.30   14.30
   9   3   0   35.00   11.80
 -10  -3   0    8.10   12.60
  10   3   0   21.40   12.90
  10   3   0   16.30   14.10
 -11  -3   0   62.99   16.20
  11   3   0   47.30   17.20
  11   3   0   35.50   13.90
  11  -4   0   41.80   16.40
  10  -4   0   36.80   16.60
  10  -4   0   25.20   12.80
  10  -4   0   19.60   12.00
 -10   4   0    4.20   14.20
 -10   4   0   37.70   14.60
   9  -4   0   36.60   12.30
  -9   4   0   36.10   14.00
  -9   4   0   78.79   14.60
   8  -4   0   90.49   15.00
  -8   4   0   98.19   14.40
  -8   4   0  112.29   11.90
  -8   4   0   85.49   15.20
   7  -4   0  187.78   18.50
  -7   4   0  193.48   14.20
  -7   4   0  181.98   16.90
   6  -4   0  407.16   21.70
  -6   4   0  448.46   17.00
  -6   4   0  427.36   19.50
  -6   4   0  432.06   27.20
   5  -4   0  883.21   28.00
  -5   4   0  881.41   22.20
  -5   4   0  889.21   28.20
  -5   4   0  894.21   22.90
   4  -4   0 1334.47   33.70
  -4   4   0 1343.57   33.80
  -4   4   0 1339.77   28.30
  -4   4   0 1334.97   28.80
  -4   4   0 1342.77   30.40
   3  -4   0 1964.20   42.40
  -3   4   0 1981.60   38.60
  -3   4   0 1960.20   37.80
  -3   4   0 2016.00   42.90
  -3   4   0 2024.40   39.40
   2  -4   0 2880.41   54.79
  -2   4   0 2810.52   51.99
  -2   4   0 2850.41   52.09
  -2   4   0 2786.72   50.79
   1  -4   0 2901.41   56.39
   1  -4   0 2963.60   55.09
   1  -4   0 2956.80   54.09
  -1   4   0 2875.81   52.29
  -1   4   0 3111.19   56.99
  -1   4   0 2955.20   54.19
   0  -4   0 2880.41   53.39
   0  -4   0 2868.11   52.39
   0  -4   0 2955.10   55.39
   0   4   0 2904.01   53.99
   0   4   0 2816.12   51.09
   0   4   0 2975.90   55.49
  -1  -4   0 2581.64   49.50
  -1  -4   0 2374.16   44.00
  -1  -4   0 2642.64   47.50
   1   4   0 2477.85   49.10
   1   4   0 2362.86   47.90
   1   4   0 2460.45   44.70
  -2  -4   0 1404.76   32.70
  -2  -4   0 1418.56   31.20
   2   4   0 1466.25   32.40
   2   4   0 1397.96   32.60
   2   4   0 1459.85   28.20
  -3  -4   0  422.66   15.70
  -3  -4   0  459.35   16.90
   3   4   0  472.85   13.70
   3   4   0  433.96   16.80
   3   4   0  459.25   17.30
  -4  -4   0  380.06   16.30
  -4  -4   0  332.47   15.60
   4   4   0  351.76   17.00
   4   4   0  352.76   13.70
   4   4   0  357.16   17.10
  -5  -4   0   73.79   10.90
   5   4   0   74.39   11.30
   5   4   0   50.99   11.10
   5   4   0   74.09    9.20
  -6  -4   0   20.20    9.10
   6   4   0    9.30    8.00
   6   4   0   11.40    9.80
   6   4   0   18.10    8.80
  -7  -4   0   24.10   17.10
   7   4   0    2.80   10.90
   7   4   0    5.30    8.80
  -8  -4   0  150.68   16.60
   8   4   0  190.08   16.90
   8   4   0  160.38   18.20
   8   4   0  148.19   17.10
  -9  -4   0   48.60   13.80
   9   4   0   87.19   13.50
   9   4   0  101.79   17.40
 -10  -4   0  232.98   24.60
  10   4   0  180.78   21.10
  10   4   0  197.78   20.40
 -11  -4   0  159.68   20.10
  11   4   0  163.08   20.40
  11   4   0  158.38   17.90
  10  -5   0   67.29   12.10
  10  -5   0   25.80   16.20
 -10   5   0   23.10   14.30
 -10   5   0   24.00   16.70
   9  -5   0  258.27   20.60
   9  -5   0  262.97   25.20
  -9   5   0  240.88   18.40
  -9   5   0  253.57   37.20
  -9   5   0  265.07   24.00
   8  -5   0  391.16   25.70
  -8   5   0  371.96   18.70
  -8   5   0  393.76   25.60
  -8   5   0  379.86   22.70
   7  -5   0  631.14   30.70
  -7   5   0  682.63   29.10
  -7   5   0  654.13   25.30
  -7   5   0  610.24   21.70
   6  -5   0  787.12   29.10
  -6   5   0  731.73   33.90
  -6   5   0  788.82   21.60
  -6   5   0  712.83   25.40
  -6   5   0  775.82   25.20
   5  -5   0 1205.98   35.00
  -5   5   0 1213.08   28.40
  -5   5   0 1233.38   29.20
  -5   5   0 1262.37   31.50
  -5   5   0 1241.98   35.40
   4  -5   0 1655.63   40.40
  -4   5   0 1622.74   34.80
  -4   5   0 1683.63   40.20
  -4   5   0 1644.94   34.40
  -4   5   0 1635.04   36.10
   3  -5   0 1530.45   36.50
  -3   5   0 1505.15   32.30
  -3   5   0 1570.04   33.10
  -3   5   0 1508.25   31.60
  -3   5   0 1544.95   37.00
   2  -5   0 2092.09   44.40
  -2   5   0 2170.88   42.30
  -2   5   0 2157.58   40.80
  -2   5   0 2126.19   45.80
   1  -5   0 1007.00   24.20
   1  -5   0  980.80   23.50
  -1   5   0  991.20   21.80
  -1   5   0  976.30   26.10
  -1   5   0 1014.60   24.00
   0  -5   0  610.84   17.60
   0  -5   0  683.43   20.10
   0  -5   0  654.23   17.10
   0   5   0  643.84   18.90
   0   5   0  658.73   19.80
   0   5   0  630.14   16.00
  -1  -5   0  631.94   15.30
  -1  -5   0  648.54   20.20
  -1  -5   0  641.84   17.90
   1   5   0  594.64   19.40
   1   5   0  649.24   20.10
   1   5   0  625.04   16.10
  -2  -5   0  275.37   12.70
  -2  -5   0  286.47   14.00
   2   5   0  243.28   10.60
   2   5   0  243.38   14.00
   2   5   0  276.37   14.10
  -3  -5   0   22.10    7.10
  -3  -5   0   36.80    7.60
   3   5   0   22.00    7.40
   3   5   0   15.90    6.20
   3   5   0   15.90    8.00
  -4  -5   0   37.90    8.60
  -4  -5   0   36.40    8.80
   4   5   0   33.70    8.80
   4   5   0   49.70   10.20
   4   5   0   45.20    8.10
  -5  -5   0  262.57   16.60
   5   5   0  247.48   17.30
   5   5   0  257.97   14.90
   5   5   0  272.97   19.20
  -6  -5   0  341.07   19.40
   6   5   0  369.66   17.40
   6   5   0  361.06   20.50
   6   5   0  337.07   21.30
  -7  -5   0  772.52   29.20
   7   5   0  768.42   25.50
   7   5   0  725.83   30.30
   7   5   0  764.02   32.50
  -8  -5   0  387.66   23.60
   8   5   0  395.56   25.90
   8   5   0  386.76   20.90
  -9  -5   0  336.17   24.70
   9   5   0  324.27   21.60
   9   5   0  347.27   27.40
 -10  -5   0  270.07   24.10
  10   5   0  251.77   22.80
  10   5   0  287.57   28.40
  10  -6   0  396.76   30.60
 -10   6   0  374.66   30.30
 -10   6   0  412.16   26.50
   9  -6   0  447.16   30.30
  -9   6   0  435.36   29.70
  -9   6   0  438.86   26.40
  -9   6   0  426.76   22.00
   8  -6   0  529.95   29.90
  -8   6   0  577.24   30.40
  -8   6   0  529.85   35.30
  -8   6   0  565.44   22.20
   7  -6   0  475.15   26.50
  -7   6   0  447.76   19.00
  -7   6   0  509.75   26.80
  -7   6   0  446.96   22.70
   6  -6   0  493.95   25.10
  -6   6   0  508.95   18.70
  -6   6   0  517.15   18.80
  -6   6   0  513.35   25.20
  -6   6   0  493.85   21.50
   5  -6   0  574.74   24.70
  -5   6   0  557.64   24.60
  -5   6   0  568.04   21.00
  -5   6   0  568.94   19.40
   4  -6   0  536.55   23.40
  -4   6   0  536.15   18.10
  -4   6   0  549.54   22.80
  -4   6   0  541.65   18.50
   3  -6   0  319.47   17.60
  -3   6   0  309.57   14.20
  -3   6   0  327.67   14.10
  -3   6   0  320.27   14.00
  -3   6   0  324.57   17.50
   2  -6   0   63.99    7.80
   2  -6   0   46.70    8.70
  -2   6   0   51.49    9.10
  -2   6   0   53.19    7.60
  -2   6   0   36.30    6.90
   1  -6   0    4.40    5.20
   1  -6   0    3.90    6.10
  -1   6   0   14.10    6.30
  -1   6   0    1.80    5.50
   0  -6   0   49.90    7.30
   0  -6   0   49.00    9.40
   0  -6   0   54.29    7.10
   0   6   0   53.69    8.50
   0   6   0   43.00    6.70
   0   6   0   57.19    8.40
  -1  -6   0  124.39   11.70
  -1  -6   0  106.09    7.90
  -1  -6   0  121.59   10.40
   1   6   0  119.79   11.30
   1   6   0  113.49   11.50
   1   6   0  112.79    9.90
  -2  -6   0  362.76   15.80
  -2  -6   0  377.06   17.30
   2   6   0  361.66   17.90
   2   6   0  333.67   13.50
   2   6   0  346.07   17.10
  -3  -6   0  588.44   22.60
  -3  -6   0  604.94   21.10
   3   6   0  601.44   23.20
   3   6   0  635.24   18.70
   3   6   0  575.24   22.80
  -4  -6   0 1191.58   34.40
  -4  -6   0 1220.18   33.40
   4   6   0 1229.98   29.50
   4   6   0 1214.68   35.10
   4   6   0 1174.68   34.70
  -5  -6   0  566.34   22.60
   5   6   0  481.45   23.40
   5   6   0  487.45   23.10
   5   6   0  543.65   19.80
  -6  -6   0  468.65   24.90
   6   6   0  446.46   26.70
   6   6   0  520.95   31.80
   6   6   0  485.25   24.10
  -7  -6   0  235.68   19.10
   7   6   0  235.48   17.20
   7   6   0  236.88   22.00
   7   6   0  229.58   19.80
  -8  -6   0  191.38   19.80
   8   6   0  243.08   19.20
   8   6   0  236.08   24.20
  -9  -6   0  186.68   22.80
   9   6   0  193.18   22.60
   9   6   0  192.48   19.50
 -10  -6   0   60.69   15.50
  10   6   0   57.79   14.50
  10   6   0   66.59   18.50
  10  -7   0   88.69   20.10
 -10   7   0  118.19   17.20
 -10   7   0  107.09   20.30
   9  -7   0  190.98   32.10
  -9   7   0  119.09   13.30
  -9   7   0  140.89   18.00
  -9   7   0  134.59   21.60
   8  -7   0  114.19   18.30
  -8   7   0  114.39   12.80
  -8   7   0  112.99   16.40
  -8   7   0   77.09   16.70
   7  -7   0   45.80   14.50
  -7   7   0  130.69   20.60
  -7   7   0   54.39   13.20
  -7   7   0   84.99   12.90
   6  -7   0   19.40   10.90
  -6   7   0   47.60    9.80
   5  -7   0   17.50   10.30
  -5   7   0   25.60    8.40
  -5   7   0    6.80    7.80
   4  -7   0  103.29   13.60
  -4   7   0   98.09   13.10
  -4   7   0  115.09   11.90
  -4   7   0  108.79   11.30
  -4   7   0   91.79   10.10
   3  -7   0  306.47   18.60
  -3   7   0  289.27   15.20
  -3   7   0  313.87   18.90
  -3   7   0  294.17   15.20
  -3   7   0  256.17   14.70
   2  -7   0  524.05   21.20
   2  -7   0  524.25   18.90
  -2   7   0  542.35   19.60
  -2   7   0  556.94   22.30
  -2   7   0  535.45   18.20
   1  -7   0  656.53   21.30
   1  -7   0  634.54   21.70
  -1   7   0  628.34   19.30
  -1   7   0  706.43   24.10
  -1   7   0  681.33   22.10
   0  -7   0  909.41   23.90
   0  -7   0  934.81   26.30
   0   7   0  911.61   23.80
   0   7   0  933.11   27.20
  -1  -7   0  905.01   22.00
  -1  -7   0  917.81   26.20
   1   7   0  904.81   23.50
   1   7   0  887.71   27.80
   1   7   0  911.81   28.60
  -2  -7   0 1088.99   35.70
  -2  -7   0 1182.08   31.20
   2   7   0 1214.48   28.60
   2   7   0 1184.68   34.00
   2   7   0 1219.28   34.30
  -3  -7   0  818.22   31.70
  -3  -7   0  939.21   28.10
   3   7   0  952.90   31.00
   3   7   0 1008.40   25.60
   3   7   0  954.20   30.60
  -4  -7   0  483.15   21.30
   4   7   0  498.45   23.50
   4   7   0  515.15   23.60
   4   7   0  531.45   19.30
  -5  -7   0  318.37   19.10
   5   7   0  276.47   16.70
   5   7   0  252.57   20.30
  -6  -7   0  160.48   16.90
   6   7   0  140.09   16.40
   6   7   0  138.19   17.60
   6   7   0  148.09   14.30
  -7  -7   0   48.10   12.20
   7   7   0   39.90   14.80
   7   7   0   25.20   10.80
  -8  -7   0    7.80   11.10
   8   7   0    3.40   14.00
   8   7   0    2.40   11.30
  -9  -7   0    3.70   11.20
   9   7   0  -19.60   11.30
   9   7   0   11.30   17.30
   9  -8   0   11.00   15.80
  -9   8   0   -1.50   15.90
  -9   8   0   -7.30   13.20
   8  -8   0   24.90   16.20
  -8   8   0   26.70   17.00
  -8   8   0   26.60   10.70
  -8   8   0   20.40   12.90
   7  -8   0  146.39   18.70
  -7   8   0  127.29   15.60
  -7   8   0  162.08   15.80
  -7   8   0  142.09   18.00
   6  -8   0  316.37   23.50
  -6   8   0  297.87   16.60
  -6   8   0  298.07   19.40
  -6   8   0  304.87   18.20
  -6   8   0  311.87   23.40
   5  -8   0  327.77   22.20
  -5   8   0  309.87   16.50
  -5   8   0  293.27   23.90
  -5   8   0  334.57   34.40
  -5   8   0  317.97   18.70
   4  -8   0  802.82   29.60
  -4   8   0  784.62   24.60
  -4   8   0  797.92   25.30
  -4   8   0  809.42   29.90
  -4   8   0  765.02   23.80
   3  -8   0 1266.97   36.20
  -3   8   0 1253.37   37.30
  -3   8   0 1270.07   33.10
  -3   8   0 1227.88   30.80
  -3   8   0 1226.38   32.10
   2  -8   0  821.62   26.70
   2  -8   0  804.62   24.50
  -2   8   0  760.32   23.20
  -2   8   0  793.32   25.50
  -2   8   0  825.62   28.70
   1  -8   0  347.87   16.90
   1  -8   0  371.86   17.90
  -1   8   0  352.86   16.60
  -1   8   0  361.16   18.60
  -1   8   0  360.66   19.70
   0  -8   0  369.16   17.40
   0   8   0  343.37   19.60
   0   8   0  355.96   19.70
   0   8   0  352.46   16.40
  -1  -8   0  649.14   18.90
  -1  -8   0  618.14   22.80
   1   8   0  644.64   25.10
   1   8   0  676.43   25.60
   1   8   0  629.84   20.90
  -2  -8   0  168.58   14.60
   2   8   0  170.78   13.50
   2   8   0  167.08   17.20
  -3  -8   0  131.39   13.70
   3   8   0  152.38   14.10
   3   8   0  165.18   16.70
  -4  -8   0   80.29   11.90
   4   8   0   71.89   11.80
  -5  -8   0   -2.70    8.20
   5   8   0  -16.50    8.20
   5   8   0    0.60    8.50
   5   8   0    5.60   11.20
  -6  -8   0   68.59   12.80
   6   8   0   73.29   15.60
   6   8   0   73.69   12.40
  -7  -8   0  108.89   15.90
   7   8   0  118.49   14.80
   7   8   0  123.89   19.30
   8   8   0  160.68   21.20
  -9  -8   0  100.59   16.40
   9   8   0  138.79   17.00
   9   8   0  122.59   21.20
   9  -9   0   97.29   19.70
  -9   9   0  105.99   16.40
   8  -9   0  291.67   27.80
  -8   9   0  188.18   36.10
  -8   9   0  323.57   23.70
  -8   9   0  278.57   18.90
   7  -9   0  340.47   28.30
  -7   9   0  345.47   22.70
  -7   9   0  389.16   20.50
  -7   9   0  413.16   28.70
   6  -9   0  465.95   28.20
  -6   9   0  408.96   20.20
  -6   9   0  425.96   22.50
  -6   9   0  465.85   21.70
  -6   9   0  450.75   28.10
   5  -9   0  700.73   31.00
  -5   9   0  632.64   25.00
  -5   9   0  645.34   24.20
  -5   9   0  653.53   23.90
  -5   9   0  583.64   28.90
   4  -9   0  835.82   32.00
  -4   9   0  828.42   27.60
  -4   9   0  812.12   32.00
  -4   9   0  845.82   27.50
  -4   9   0  924.21   26.80
   3  -9   0  712.33   27.60
  -3   9   0  702.83   25.30
  -3   9   0  688.53   24.00
  -3   9   0  676.13   28.50
   2  -9   0  430.36   19.30
   2  -9   0  452.05   21.90
  -2   9   0  461.45   19.20
  -2   9   0  449.36   21.10
  -2   9   0  443.86   22.70
   1  -9   0  157.18   14.50
   1  -9   0  136.19   13.50
  -1   9   0  152.18   15.60
  -1   9   0  142.09   14.00
  -1   9   0  148.89   15.70
   0  -9   0  149.29   13.80
   0  -9   0  147.39   12.60
   0   9   0  135.49   12.20
   0   9   0  137.49   14.60
   0   9   0  153.38   15.80
  -1  -9   0   22.10    8.50
  -1  -9   0   30.80    6.90
   1   9   0   25.20   10.60
   1   9   0   28.10    8.80
   1   9   0   13.80    8.80
  -2  -9   0   30.60    9.50
   2   9   0   27.90    9.00
   2   9   0   24.40   10.00
   2   9   0   42.40   12.00
  -3  -9   0   98.89   12.70
   3   9   0   84.29   13.30
   3   9   0   61.49   13.70
   3   9   0   65.99   10.80
  -4  -9   0  201.18   17.30
   4   9   0  206.28   17.50
   4   9   0  200.08   19.70
   4   9   0  170.68   18.80
  -5  -9   0  258.87   20.00
   5   9   0  299.77   19.90
   5   9   0  266.47   23.80
  -6  -9   0  383.46   24.00
   6   9   0  392.36   28.40
   6   9   0  384.36   22.90
  -7  -9   0  304.27   23.80
   7   9   0  312.37   28.10
   7   9   0  329.27   23.70
  -8  -9   0  201.78   21.90
   8   9   0  173.48   22.90
   8   9   0  226.68   20.50
   8 -10   0  272.47   27.60
  -8  10   0  251.77   22.80
   7 -10   0  190.18   23.30
  -7  10   0  259.97   22.10
  -7  10   0  208.68   22.80
   6 -10   0  182.38   21.50
  -6  10   0  193.18   19.30
  -6  10   0  169.58   20.80
  -6  10   0  166.38   16.80
   5 -10   0  138.89   18.20
  -5  10   0  138.29   14.50
  -5  10   0  180.28   18.30
  -5  10   0  142.39   18.20
  -5  10   0  174.78   16.90
   4 -10   0  154.38   17.80
  -4  10   0  218.48   17.90
  -4  10   0  145.79   14.80
  -4  10   0  174.88   17.50
   3 -10   0  248.98   20.90
  -3  10   0  246.98   18.70
  -3  10   0  289.37   18.60
  -3  10   0  201.78   20.50
   2 -10   0    2.80    9.40
   2 -10   0    5.20    8.30
  -2  10   0    6.60    9.40
  -2  10   0   18.50    9.90
  -2  10   0    8.60   10.80
   1 -10   0   23.80    9.60
   1 -10   0    4.90    8.20
  -1  10   0    7.30    9.30
  -1  10   0   15.10   10.70
  -1  10   0    7.80    9.70
   0 -10   0   97.29   12.20
   0 -10   0  103.49   11.20
   0  10   0  108.59   12.40
   0  10   0   80.99   14.10
   0  10   0   93.59   13.50
  -1 -10   0  215.38   17.00
  -1 -10   0  212.38   12.90
   1  10   0  218.48   18.50
   1  10   0  201.08   20.30
   1  10   0  181.58   16.20
   2  10   0  324.97   21.50
   2  10   0  345.37   23.60
   2  10   0  341.57   19.10
  -3 -10   0  356.06   21.40
   3  10   0  392.96   20.10
   3  10   0  376.06   25.70
   3  10   0  343.97   24.80
  -4 -10   0  418.36   23.50
   4  10   0  427.26   21.60
   4  10   0  378.46   26.90
  -5 -10   0  449.95   25.30
   5  10   0  428.66   29.20
   5  10   0  449.46   23.60
  -6 -10   0  242.88   22.70
   6  10   0  249.68   24.90
   6  10   0  263.17   22.50
  -7 -10   0  173.48   20.90
   7  10   0  150.38   21.90
   7  10   0  188.98   18.70
   7 -11   0  -10.50   13.70
  -7  11   0   23.60   12.60
  -7  11   0   16.70   16.20
   6 -11   0   -0.50   15.40
  -6  11   0   -5.60   11.40
  -6  11   0    5.20    9.80
  -6  11   0    0.60   12.10
   5 -11   0   27.20   15.40
  -5  11   0   18.30   10.90
  -5  11   0   -5.40   13.80
  -5  11   0   18.00   12.10
  -5  11   0   32.10   12.80
   4 -11   0  122.29   18.00
  -4  11   0  129.19   15.50
  -4  11   0  132.09   15.60
  -4  11   0   74.79   15.50
  -4  11   0  117.49   14.60
   3 -11   0  256.07   21.60
  -3  11   0  220.58   19.40
  -3  11   0  226.28   19.90
  -3  11   0  220.78   20.60
  -3  11   0  246.18   21.90
   2 -11   0  319.27   19.80
   2 -11   0  285.37   20.80
  -2  11   0  281.77   22.10
  -2  11   0  318.87   21.40
  -2  11   0  332.27   20.80
   1 -11   0  186.68   17.00
   1 -11   0  210.48   17.60
  -1  11   0  233.38   18.60
  -1  11   0  188.08   19.00
  -1  11   0  209.58   19.70
   0 -11   0  387.16   18.70
   0  11   0  365.56   20.60
   0  11   0  398.36   23.60
   0  11   0  413.06   24.50
  -1 -11   0  407.36   17.10
  -1 -11   0  396.56   22.20
   1  11   0  363.76   20.90
   1  11   0  370.06   25.00
  -2 -11   0  469.75   24.30
   2  11   0  444.56   27.10
   2  11   0  445.76   22.70
  -3 -11   0  279.97   21.40
   3  11   0  270.67   24.90
   3  11   0  283.67   20.00
  -4 -11   0  207.18   20.60
   4  11   0  163.38   20.60
   4  11   0  175.18   16.60
  -5 -11   0   81.19   14.90
   5  11   0  104.39   27.20
  -6 -11   0   52.29   14.50
   6  11   0   44.60   17.70
   6  11   0   53.09   13.70
  -7 -11   0  -10.80   10.90
   7  11   0   15.40   16.30
   7  11   0    5.30   12.50
   6 -12   0  210.68   23.30
  -6  12   0  159.98   17.20
  -6  12   0  171.68   16.50
   5 -12   0  225.48   24.20
  -5  12   0  208.28   20.80
  -5  12   0  218.98   21.10
  -5  12   0  275.57   22.00
   4 -12   0  240.58   24.20
  -4  12   0  310.27   22.70
  -4  12   0  276.87   22.30
  -4  12   0  263.77   21.90
   3 -12   0  208.78   21.90
  -3  12   0  260.57   22.70
  -3  12   0  259.27   21.00
  -3  12   0  248.28   22.50
   2 -12   0  280.57   21.50
  -2  12   0  246.58   22.20
  -2  12   0  265.57   21.80
   1 -12   0  215.48   19.90
   1 -12   0  208.78   18.20
  -1  12   0  226.48   21.40
  -1  12   0  214.58   20.50
   0 -12   0  158.98   15.80
   0 -12   0  167.18   17.70
   0  12   0  197.78   21.00
   0  12   0  186.78   16.90
  -1 -12   0  106.09   15.20
  -1 -12   0  112.49   11.10
   1  12   0  135.49   18.60
   1  12   0  108.39   14.50
  -2 -12   0    8.30   10.30
   2  12   0    6.50   13.90
   2  12   0   16.80   11.50
  -3 -12   0   40.10   12.60
   3  12   0    7.90   13.60
   3  12   0   13.10   12.00
  -4 -12   0  -15.10    9.30
   4  12   0   10.20   12.80
   4  12   0    7.90   14.90
  -5 -12   0    5.70   10.90
   5  12   0   14.40   15.90
   5  12   0   16.80   12.60
   5 -13   0  173.38   21.40
  -5  13   0  142.29   16.30
  -5  13   0  156.28   17.60
   4 -13   0  169.08   19.70
  -4  13   0  153.28   16.50
  -4  13   0  155.38   17.30
  -4  13   0  169.98   18.10
   3 -13   0   92.49   17.00
  -3  13   0  130.99   16.60
  -3  13   0  103.69   17.00
  -3  13   0  101.79   16.00
   2 -13   0   61.39   13.90
  -2  13   0   74.49   14.80
  -2  13   0   98.29   15.80
  -2  13   0   57.19   14.70
   1 -13   0   26.40   12.20
   1 -13   0    2.10    9.70
  -1  13   0    1.70   13.20
  -1  13   0    4.50   12.50
   0 -13   0   -9.80    9.50
   0 -13   0    5.00    8.40
   0  13   0    2.50   12.50
   0  13   0    7.10   12.50
  -1 -13   0   52.19   13.00
   1  13   0   35.20   13.30
   1  13   0   38.30   15.90
  -2 -13   0   56.29   13.80
   2  13   0   43.00   13.50
   2  13   0   36.80   16.70
  -3 -13   0  137.19   23.10
   3  13   0  183.58   23.00
   3  13   0  163.08   17.30
  -4 -13   0  170.28   19.70
   4  13   0  174.38   23.30
   4  13   0  210.38   21.90
   2 -14   0   -1.90   10.50
  -2  14   0   35.70   14.20
  -2  14   0   32.80   12.80
  -2  14   0    1.90   12.70
   1 -14   0   49.80   12.90
   1 -14   0   39.80   11.40
  -1  14   0   60.79   15.30
  -1  14   0   22.50   14.20
   0 -14   0  182.38   19.30
   0  14   0  184.48   21.40
   0  14   0  194.78   19.20
  -1 -14   0  150.48   20.40
   1  14   0  162.38   17.80
   1  14   0  173.68   21.50
   2  14  -1  117.39   16.60
   2  14  -1  122.59   20.10
  -2 -14   1   98.69   16.00
   1  14  -1  233.88   24.10
   1  14  -1  202.28   18.80
  -1 -14   1  215.28   20.80
   0  14  -1  251.27   24.10
   0  14  -1  281.37   25.60
   0 -14   1  245.58   18.10
   0 -14   1  213.58   20.60
  -1  14  -1  240.38   24.50
  -1  14  -1  277.77   23.80
   1 -14   1  218.88   19.30
   1 -14   1  230.78   20.30
  -2  14  -1  235.58   24.60
  -2  14  -1  234.28   20.40
  -2  14  -1  268.27   23.40
   2 -14   1  225.78   21.40
   4  13  -1  131.89   21.60
   4  13  -1  164.28   17.10
  -4 -13   1  139.49   17.90
   3  13  -1  424.46   25.30
   3  13  -1  427.86   31.00
  -3 -13   1  416.56   26.40
   2  13  -1  342.87   28.20
   2  13  -1  328.87   23.00
  -2 -13   1  353.96   24.20
   1  13  -1  431.56   29.60
  -1 -13   1  419.56   24.90
  -1 -13   1  441.06   19.40
   0  13  -1  440.56   28.40
   0  13  -1  460.95   25.10
   0 -13   1  475.65   25.00
   0 -13   1  463.45   22.40
  -1  13  -1  394.16   27.00
  -1  13  -1  401.66   24.10
   1 -13   1  361.96   22.50
   1 -13   1  405.26   24.00
  -2  13  -1  237.78   21.60
  -2  13  -1  207.48   20.70
  -2  13  -1  192.78   18.40
   2 -13   1  204.08   21.00
  -3  13  -1  220.88   22.80
  -3  13  -1  171.48   25.90
  -3  13  -1  115.99   15.40
   3 -13   1  109.59   17.40
  -4  13  -1   98.79   15.00
  -4  13  -1  105.99   15.90
  -4  13  -1  104.09   14.60
   4 -13   1   97.59   18.20
  -5  13  -1   32.40   13.50
   5 -13   1   24.10   15.50
   6  12  -1  208.88   24.70
   6  12  -1  208.88   18.90
  -6 -12   1  190.58   20.90
   5  12  -1  206.28   21.60
   5  12  -1  188.98   23.20
  -5 -12   1  211.08   22.40
   4  12  -1  330.77   24.10
   4  12  -1  343.17   28.10
  -4 -12   1  371.96   25.10
   3  12  -1  236.88   20.60
   3  12  -1  205.38   22.60
  -3 -12   1  250.67   20.80
   2  12  -1  291.87   20.90
   2  12  -1  275.87   25.60
  -2 -12   1  275.07   21.20
   1  12  -1  187.68   20.20
   1  12  -1  191.28   16.70
  -1 -12   1  158.58   13.80
  -1 -12   1  172.88   17.10
   0  12  -1  179.28   16.30
   0  12  -1  180.58   19.30
   0 -12   1  157.18   16.00
   0 -12   1  187.28   18.30
  -1  12  -1    6.50   11.90
  -1  12  -1   14.80   11.60
   1 -12   1    9.50    9.70
   1 -12   1   12.00   10.10
  -2  12  -1   20.90   11.90
  -2  12  -1   15.30   12.20
   2 -12   1   17.50   11.80
  -3  12  -1  -15.50   19.00
  -3  12  -1   36.90   13.20
  -3  12  -1   17.50   11.90
   3 -12   1  -10.30   11.00
  -4  12  -1   29.30   12.70
  -4  12  -1   10.80   12.80
  -4  12  -1    8.70   11.70
   4 -12   1   23.80   14.20
  -5  12  -1   98.59   15.60
  -5  12  -1   86.29   14.00
   5 -12   1   40.70   23.60
  -6  12  -1  182.48   18.70
  -6  12  -1  127.09   15.70
   6 -12   1  145.19   21.40
   7  11  -1  330.67   29.70
   7  11  -1  303.47   23.80
  -7 -11   1  291.97   25.50
   6  11  -1  104.69   19.90
   6  11  -1   94.39   15.10
  -6 -11   1  103.99   16.40
   5  11  -1   78.59   17.80
   5  11  -1   56.99   13.20
  -5 -11   1   86.89   15.20
   4  11  -1   36.30   14.90
   4  11  -1   53.69   12.60
  -4 -11   1   45.90   12.60
   3  11  -1   15.80   10.60
   3  11  -1   38.10   14.10
  -3 -11   1   38.60   11.80
   2  11  -1   16.10   10.20
   2  11  -1    9.70   10.50
   2  11  -1   39.20   13.70
  -2 -11   1   18.10    9.90
   1  11  -1   64.69   13.00
   1  11  -1   50.69   11.60
   1  11  -1   57.29   14.20
  -1 -11   1   62.19    9.50
   0  11  -1  107.39   13.10
   0  11  -1  118.49   15.60
   0  11  -1  113.39   16.00
   0 -11   1  115.69   13.40
   0 -11   1  138.59   14.10
  -1  11  -1  280.57   19.50
  -1  11  -1  300.87   21.60
  -1  11  -1  305.27   22.30
   1 -11   1  269.27   18.20
   1 -11   1  344.27   20.00
  -2  11  -1  224.88   21.60
  -2  11  -1  221.58   19.80
  -2  11  -1  237.88   18.50
   2 -11   1  237.08   19.70
  -3  11  -1  366.26   23.30
  -3  11  -1  407.86   21.30
  -3  11  -1  393.76   25.90
  -3  11  -1  394.36   21.70
   3 -11   1  360.36   24.40
  -4  11  -1  629.44   31.90
  -4  11  -1  583.84   25.40
  -4  11  -1  607.54   27.10
  -4  11  -1  586.84   24.70
   4 -11   1  617.74   31.40
  -5  11  -1  532.05   30.80
  -5  11  -1  542.25   24.90
  -5  11  -1  555.04   26.50
   5 -11   1  582.94   32.10
  -6  11  -1  359.16   21.80
  -6  11  -1  369.36   28.70
  -6  11  -1  367.36   22.30
   6 -11   1  344.57   47.10
  -7  11  -1   94.69   14.70
  -7  11  -1  139.69   15.80
   7 -11   1  164.38   22.80
   8  10  -1    8.40   15.00
   8  10  -1   49.40   14.20
  -8 -10   1   28.40   13.70
   7  10  -1  -10.80   13.20
   7  10  -1    9.60   12.30
  -7 -10   1   -2.30   10.10
   6  10  -1   -8.20   11.10
   6  10  -1    1.30   13.30
  -6 -10   1    0.40   10.50
   5  10  -1   57.79   16.10
   5  10  -1   63.89   12.70
  -5 -10   1   89.69   14.50
   4  10  -1   51.29   22.90
   4  10  -1   97.49   12.80
   4  10  -1   60.09   14.80
  -4 -10   1   70.19   12.90
   3  10  -1  408.86   25.10
   3  10  -1  371.36   22.70
   3  10  -1  397.56   20.20
  -3 -10   1  357.86   21.30
   2  10  -1  431.26   24.90
   2  10  -1  390.76   23.30
   2  10  -1  448.86   20.80
  -2 -10   1  469.95   22.30
   1  10  -1  670.43   23.50
   1  10  -1  650.03   28.00
   1  10  -1  675.13   28.50
  -1 -10   1  639.64   21.40
  -1 -10   1  662.73   25.20
   0  10  -1  675.53   28.90
   0  10  -1  732.03   28.80
   0  10  -1  744.83   24.30
   0 -10   1  728.93   24.40
   0 -10   1  769.52   26.20
  -1  10  -1  732.93   29.50
  -1  10  -1  759.12   28.60
  -1  10  -1  724.43   24.50
   1 -10   1  778.92   27.00
   1 -10   1  748.93   25.60
  -2  10  -1  547.05   26.70
  -2  10  -1  580.84   22.60
  -2  10  -1  541.75   24.60
   2 -10   1  598.34   25.50
   2 -10   1  598.34   22.60
  -3  10  -1  487.15   23.20
  -3  10  -1  528.35   21.80
  -3  10  -1  511.55   21.40
  -3  10  -1  486.45   25.80
   3 -10   1  493.45   25.80
  -4  10  -1  375.96   25.20
  -4  10  -1  339.47   20.70
  -4  10  -1  393.46   20.10
  -4  10  -1  386.76   20.20
   4 -10   1  366.66   24.60
  -5  10  -1  440.66   26.30
  -5  10  -1  385.46   20.40
  -5  10  -1  371.56   21.70
  -5  10  -1  388.06   20.90
   5 -10   1  434.96   28.00
  -6  10  -1  191.78   18.70
  -6  10  -1  161.08   21.30
  -6  10  -1  205.48   18.30
   6 -10   1  155.18   20.80
  -7  10  -1   33.90   12.40
  -7  10  -1   12.20   16.20
  -7  10  -1    8.10   11.00
   7 -10   1   15.90   17.10
  -8  10  -1   17.50   12.00
  -8  10  -1    9.90   12.80
  -8  10  -1   -4.90   15.40
   8 -10   1   30.70   17.20
   8   9  -1   54.19   17.20
   8   9  -1   64.99   15.10
  -8  -9   1   82.19   15.70
   7   9  -1  152.28   17.10
   7   9  -1  129.49   20.30
  -7  -9   1  111.59   16.60
   6   9  -1  344.37   26.50
   6   9  -1  344.17   21.90
  -6  -9   1  322.67   22.90
   5   9  -1  607.14   24.80
   5   9  -1  612.64   30.20
   5   9  -1  603.44   29.50
  -5  -9   1  623.34   26.90
   4   9  -1  768.52   32.00
   4   9  -1  805.02   32.20
   4   9  -1  801.62   26.10
  -4  -9   1  757.02   28.50
   3   9  -1 1338.07   40.40
   3   9  -1 1284.27   40.00
   3   9  -1 1312.07   33.40
  -3  -9   1 1259.27   36.60
   2   9  -1 1184.08   31.00
   2   9  -1 1170.48   36.70
   2   9  -1 1172.78   36.80
  -2  -9   1 1181.08   33.90
   1   9  -1 1177.18   35.60
   1   9  -1 1186.78   36.30
   1   9  -1 1174.68   30.20
  -1  -9   1 1197.88   33.00
  -1  -9   1 1167.38   34.50
   0   9  -1  803.62   24.30
   0   9  -1  839.92   28.70
   0   9  -1  846.02   30.00
   0  -9   1  873.91   25.20
   0  -9   1  808.22   26.20
  -1   9  -1  430.36   22.10
  -1   9  -1  454.45   21.30
  -1   9  -1  423.56   18.70
   1  -9   1  420.66   19.70
   1  -9   1  439.86   18.80
  -2   9  -1  377.06   19.70
  -2   9  -1  378.56   17.70
  -2   9  -1  351.66   21.40
   2  -9   1  430.06   21.10
   2  -9   1  384.46   17.30
   3  -9   1   98.89   13.70
  -4   9  -1  273.07   27.40
  -6   9  -1   33.10   10.40
  -6   9  -1   49.00   15.00
  -6   9  -1   22.10    9.60
   6  -9   1   42.60   14.50
  -7   9  -1   22.70   11.20
  -7   9  -1   58.19   12.90
  -7   9  -1   79.79   17.20
   7  -9   1   54.39   17.10
  -8   9  -1   27.60   17.30
  -8   9  -1   44.10   13.60
  -8   9  -1   46.10   12.40
   8  -9   1   31.20   17.70
  -9   9  -1   67.79   14.60
  -9   9  -1  102.19   20.90
   9  -9   1   77.29   19.20
   9   8  -1  166.28   22.70
   9   8  -1  187.38   18.50
  -9  -8   1  142.59   18.70
   8   8  -1  272.27   22.30
   8   8  -1  258.67   26.90
  -8  -8   1  279.27   23.10
   7   8  -1  449.06   23.40
   7   8  -1  433.86   28.30
  -7  -8   1  452.65   25.50
   6   8  -1  598.74   23.80
   6   8  -1  508.65   27.30
   6   8  -1  557.74   28.50
  -6  -8   1  572.04   26.40
   5   8  -1  613.34   28.70
   5   8  -1  683.53   24.10
   5   8  -1  658.03   29.70
  -5  -8   1  642.44   26.30
   4   8  -1  607.04   21.70
   4   8  -1  610.84   27.10
   4   8  -1  548.95   26.20
  -4  -8   1  561.04   23.50
   3   8  -1  658.63   21.70
   3   8  -1  633.14   26.40
   3   8  -1  667.23   27.00
  -3  -8   1  632.74   23.60
   2   8  -1  509.25   23.40
   2   8  -1  533.25   19.20
   2   8  -1  514.45   23.30
  -2  -8   1  488.75   15.40
  -2  -8   1  546.95   20.80
   1   8  -1  395.86   20.20
   1   8  -1  370.76   17.10
   1   8  -1  370.66   20.40
  -1  -8   1  383.96   15.20
  -1  -8   1  405.16   18.00
   0   8  -1  110.39   12.90
   0   8  -1  121.39   13.30
   0   8  -1  142.09   11.40
   0  -8   1  124.79   11.40
   0  -8   1  122.59   11.60
  -1   8  -1  157.08   15.90
  -1   8  -1  144.09   13.70
  -1   8  -1  139.29   13.40
   1  -8   1  169.38   14.70
   1  -8   1  146.89   12.70
  -2   8  -1   -3.30    9.00
  -2   8  -1    2.40    7.60
  -2   8  -1   -4.60    7.20
   2  -8   1   -0.30    6.60
   2  -8   1  -11.10    8.20
  -3   8  -1  154.58   12.80
  -3   8  -1  156.48   16.40
   3  -8   1  138.39   14.60
  -4   8  -1  449.76   23.70
   4  -8   1  435.96   23.10
  -5   8  -1  312.27   17.60
  -5   8  -1  279.87   21.40
  -5   8  -1  296.87   16.70
  -5   8  -1  296.87   17.00
   5  -8   1  292.27   22.00
  -6   8  -1  332.27   24.30
  -6   8  -1  349.37   18.00
  -6   8  -1  321.07   18.10
  -6   8  -1  355.86   19.50
   6  -8   1  331.17   24.20
  -7   8  -1  354.66   20.70
  -7   8  -1  327.47   19.30
  -7   8  -1  355.46   25.60
   7  -8   1  375.66   26.70
  -8   8  -1  325.17   20.10
  -8   8  -1  319.67   22.40
   8  -8   1  296.47   28.30
  -9   8  -1  160.48   16.50
  -9   8  -1  156.78   24.00
  -9   8  -1  193.08   18.30
   9  -8   1  202.28   23.50
  10   7  -1  184.78   22.30
  10   7  -1  181.98   18.30
 -10  -7   1  238.58   23.60
   9   7  -1  261.57   22.40
   9   7  -1  330.17   27.50
  -9  -7   1  248.68   22.70
   8   7  -1  275.67   21.40
   8   7  -1  218.98   22.20
  -8  -7   1  267.57   22.20
   7   7  -1  359.96   20.50
   7   7  -1  355.36   24.50
   7   7  -1  341.17   26.90
  -7  -7   1  353.06   22.20
   6   7  -1  259.07   21.00
   6   7  -1  297.17   17.70
   6   7  -1  291.57   22.00
  -6  -7   1  297.37   19.80
   5   7  -1  101.09   11.50
   5   7  -1  108.09   14.40
   5   7  -1   93.69   13.70
  -5  -7   1  100.69   12.70
   4   7  -1   47.20   11.50
   4   7  -1   32.60   10.60
   4   7  -1   39.60    8.60
  -4  -7   1   57.49   10.20
   3   7  -1   26.70   10.10
   3   7  -1   20.70   10.40
   3   7  -1   35.10    8.40
  -3  -7   1   23.80    8.20
   2   7  -1    2.30    7.00
   2   7  -1    2.80    8.10
   2   7  -1    7.80    9.00
  -2  -7   1   11.40    6.80
   1   7  -1  280.17   16.90
   1   7  -1  242.78   16.20
   1   7  -1  249.28   13.60
  -1  -7   1  241.48   11.80
  -1  -7   1  245.18   14.10
   0   7  -1  202.48   12.60
   0   7  -1  203.58   15.00
   0   7  -1  207.38   14.90
   0  -7   1  211.18   12.60
   0  -7   1  210.28   12.50
  -1   7  -1  696.63   24.50
  -1   7  -1  646.24   19.70
  -1   7  -1  676.83   22.40
   1  -7   1  675.33   20.50
   1  -7   1  661.73   21.80
  -2   7  -1  622.04   19.10
  -2   7  -1  583.14   23.60
  -2   7  -1  659.53   21.30
   2  -7   1  638.64   19.50
   2  -7   1  666.43   23.40
  -3   7  -1  973.00   27.30
  -3   7  -1 1024.80   25.70
  -3   7  -1 1021.60   26.10
  -3   7  -1 1003.70   31.60
   3  -7   1 1017.10   31.00
  -4   7  -1  562.44   20.10
  -4   7  -1  551.34   24.70
  -4   7  -1  541.85   18.80
   4  -7   1  550.04   24.70
  -5   7  -1  731.83   30.00
  -5   7  -1  736.73   23.50
  -5   7  -1  711.63   23.60
  -5   7  -1  778.92   22.10
   5  -7   1  765.02   29.60
  -6   7  -1  366.06   23.50
  -6   7  -1  332.37   16.90
  -6   7  -1  327.07   18.60
   6  -7   1  381.16   24.00
  -7   7  -1  326.47   23.90
  -7   7  -1  312.17   19.80
  -7   7  -1  321.27   18.40
   7  -7   1  312.97   24.50
  -8   7  -1  119.09   18.00
  -8   7  -1  110.59   13.40
  -8   7  -1  133.19   16.00
   8  -7   1  102.09   18.50
  -9   7  -1   19.30   13.60
  -9   7  -1   38.30   14.00
  -9   7  -1   39.70   17.60
   9  -7   1    5.30   16.00
 -10   7  -1   16.40   16.40
 -10   7  -1   20.10   13.70
  10  -7   1   17.50   16.40
  10   6  -1  127.89   19.90
  10   6  -1  117.99   16.60
 -10  -6   1  113.39   17.70
   9   6  -1   30.10   14.90
   9   6  -1   41.60   13.00
  -9  -6   1   44.80   13.50
   8   6  -1   20.80   13.70
   8   6  -1   26.00   11.30
  -8  -6   1    1.80   10.40
   7   6  -1   -4.00    8.80
   7   6  -1    6.70    9.60
   7   6  -1    9.30   11.50
  -7  -6   1   11.50    9.30
   6   6  -1   11.30   10.50
   6   6  -1   12.80    9.40
  -6  -6   1   -3.00    8.60
   5   6  -1  186.78   17.50
   5   6  -1  187.18   14.10
   5   6  -1  182.48   16.20
  -5  -6   1  231.48   16.00
   4   6  -1  566.64   19.20
   4   6  -1  566.14   24.20
   4   6  -1  579.94   23.80
  -4  -6   1  574.84   21.80
   3   6  -1 1323.07   36.60
   3   6  -1 1372.86   30.30
   3   6  -1 1335.07   35.10
  -3  -6   1 1318.47   33.50
   2   6  -1 1366.16   34.40
   2   6  -1 1329.67   29.50
   1   6  -1 1779.42   35.50
   1   6  -1 1796.82   40.10
   1   6  -1 1729.43   45.80
  -1  -6   1 1818.02   38.10
  -1  -6   1 1738.83   35.50
   0   6  -1 1745.43   38.00
   0   6  -1 1671.23   39.50
   0   6  -1 1641.44   33.90
   0  -6   1 1683.23   35.60
   0  -6   1 1684.33   35.90
  -1   6  -1 1262.17   32.10
  -1   6  -1 1192.38   26.80
  -1   6  -1 1280.57   30.10
   1  -6   1 1213.48   29.50
   1  -6   1 1227.98   28.10
  -2   6  -1 1546.85   34.70
  -2   6  -1 1573.44   38.10
  -2   6  -1 1508.45   32.20
   2  -6   1 1592.24   36.90
  -3   6  -1 1071.89   31.10
  -3   6  -1 1062.09   25.30
  -3   6  -1 1048.20   25.60
  -3   6  -1 1104.99   27.30
   3  -6   1 1091.69   30.80
  -4   6  -1  558.54   23.00
  -4   6  -1  560.34   18.70
  -4   6  -1  577.54   18.20
   4  -6   1  546.55   23.40
  -5   6  -1  285.57   14.80
  -5   6  -1  307.67   14.60
  -5   6  -1  287.97   15.90
  -5   6  -1  306.57   19.50
   5  -6   1  300.37   20.30
  -6   6  -1  226.98   16.20
  -6   6  -1  195.28   14.20
  -6   6  -1  210.58   19.10
   6  -6   1  219.38   19.50
  -7   6  -1  109.49   13.50
  -7   6  -1   96.29   11.70
  -7   6  -1   93.99   15.80
   7  -6   1   93.09   15.80
  -8   6  -1   62.19   12.70
  -8   6  -1   66.39   11.70
  -8   6  -1   50.09   15.20
   8  -6   1   31.90   14.10
  -9   6  -1   38.60   11.40
  -9   6  -1   22.90   15.00
  -9   6  -1   53.59   14.10
   9  -6   1   47.60   16.30
 -10   6  -1   96.29   16.20
 -10   6  -1   96.79   14.70
 -10   6  -1   87.89   19.40
  10  -6   1   95.79   19.40
  10   5  -1   49.00   13.00
  10   5  -1   38.80   16.00
 -10  -5   1   23.10   13.20
   9   5  -1  124.59   18.40
   9   5  -1   85.19   13.70
  -9  -5   1   97.69   16.10
   8   5  -1  201.78   17.20
   8   5  -1  225.68   21.60
   8   5  -1  192.68   19.30
  -8  -5   1  212.48   20.00
   7   5  -1  546.55   21.50
   7   5  -1  519.35   25.50
   7   5  -1  542.15   25.80
  -7  -5   1  570.24   25.30
   6   5  -1 1291.07   37.10
   6   5  -1 1309.07   32.20
   6   5  -1 1262.57   38.70
  -6  -5   1 1328.87   37.00
   5   5  -1 1260.87   37.00
   5   5  -1 1284.67   35.50
   5   5  -1 1277.97   30.60
  -5  -5   1 1316.27   35.00
   4   5  -1 2128.89   42.40
   4   5  -1 2053.29   49.00
   4   5  -1 2159.98   47.70
  -4  -5   1 2018.80   46.20
   3   5  -1 2109.59   40.80
   3   5  -1 2096.09   45.40
   3   5  -1 2037.10   46.60
  -3  -5   1 1979.60   43.60
   2   5  -1 2221.28   47.00
   2   5  -1 2223.98   48.40
   2   5  -1 2238.08   42.70
  -2  -5   1 2316.97   45.80
   1   5  -1  701.03   20.80
   1   5  -1  775.02   22.30
   1   5  -1  729.63   17.60
  -1  -5   1  702.43   17.20
  -1  -5   1  735.83   19.20
   0   5  -1  985.10   27.70
   0   5  -1  988.80   24.10
   0   5  -1  944.51   21.00
   0  -5   1  953.30   22.30
   0  -5   1  910.21   22.10
  -1   5  -1 1427.96   30.70
  -1   5  -1 1362.76   27.90
  -1   5  -1 1373.96   32.50
   1  -5   1 1357.46   28.90
   1  -5   1 1404.06   30.90
  -2   5  -1  622.14   16.70
  -2   5  -1  660.83   20.90
  -2   5  -1  639.74   16.60
  -2   5  -1  654.63   18.20
   2  -5   1  682.33   20.30
  -3   5  -1   35.40    6.30
  -3   5  -1   24.60    8.50
  -3   5  -1   29.80    7.80
  -3   5  -1   29.30    5.90
   3  -5   1   31.80    8.50
  -4   5  -1   22.20    6.70
  -4   5  -1   17.40    6.20
  -4   5  -1   26.00    7.30
   4  -5   1   30.40    9.50
  -5   5  -1  106.89   11.80
  -6   5  -1  195.68   17.50
  -7   5  -1  392.76   18.40
  -7   5  -1  413.46   20.40
  -7   5  -1  393.66   23.70
   7  -5   1  375.06   38.10
  -8   5  -1  384.76   20.20
  -8   5  -1  422.66   26.30
  -8   5  -1  395.06   22.40
   8  -5   1  414.46   26.10
  -9   5  -1  489.35   23.30
  -9   5  -1  406.96   29.80
  -9   5  -1  431.96   25.20
   9  -5   1  476.65   29.40
 -10   5  -1  310.97   25.20
 -10   5  -1  255.67   28.00
  10  -5   1  332.67   24.40
  10  -5   1  322.47   28.20
  11   4  -1  212.38   24.50
  11   4  -1  150.98   16.80
 -11  -4   1  163.18   20.80
  10   4  -1  391.16   35.60
  10   4  -1  279.47   25.80
   9   4  -1  324.07   20.40
   9   4  -1  276.37   24.20
  -9  -4   1  279.67   22.70
   8   4  -1  437.66   20.90
   8   4  -1  411.96   24.70
   8   4  -1  416.06   24.50
  -8  -4   1  432.76   23.70
   7   4  -1 1029.90   32.80
   7   4  -1  950.20   34.10
   7   4  -1  961.30   34.10
  -7  -4   1 1003.10   39.70
   6   4  -1  959.10   30.10
   6   4  -1  939.31   25.60
   6   4  -1  906.91   31.40
  -6  -4   1  973.00   30.10
   5   4  -1 1045.00   30.10
   5   4  -1 1034.70   25.90
   5   4  -1 1068.49   32.00
  -5  -4   1  999.20   29.30
   4   4  -1 1843.32   37.30
   4   4  -1 1868.71   41.80
  -4  -4   1 1819.32   40.90
   3   4  -1 1428.46   28.80
   3   4  -1 1417.46   34.00
   3   4  -1 1447.76   32.90
  -3  -4   1 1342.97   31.70
  -3  -4   1 1367.56   35.70
   2   4  -1  250.37   12.20
   2   4  -1  247.18   12.70
   2   4  -1  240.38    9.30
  -2  -4   1  237.58   11.90
  -2  -4   1  246.48   11.00
   1   4  -1  154.88    8.00
   1   4  -1  165.08    9.90
   1   4  -1  154.88    9.80
  -1  -4   1  159.08    7.20
  -1  -4   1  176.08    8.50
  -1  -4   1  181.58   10.20
   0   4  -1   33.70    6.00
   0   4  -1   37.90    4.60
   0   4  -1   37.90    5.80
   0  -4   1   45.10    5.50
   0  -4   1   48.50    5.10
   0  -4   1   42.50    6.30
  -1   4  -1    3.20    4.00
  -1   4  -1   -0.20    3.90
   1  -4   1    2.80    4.70
   1  -4   1    2.30    3.30
  -2   4  -1  374.06   11.30
  -2   4  -1  400.56   14.80
  -2   4  -1  393.46   12.40
  -2   4  -1  392.16   11.60
   2  -4   1  369.86   14.30
  -3   4  -1  866.11   20.30
  -3   4  -1  859.51   19.70
  -3   4  -1  872.91   21.00
  -3   4  -1  871.61   24.20
   3  -4   1  903.81   24.40
  -4   4  -1 1027.20   24.30
  -4   4  -1 1004.70   24.30
  -4   4  -1  989.90   22.40
  -4   4  -1 1023.40   28.10
   4  -4   1  998.20   27.90
  -5   4  -1  603.14   23.00
  -5   4  -1  630.84   19.30
  -5   4  -1  600.84   20.20
   5  -4   1  633.84   23.70
  -6   4  -1  787.92   28.00
  -6   4  -1  710.73   23.90
  -6   4  -1  725.43   22.60
   6  -4   1  737.33   27.40
  -7   4  -1  614.94   22.20
  -7   4  -1  605.94   23.20
  -7   4  -1  556.94   25.70
   7  -4   1  603.24   26.60
  -8   4  -1  415.46   25.80
  -8   4  -1  477.55   21.10
  -8   4  -1  467.25   23.40
   8  -4   1  438.36   26.00
  -9   4  -1  363.86   24.10
  -9   4  -1  305.47   20.60
  -9   4  -1  382.26   27.50
   9  -4   1  340.47   25.50
 -10   4  -1  283.27   26.90
 -10   4  -1  233.98   23.20
  10  -4   1  233.18   22.70
  10  -4   1  230.38   20.40
  10  -4   1  218.88   23.10
 -11   4  -1  166.78   23.80
  11  -4   1   85.29   18.50
  11  -4   1  145.69   17.00
  11   3  -1  315.17   26.50
  11   3  -1  348.47   24.00
 -11  -3   1  339.87   26.70
  10   3  -1  374.76   26.60
  10   3  -1  393.56   23.20
 -10  -3   1  394.56   26.30
   9   3  -1  207.58   19.80
   9   3  -1  174.08   15.80
   9   3  -1  184.58   19.70
  -9  -3   1  183.48   19.10
   8   3  -1  241.98   19.70
   8   3  -1  228.58   20.40
   8   3  -1  228.88   17.20
  -8  -3   1  273.57   20.40
   7   3  -1  404.46   18.20
   7   3  -1  431.46   21.40
   7   3  -1  417.86   22.30
  -7  -3   1  409.16   21.00
   6   3  -1  544.65   19.40
   6   3  -1  546.85   22.00
   6   3  -1  562.54   24.10
  -6  -3   1  558.44   22.60
   5   3  -1   67.59    9.90
   5   3  -1   56.69    9.60
   5   3  -1   60.59    8.30
  -5  -3   1   57.59    9.40
   4   3  -1  100.59   10.10
   4   3  -1  125.79   11.00
   4   3  -1  142.09   13.80
   3   3  -1   13.10    4.80
   3   3  -1   10.00    5.50
   3   3  -1    4.30    5.60
  -3  -3   1    0.50    4.60
  -3  -3   1    5.50    4.70
   2   3  -1   16.40    5.40
   2   3  -1   19.50    4.20
   2   3  -1   19.40    5.30
  -2  -3   1   17.20    5.50
  -2  -3   1   16.60    4.70
   1   3  -1  407.86   13.20
   1   3  -1  469.15   14.40
   1   3  -1  432.66   11.00
  -1  -3   1  443.26   10.40
  -1  -3   1  429.06   10.60
  -1  -3   1  453.75   14.00
  -1  -3   1  436.66   12.00
   0   3  -1  324.97   10.70
   0   3  -1  317.67    9.40
   0   3  -1  333.17   11.70
   0  -3   1  308.17    9.20
   0  -3   1  313.47   10.40
   0  -3   1  324.87   11.40
  -1   3  -1  899.91   19.50
  -1   3  -1  903.01   21.10
  -1   3  -1  858.71   18.00
   1  -3   1  903.81   18.10
   1  -3   1  916.01   22.90
   1  -3   1  894.21   20.40
  -2   3  -1 2114.69   38.80
  -2   3  -1 2206.08   40.40
  -2   3  -1 2208.58   43.00
  -2   3  -1 2125.29   39.20
  -3   3  -1  360.96   11.10
  -3   3  -1  355.56   11.50
  -3   3  -1  363.36   13.90
  -3   3  -1  364.96   11.70
   3  -3   1  354.16   14.30
  -4   3  -1  621.54   17.60
  -4   3  -1  589.94   15.30
  -4   3  -1  600.44   20.00
  -4   3  -1  645.84   17.20
   4  -3   1  624.94   20.10
  -5   3  -1  609.74   18.80
  -5   3  -1  615.84   22.20
  -5   3  -1  601.84   19.80
   5  -3   1  615.64   22.30
  -6   3  -1  444.56   19.30
  -6   3  -1  480.85   18.50
  -6   3  -1  429.76   21.40
   6  -3   1  484.75   22.10
  -7   3  -1  256.87   18.60
  -7   3  -1  218.48   15.50
  -7   3  -1  207.68   16.40
   7  -3   1  201.88   18.20
  -8   3  -1  196.58   18.30
  -8   3  -1  230.68   20.30
  -8   3  -1  201.68   17.50
   8  -3   1  239.18   20.70
  -9   3  -1   98.39   15.50
  -9   3  -1  103.49   18.80
   9  -3   1  113.29   16.70
 -10   3  -1    5.40   12.60
  10  -3   1   16.00   14.20
  10  -3   1   39.10   13.70
  10  -3   1   19.40   13.20
 -11   3  -1   27.30   15.80
  11  -3   1   31.10   12.90
  11  -3   1   18.70   14.60
  11  -3   1   31.10   13.50
  11   2  -1  188.88   19.70
  11   2  -1  159.18   17.20
 -11  -2   1  209.08   22.50
  10   2  -1  143.39   15.80
  10   2  -1  111.79   12.40
  10   2  -1  171.98   19.20
 -10  -2   1  130.09   18.50
   9   2  -1   58.79   14.20
   9   2  -1   94.59   13.00
   9   2  -1   78.79   10.70
  -9  -2   1   59.39   14.00
   8   2  -1   11.80    9.90
   8   2  -1   35.00   11.90
   8   2  -1    7.90    7.40
   8   2  -1   38.20   10.10
  -8  -2   1   23.70   11.00
   7   2  -1  145.49   15.00
   7   2  -1  152.08   14.10
   7   2  -1  114.19   11.10
   7   2  -1  112.19   14.10
  -7  -2   1  102.79   13.50
   6   2  -1  282.67   13.40
   6   2  -1  318.57   18.80
   6   2  -1  302.37   15.60
   6   2  -1  328.17   17.50
  -6  -2   1  316.07   18.00
   5   2  -1  364.86   15.90
   5   2  -1  336.87   13.50
   5   2  -1  353.76   12.60
   5   2  -1  343.97   17.30
  -5  -2   1  341.17   16.40
   4   2  -1 1263.97   26.50
   4   2  -1 1267.77   34.40
   4   2  -1 1234.98   25.80
   4   2  -1 1242.68   28.80
  -4  -2   1 1258.17   29.60
   3   2  -1  848.62   20.60
   3   2  -1  859.31   17.90
   3   2  -1  876.81   22.30
   3   2  -1  849.12   18.60
  -3  -2   1  827.82   20.80
  -3  -2   1  823.12   21.40
   2   2  -1 3160.68   50.39
   2   2  -1 2774.32   52.49
   2   2  -1 3154.68   54.79
   2   2  -1 2709.33   50.39
  -2  -2   1 2931.41   54.09
  -2  -2   1 2861.71   49.90
  -2  -2   1 2736.73   52.49
   1   2  -1 3673.63   65.29
   1   2  -1 3714.43   63.59
  -1  -2   1 3863.91   63.49
  -1  -2   1 3724.83   64.69
  -1  -2   1 3787.92   66.49
   0   2  -1 1395.66   25.50
   0   2  -1 1480.25   27.00
   0   2  -1 1406.86   25.60
   0   2  -1 1362.96   26.10
   0   2  -1 1541.85   28.10
   0  -2   1 1418.66   25.70
   0  -2   1 1404.26   26.40
   0  -2   1 1523.25   28.00
  -1   2  -1 2684.13   47.90
  -1   2  -1 2772.82   46.60
  -1   2  -1 2787.12   49.40
  -1   2  -1 2702.83   46.50
   1  -2   1 2663.83   48.80
   1  -2   1 2763.42   49.30
  -2   2  -1 2535.55   45.10
  -2   2  -1 2489.35   44.20
  -2   2  -1 2636.94   47.90
  -2   2  -1 2588.34   45.90
   2  -2   1 2513.75   47.50
  -3   2  -1  916.01   20.30
  -3   2  -1  876.01   20.00
  -3   2  -1  870.71   18.30
  -3   2  -1  920.31   22.60
   3  -2   1  937.91   22.30
  -4   2  -1  311.97   12.50
  -4   2  -1  316.17   13.90
  -4   2  -1  317.77   12.10
   4  -2   1  311.37   14.10
  -5   2  -1  120.69   11.90
  -5   2  -1  119.89   11.50
  -5   2  -1  120.69   10.70
  -6   2  -1   17.30    9.30
  -6   2  -1    8.40    8.30
  -6   2  -1   -0.10    7.40
  -8   2  -1  276.77   19.20
  -8   2  -1  219.88   20.40
  -9   2  -1  120.69   15.90
   9  -2   1   98.79   14.20
   9  -2   1  109.89   15.80
   9  -2   1  124.69   15.30
   9  -2   1  145.09   17.60
 -10   2  -1  220.08   22.50
  10  -2   1  234.68   22.60
  10  -2   1  188.98   18.30
  10  -2   1  218.88   22.60
 -11   2  -1  149.59   27.00
  11  -2   1  177.08   19.00
  11  -2   1  158.48   18.20
  11  -2   1  174.38   17.90
  11   1  -1   24.90   11.10
  11   1  -1   25.10   12.90
  11   1  -1   53.79   15.60
 -11  -1   1   40.90   16.30
  10   1  -1  101.79   13.60
  10   1  -1   80.59   14.00
  10   1  -1   79.89   15.80
 -10  -1   1   54.69   15.70
   9   1  -1  297.47   23.10
   9   1  -1  343.77   20.10
   9   1  -1  295.37   18.00
   9   1  -1  324.67   21.60
  -9  -1   1  294.37   22.50
   8   1  -1  402.46   18.80
   8   1  -1  380.06   19.20
   8   1  -1  329.37   20.40
   8   1  -1  389.36   23.40
  -8  -1   1  387.36   36.00
   7   1  -1 1060.99   30.40
   7   1  -1 1034.40   27.70
   7   1  -1 1059.89   33.90
   7   1  -1 1067.79   28.60
  -7  -1   1 1032.00   31.90
   6   1  -1  712.03   23.40
   6   1  -1  730.03   21.70
   6   1  -1  756.02   26.30
   6   1  -1  709.53   21.30
  -6  -1   1  755.12   25.10
   5   1  -1 1914.91   39.20
   5   1  -1 1872.91   39.90
   5   1  -1 1928.91   43.60
   5   1  -1 1862.11   38.00
  -5  -1   1 1915.71   42.10
   4   1  -1 2060.39   45.60
   4   1  -1 2082.39   39.80
   4   1  -1 2012.20   38.70
   4   1  -1 2049.09   40.60
  -4  -1   1 2043.40   42.10
   3   1  -1 1949.41   36.90
   3   1  -1 1891.61   35.80
   3   1  -1 1968.80   39.20
   3   1  -1 1890.31   35.30
  -3  -1   1 1923.41   37.90
   2   1  -1 2356.06   42.40
   2   1  -1 2512.55   45.30
   2   1  -1 2397.76   42.70
  -2  -1   1 2345.07   42.50
  -2  -1   1 2463.25   44.50
  -2  -1   1 2508.75   45.10
   1   1  -1   71.79    3.40
   1   1  -1   65.59    3.80
   1   1  -1   64.89    3.40
   1   1  -1   77.59    4.40
   1   1  -1   76.69    3.80
  -1  -1   1   70.39    3.40
  -1  -1   1   77.89    4.50
  -1  -1   1   65.49    3.20
  -1  -1   1   69.19    3.50
  -1  -1   1   70.69    4.00
   0   1  -1 1930.21   34.80
   0   1  -1 2375.26   35.10
   0  -1   1 2143.19   35.90
   0  -1   1 1927.91   37.50
  -1   1  -1 1066.99   21.10
  -1   1  -1 1204.68   21.60
  -1   1  -1 1116.49   20.90
   1  -1   1 1164.68   21.50
   1  -1   1 1129.79   20.20
   1  -1   1 1136.29   20.90
   1  -1   1 1096.79   21.40
  -2   1  -1 1294.17   27.00
  -2   1  -1 1176.88   23.70
  -2   1  -1 1216.88   24.10
   2  -1   1 1226.58   24.90
  -3   1  -1   11.40    4.10
  -3   1  -1   18.80    4.70
  -3   1  -1   10.40    4.40
   3  -1   1   11.80    4.90
  -4   1  -1  559.74   18.10
  -4   1  -1  555.34   16.70
  -4   1  -1  576.44   16.40
   4  -1   1  562.04   17.00
  -5   1  -1  394.96   15.40
  -5   1  -1  382.96   15.70
  -5   1  -1  381.46   17.20
   5  -1   1  387.46   16.00
  -6   1  -1  686.53   23.70
  -6   1  -1  714.63   25.20
  -6   1  -1  706.73   23.00
   6  -1   1  722.03   23.60
  -7   1  -1  867.11   30.30
  -7   1  -1  902.11   28.40
   7  -1   1  888.81   28.00
  -8   1  -1  750.82   28.40
   8  -1   1  746.73   29.80
   8  -1   1  774.12   27.60
   8  -1   1  754.82   27.60
  -9   1  -1  570.14   27.40
   9  -1   1  524.05   27.40
   9  -1   1  547.65   25.50
   9  -1   1  592.14   24.50
   9  -1   1  521.55   25.90
 -10   1  -1  506.65   28.30
  10  -1   1  499.05   28.00
  10  -1   1  481.55   26.70
  10  -1   1  542.25   26.10
  11  -1   1  216.38   20.10
  11  -1   1  266.37   23.90
  11  -1   1  242.18   21.50
  11   0  -1  299.27   24.90
  11   0  -1  243.18   21.00
  11   0  -1  197.48   28.40
 -11   0   1  251.17   26.40
  10   0  -1  358.46   22.50
  10   0  -1  348.17   28.60
  10   0  -1  383.56   23.80
  10   0  -1  364.16   22.50
 -10   0   1  392.06   27.10
   9   0  -1  582.64   25.30
   9   0  -1  535.85   24.70
   9   0  -1  577.54   23.90
  -9   0   1  552.34   27.30
   8   0  -1  917.51   28.80
   8   0  -1  837.12   37.30
   8   0  -1  888.21   32.70
   8   0  -1  863.11   27.90
  -8   0   1  831.62   30.50
   7   0  -1  766.52   23.50
   7   0  -1  812.02   24.80
   7   0  -1  760.22   28.50
   7   0  -1  788.72   25.40
  -7   0   1  756.52   26.90
   6   0  -1 1707.73   43.80
   6   0  -1 1780.42   43.60
   6   0  -1 1734.03   38.70
   6   0  -1 1754.72   37.40
  -6   0   1 1784.02   41.40
   5   0  -1 1286.07   29.90
   5   0  -1 1282.17   32.60
   5   0  -1 1230.18   28.50
  -5   0   1 1259.17   31.40
  -5   0   1 1235.18   32.00
   4   0  -1  799.02   19.20
   4   0  -1  806.92   20.30
  -4   0   1  795.52   21.30
  -4   0   1  815.72   22.20
   3   0  -1  467.85   13.30
  -3   0   1  485.25   14.80
  -3   0   1  491.05   14.30
   2   0  -1  201.58    8.00
   2   0  -1  204.78    6.50
   2   0  -1  208.18    8.50
  -2   0   1  210.98    7.40
  -2   0   1  220.98    8.90
  -2   0   1  211.78    8.90
   1   0  -1   41.70    3.00
   1   0  -1   46.00    2.40
   1   0  -1   45.30    2.60
   1   0  -1   57.99    3.20
   1   0  -1   50.89    2.40
   1   0  -1   46.20    2.10
  -1   0   1   48.50    2.50
  -1   0   1   48.90    3.10
  -1   0   1   52.89    2.90
  -1   0  -1 3575.14   59.29
  -1   0  -1 3774.72   59.69
  -1   0  -1 3338.57   58.99
  -1   0  -1 3476.55   58.69
   1   0   1 3066.39   58.79
   1   0   1 3750.92   59.59
   1   0   1 3494.95   58.69
   1   0   1 3562.64   59.29
  -2   0  -1  936.11   19.80
  -2   0  -1  899.21   19.30
  -2   0  -1  881.21   19.10
  -2   0  -1  924.11   18.30
   2   0   1  918.91   18.60
  -3   0  -1  547.05   15.50
  -3   0  -1  524.25   14.50
  -3   0  -1  518.65   14.60
   3   0   1  526.35   13.80
  -4   0  -1 1338.07   30.30
  -4   0  -1 1420.86   31.80
  -4   0  -1 1402.56   30.50
   4   0   1 1374.46   29.30
  -5   0  -1 1118.99   29.50
  -5   0  -1 1090.99   27.50
   5   0   1 1113.09   26.60
   5   0   1 1094.59   29.50
  -6   0  -1  986.40   28.20
   6   0   1  969.30   29.90
   6   0   1  946.01   26.30
  -7   0  -1  926.11   29.00
   7   0   1  910.11   27.20
   7   0   1  942.71   29.20
   7   0   1  968.40   31.50
  -8   0  -1  717.83   27.70
   8   0   1  675.33   28.50
   8   0   1  671.33   24.80
   8   0   1  756.72   27.80
  -9   0  -1  325.27   22.40
   9   0   1  354.46   23.60
   9   0   1  344.87   26.90
   9   0   1  332.97   20.00
   9   0   1  322.97   20.90
 -10   0  -1  233.48   23.90
  10   0   1  157.48   17.30
  10   0   1  152.08   19.50
  10   0   1  162.68   17.00
 -11   0  -1   84.09   17.30
  11   0   1   88.29   17.30
  11   0   1   63.99   15.40
  11   0   1   72.39   14.20
  11  -1  -1  272.57   23.70
  11  -1  -1  320.47   23.30
  11  -1  -1  334.17   24.70
 -11   1   1  281.57   26.70
  10  -1  -1  350.96   25.50
  10  -1  -1  325.27   22.60
  10  -1  -1  341.07   22.10
  10  -1  -1  316.47   23.00
 -10   1   1  260.97   24.50
   9  -1  -1  512.95   25.80
   9  -1  -1  550.14   23.70
   9  -1  -1  532.45   28.10
   9  -1  -1  534.35   22.80
  -9   1   1  541.15   27.40
   8  -1  -1  397.46   21.50
   8  -1  -1  450.75   20.50
   8  -1  -1  425.86   23.80
  -8   1   1  424.86   22.40
   7  -1  -1  193.98   14.70
   6  -1  -1  392.86   18.40
  -6   1   1  366.96   18.30
  -6   1   1  400.46   19.70
   5  -1  -1   17.20    6.80
  -5   1   1   20.20    7.70
  -5   1   1   19.20    6.00
   4  -1  -1    4.50    5.40
  -4   1   1    4.90    4.10
  -4   1   1   -1.70    5.30
  -4   1   1   10.50    4.50
  -4   1   1    3.90    5.10
   3  -1  -1   76.99    7.40
  -3   1   1   81.99    7.50
  -3   1   1   90.09    6.20
   2  -1  -1   14.40    4.20
   2  -1  -1   18.10    2.70
   2  -1  -1   18.40    4.60
  -2   1   1   30.20    5.10
  -2   1   1   20.10    2.90
  -2   1   1   16.20    4.60
  -2   1   1   19.00    3.90
   1  -1  -1 2322.47   40.40
   1  -1  -1 2292.87   38.30
   1  -1  -1 2275.17   40.40
  -1   1   1 2260.47   38.60
  -1   1   1 2288.27   38.30
  -1   1   1 2308.67   40.30
  -1   1   1 2317.47   40.10
  -1   1   1 2227.38   40.30
   0  -1  -1 2867.21   47.80
   0  -1  -1 2861.91   48.30
   0  -1  -1 2806.82   47.30
   0  -1  -1 2753.22   47.50
   0   1   1 2820.32   48.10
   0   1   1 2754.82   48.40
  -1  -1  -1 1295.47   24.80
  -1  -1  -1 1312.67   24.70
   1   1   1 1369.56   25.20
   1   1   1 1330.77   24.80
  -2  -1  -1 1688.03   32.60
   2   1   1 1709.43   32.90
   2   1   1 1687.83   32.80
  -3  -1  -1 1169.18   25.70
   3   1   1 1205.48   26.40
   3   1   1 1131.69   25.60
   3   1   1 1169.08   22.60
  -4  -1  -1 1220.38   28.70
   4   1   1 1245.18   25.60
   4   1   1 1286.67   29.80
   4   1   1 1209.68   28.50
  -5  -1  -1  713.63   22.00
   5   1   1  746.83   23.10
   5   1   1  726.93   19.00
   5   1   1  677.23   22.20
  -6  -1  -1  595.24   22.60
   6   1   1  618.94   22.80
   6   1   1  606.04   23.70
   6   1   1  630.04   19.40
  -7  -1  -1  156.18   15.90
   7   1   1  136.99   14.70
   7   1   1  118.69   13.40
   7   1   1  129.09   11.40
   8   1   1  135.49   13.40
   8   1   1  141.89   16.00
   8   1   1  178.48   18.50
   8   1   1  124.59   13.20
  -9  -1  -1   25.80   11.80
   9   1   1   16.60   10.80
   9   1   1   12.70    8.70
   9   1   1    4.50   12.30
 -10  -1  -1   -2.40   12.50
  10   1   1   21.90   13.00
  10   1   1    7.10    9.40
  10   1   1   30.80   14.60
 -11  -1  -1   23.30   14.00
  11   1   1   18.40   13.20
  11   1   1   42.00   16.40
  11  -2  -1   47.90   13.20
  11  -2  -1   54.59   15.10
 -11   2   1   59.49   23.80
  10  -2  -1   66.99   15.50
  10  -2  -1   54.89   12.50
  10  -2  -1   34.60   14.10
 -10   2   1   31.10   14.60
   9  -2  -1   75.49   14.70
   9  -2  -1   71.09   12.10
   9  -2  -1   61.99   14.80
   9  -2  -1   73.69   12.60
  -9   2   1   70.99   15.40
   8  -2  -1   65.89   12.70
   8  -2  -1   77.79   11.00
   8  -2  -1   70.09   12.30
  -8   2   1   92.39   14.70
  -8   2   1   68.79   13.20
   7  -2  -1  250.97   15.80
   7  -2  -1  251.77   17.90
  -7   2   1  234.18   18.50
  -7   2   1  273.07   18.00
   6  -2  -1  435.36   19.70
  -6   2   1  416.16   19.70
  -6   2   1  451.95   16.60
  -6   2   1  442.06   20.70
   5  -2  -1  414.16   17.70
  -5   2   1  408.16   17.70
  -5   2   1  390.56   14.00
  -5   2   1  434.56   14.10
   4  -2  -1  869.51   23.20
  -4   2   1  871.51   19.50
  -4   2   1  865.41   22.20
  -4   2   1  852.01   23.60
  -4   2   1  830.62   19.50
   3  -2  -1 1216.88   27.20
  -3   2   1 1225.38   26.00
  -3   2   1 1170.48   24.50
  -3   2   1 1183.38   23.80
   2  -2  -1  702.33   17.30
   2  -2  -1  676.63   17.10
   2  -2  -1  655.03   13.90
  -2   2   1  716.53   14.20
  -2   2   1  678.13   16.10
  -2   2   1  676.73   14.80
  -2   2   1  723.93   17.60
   1  -2  -1 1095.69   21.00
   1  -2  -1 1138.69   23.00
   1  -2  -1 1053.19   22.60
   1  -2  -1 1189.08   23.60
  -1   2   1 1114.79   21.10
  -1   2   1 1144.29   23.10
  -1   2   1 1099.59   21.70
   0  -2  -1 5320.97   90.39
   0   2   1 5388.46   91.29
   0   2   1 5547.25   91.89
   0   2   1 5304.17   90.39
  -1  -2  -1  227.88    8.80
   1   2   1  209.98    9.20
   1   2   1  225.18    9.00
  -2  -2  -1  718.63   17.80
   2   2   1  721.23   18.10
   2   2   1  737.83   18.30
  -3  -2  -1  407.96   13.80
  -3  -2  -1  401.76   13.70
   3   2   1  376.46   14.10
   3   2   1  434.46   14.40
  -4  -2  -1   88.29    8.80
   4   2   1   87.39    9.30
   4   2   1   81.49    9.30
  -5  -2  -1   28.00    7.90
   5   2   1    9.10    8.00
   5   2   1    8.60    7.00
  -6  -2  -1   13.40    8.40
   6   2   1   12.50    9.70
   6   2   1   13.40    8.50
  -7  -2  -1  176.98   16.70
   7   2   1  181.58   16.50
   7   2   1  199.98   15.30
   7   2   1  192.28   17.30
  -8  -2  -1  178.78   18.10
   8   2   1  196.88   17.00
   8   2   1  133.29   15.70
   8   2   1  172.28   17.40
  -9  -2  -1  262.27   21.40
   9   2   1  222.68   22.80
   9   2   1  238.78   19.50
 -10  -2  -1  111.29   17.40
  10   2   1  103.79   19.00
  10   2   1   78.59   15.40
 -11  -2  -1  135.49   19.50
  11   2   1  111.39   20.40
  11   2   1  135.09   17.70
  11  -3  -1   -0.60   14.80
 -11   3   1   19.10   15.40
  10  -3  -1   30.40   11.30
  10  -3  -1   43.60   15.80
  10  -3  -1   30.10   16.20
 -10   3   1   26.10   14.80
   9  -3  -1  255.27   18.10
   9  -3  -1  305.97   23.90
   9  -3  -1  330.47   19.50
  -9   3   1  283.07   22.30
  -9   3   1  309.27   24.80
   8  -3  -1  384.96   30.00
   8  -3  -1  411.56   22.20
  -8   3   1  460.85   25.10
  -8   3   1  411.76   22.90
   7  -3  -1  581.84   24.50
  -7   3   1  542.95   24.50
  -7   3   1  533.25   23.00
  -7   3   1  531.25   22.20
   6  -3  -1  753.12   26.70
  -6   3   1  753.42   21.10
  -6   3   1  722.73   26.20
  -6   3   1  732.23   24.80
  -6   3   1  713.23   20.60
   5  -3  -1  827.12   26.10
  -5   3   1  879.91   24.70
  -5   3   1  828.92   21.30
  -5   3   1  858.41   26.60
  -5   3   1  875.91   21.30
   4  -3  -1  593.94   20.30
  -4   3   1  664.23   16.10
  -4   3   1  619.14   16.70
  -4   3   1  637.34   18.80
  -4   3   1  626.94   20.40
   3  -3  -1 1358.66   30.70
  -3   3   1 1366.76   28.80
  -3   3   1 1334.87   26.80
  -3   3   1 1260.77   34.20
  -3   3   1 1374.96   26.40
   2  -3  -1 1454.15   31.20
   2  -3  -1 1475.15   31.20
  -2   3   1 1476.65   28.00
  -2   3   1 1487.75   29.80
  -2   3   1 1430.86   27.80
  -2   3   1 1508.85   31.60
   1  -3  -1  803.42   18.30
   1  -3  -1  763.02   18.20
   1  -3  -1  809.02   21.10
  -1   3   1  760.12   16.20
  -1   3   1  778.42   17.40
  -1   3   1  823.32   19.40
   0  -3  -1   32.30    5.10
   0  -3  -1   17.80    4.60
   0  -3  -1   23.40    5.10
   0   3   1   17.40    3.50
   0   3   1   21.80    4.70
   0   3   1   29.30    5.10
  -1  -3  -1  277.37   10.20
   1   3   1  281.07   11.20
   1   3   1  279.47   10.60
  -2  -3  -1   25.10    5.30
   2   3   1   17.30    5.20
   2   3   1   25.70    4.00
   2   3   1   33.80    5.50
  -3  -3  -1  135.59    9.20
  -3  -3  -1  145.19   10.10
   3   3   1  131.69   10.70
   3   3   1  128.99    8.20
   3   3   1  144.99    9.90
  -4  -3  -1  575.04   19.00
   4   3   1  571.24   19.80
   4   3   1  555.44   15.90
   4   3   1  531.35   19.70
  -5  -3  -1 1044.60   29.00
   5   3   1  989.10   29.40
   5   3   1 1010.40   25.00
   5   3   1 1048.80   30.30
  -6  -3  -1 1314.97   35.40
   6   3   1 1322.87   36.40
   6   3   1 1253.77   31.20
   6   3   1 1297.37   36.80
  -7  -3  -1  394.16   21.00
   7   3   1  406.86   18.60
   7   3   1  409.26   22.40
  -8  -3  -1  985.90   34.00
   8   3   1  996.60   35.50
   8   3   1 1005.00   29.90
   8   3   1  985.70   35.40
  -9  -3  -1  389.86   24.50
   9   3   1  395.36   27.10
   9   3   1  384.06   22.70
 -10  -3  -1  359.86   25.60
  10   3   1  297.87   28.90
 -11  -3  -1  181.88   20.50
  11   3   1  230.58   23.10
  11  -4  -1  202.28   24.00
 -11   4   1  276.47   25.30
  10  -4  -1  359.66   20.40
  10  -4  -1  365.86   28.10
 -10   4   1  321.97   26.50
 -10   4   1  377.26   29.20
   9  -4  -1  600.44   30.80
  -9   4   1  628.04   30.00
  -9   4   1  618.04   31.90
   8  -4  -1  520.05   27.40
   8  -4  -1  487.85   23.70
  -8   4   1  518.55   20.20
  -8   4   1  510.05   27.30
  -8   4   1  494.35   24.80
   7  -4  -1  833.72   30.90
  -7   4   1  873.01   28.90
  -7   4   1  832.32   31.00
   6  -4  -1  696.73   27.10
  -6   4   1  781.32   21.20
  -6   4   1  744.63   27.80
  -6   4   1  741.53   21.20
  -6   4   1  728.43   25.40
   5  -4  -1  337.07   18.70
  -5   4   1  375.56   17.70
  -5   4   1  381.16   19.20
  -5   4   1  421.06   15.60
  -5   4   1  382.36   13.90
   4  -4  -1  196.78   13.80
  -4   4   1  210.88   11.50
  -4   4   1  203.78   13.90
  -4   4   1  202.48    9.50
  -4   4   1  209.88   12.70
   3  -4  -1   17.20    6.40
  -3   4   1   19.90    6.80
  -3   4   1   20.40    5.80
  -3   4   1   19.20    4.40
  -3   4   1   17.30    5.40
   2  -4  -1   41.00    6.80
   2  -4  -1   35.60    6.20
  -2   4   1   39.60    5.20
  -2   4   1   33.50    6.20
  -2   4   1   31.90    4.90
   1  -4  -1  218.18   10.10
   1  -4  -1  249.68   11.00
   1  -4  -1  225.98   10.00
  -1   4   1  213.88    8.70
  -1   4   1  223.58    9.80
  -1   4   1  231.88   10.80
   0  -4  -1  654.53   18.00
   0  -4  -1  667.43   17.50
   0  -4  -1  650.53   15.90
   0   4   1  650.03   14.70
   0   4   1  661.93   18.20
   0   4   1  663.33   17.80
  -1  -4  -1  636.94   17.40
  -1  -4  -1  643.44   18.50
  -1  -4  -1  634.24   14.00
   1   4   1  662.73   18.50
   1   4   1  649.74   14.70
   1   4   1  642.44   18.40
  -2  -4  -1  879.81   23.20
  -2  -4  -1  869.11   22.30
   2   4   1  854.01   23.30
   2   4   1  847.42   18.60
   2   4   1  852.31   22.90
  -3  -4  -1 1255.07   34.90
  -3  -4  -1 1140.89   29.30
   3   4   1 1164.58   29.60
   3   4   1 1198.28   25.10
  -4  -4  -1  937.01   26.30
   4   4   1  903.31   27.00
   4   4   1  894.01   26.60
   4   4   1  905.61   22.30
  -5  -4  -1 1636.04   39.70
  -5  -4  -1 1516.55   39.10
   5   4   1 1603.14   40.50
   5   4   1 1581.24   34.70
   5   4   1 1560.84   40.40
  -6  -4  -1  731.93   25.90
   6   4   1  677.93   21.80
   6   4   1  713.33   26.70
   6   4   1  689.03   26.70
  -7  -4  -1  950.30   31.70
   7   4   1  941.01   33.10
   7   4   1  874.71   32.20
   7   4   1  908.61   29.10
  -8  -4  -1  590.14   27.70
   8   4   1  638.74   30.20
   8   4   1  634.24   24.60
  -9  -4  -1  206.78   20.90
   9   4   1  287.87   26.40
   9   4   1  226.88   20.20
 -10  -4  -1   45.10   14.20
  10   4   1   53.49   17.60
  10   4   1   66.19   14.70
  10  -5  -1  311.17   27.70
 -10   5   1  350.96   25.90
 -10   5   1  262.27   28.70
   9  -5  -1  242.98   24.90
  -9   5   1  316.77   24.00
  -9   5   1  277.57   26.60
   8  -5  -1  204.28   17.40
  -8   5   1  218.38   21.90
  -8   5   1  235.38   15.20
   6  -5  -1   19.50    9.80
   5  -5  -1   76.59   12.30
  -5   5   1   86.89   11.10
  -5   5   1   89.89   12.50
   4  -5  -1  307.87   17.00
  -4   5   1  296.07   12.30
  -4   5   1  278.87   16.20
  -4   5   1  294.27   16.90
  -4   5   1  304.77   14.40
   3  -5  -1  438.46   17.80
  -3   5   1  459.35   18.50
  -3   5   1  448.16   14.40
  -3   5   1  465.05   16.20
  -3   5   1  456.85   15.20
   2  -5  -1  466.75   17.00
   2  -5  -1  475.45   15.60
  -2   5   1  471.45   14.60
  -2   5   1  459.95   17.20
  -2   5   1  496.75   14.90
   1  -5  -1 1887.01   39.80
   1  -5  -1 1905.11   41.40
   1  -5  -1 1964.10   39.50
  -1   5   1 1994.60   41.80
  -1   5   1 1934.01   39.40
  -1   5   1 1888.61   36.70
   0  -5  -1 1922.71   41.50
   0  -5  -1 1878.91   37.70
   0  -5  -1 1947.51   40.40
   0   5   1 1930.11   36.70
   0   5   1 1942.51   40.30
   0   5   1 1962.70   41.40
  -1  -5  -1 1765.72   37.40
  -1  -5  -1 1734.83   33.10
  -1  -5  -1 1743.03   39.30
   1   5   1 1768.32   33.90
   1   5   1 1786.32   38.70
   1   5   1 1689.23   38.00
  -2  -5  -1 1980.90   42.70
  -2  -5  -1 1977.70   43.70
   2   5   1 1955.40   38.10
   2   5   1 2039.70   43.80
  -3  -5  -1 1002.20   26.60
  -3  -5  -1  888.11   28.60
   3   5   1  964.50   27.30
   3   5   1  939.81   27.70
  -4  -5  -1 1203.68   31.70
  -4  -5  -1 1089.49   31.30
   4   5   1 1107.19   31.70
   4   5   1 1143.59   26.90
   4   5   1 1143.69   32.80
  -5  -5  -1  477.45   20.80
  -5  -5  -1  502.25   21.20
   5   5   1  500.45   23.30
   5   5   1  514.95   22.20
   5   5   1  507.95   18.50
  -6  -5  -1  580.54   24.00
   6   5   1  566.94   25.80
   6   5   1  576.24   20.80
   6   5   1  560.24   24.70
  -7  -5  -1   23.40   10.30
   7   5   1    8.70   11.80
   7   5   1   19.30   10.00
   7   5   1   18.20    9.70
  -8  -5  -1    7.00   10.40
   8   5   1   18.50   10.50
   8   5   1   10.50   12.90
  -9  -5  -1   13.60   11.60
   9   5   1  -13.10   12.90
   9   5   1   -0.10   11.60
 -10  -5  -1    0.50   11.90
  10   5   1  -20.60   13.10
  10  -6  -1   -4.40   15.00
 -10   6   1  -13.00   14.20
 -10   6   1   16.50   16.30
   9  -6  -1   -8.80   13.70
  -9   6   1   12.00   13.40
  -9   6   1   16.70   14.30
  -9   6   1    5.30    9.30
   8  -6  -1   78.89   16.00
  -8   6   1   86.79   17.50
  -8   6   1   52.49    9.90
  -8   6   1   66.39   14.80
   7  -6  -1   60.49   14.10
  -7   6   1   78.09    9.70
  -7   6   1  110.19   14.10
  -7   6   1   84.59   12.10
  -7   6   1   98.19   15.30
   6  -6  -1  262.47   20.70
  -6   6   1  286.47   15.90
  -6   6   1  297.77   20.70
  -6   6   1  346.07   19.50
   5  -6  -1  485.95   23.00
  -5   6   1  488.05   18.10
  -5   6   1  500.55   23.50
  -5   6   1  451.35   16.40
  -5   6   1  501.65   20.30
   4  -6  -1  518.45   22.70
  -4   6   1  536.25   22.30
  -4   6   1  591.74   20.60
  -4   6   1  556.34   18.90
  -4   6   1  575.44   18.10
   3  -6  -1  857.31   26.20
  -3   6   1  808.42   25.70
  -3   6   1  849.91   22.20
  -3   6   1  806.32   22.00
  -3   6   1  822.72   26.40
   2  -6  -1 1294.77   32.60
   2  -6  -1 1339.97   31.40
  -2   6   1 1331.87   30.50
  -2   6   1 1286.07   29.10
   1  -6  -1 1165.28   28.10
   1  -6  -1 1108.99   28.20
   1  -6  -1 1116.29   29.70
  -1   6   1 1152.78   30.10
  -1   6   1 1124.29   28.10
  -1   6   1 1102.59   25.40
   0  -6  -1  671.83   22.00
   0  -6  -1  683.63   21.00
   0  -6  -1  681.83   18.70
   0   6   1  669.03   21.80
   0   6   1  709.63   21.90
  -1  -6  -1  390.76   17.30
  -1  -6  -1  375.16   11.90
  -1  -6  -1  382.56   15.80
   1   6   1  393.56   16.80
   1   6   1  381.46   17.60
   1   6   1  330.87   16.30
  -2  -6  -1  188.78   12.70
  -2  -6  -1  185.48   15.30
   2   6   1  203.98   11.20
   2   6   1  181.78   14.90
   2   6   1  176.78   13.70
  -3  -6  -1  194.38   14.50
  -3  -6  -1  178.18   13.90
   3   6   1  190.78   16.50
   3   6   1  201.38   12.60
   3   6   1  172.18   15.20
  -4  -6  -1    0.50    6.60
  -4  -6  -1    9.30    7.90
   4   6   1   13.20    7.80
   4   6   1   -1.70    7.30
   4   6   1    1.30    9.50
  -5  -6  -1   34.80    9.10
  -5  -6  -1   60.19   10.90
   5   6   1   47.60    9.20
   5   6   1   35.40   11.40
   5   6   1   45.60   10.20
  -6  -6  -1   83.29   12.50
   6   6   1   71.49   12.30
   6   6   1   85.89   12.70
   6   6   1   58.89   13.70
  -7  -6  -1   94.39   14.30
   7   6   1  111.09   13.10
   7   6   1  123.69   17.90
  -8  -6  -1  230.18   21.30
   8   6   1  263.67   19.70
   8   6   1  286.17   25.60
  -9  -6  -1  179.28   32.10
   9   6   1  172.08   22.10
   9   6   1  182.38   22.20
 -10  -6  -1  175.88   20.50
  10   6   1  172.28   22.60
  10   6   1  179.48   18.40
  10  -7  -1   85.39   20.20
 -10   7   1  126.89   19.30
 -10   7   1   96.49   19.50
   9  -7  -1  153.78   35.10
  -9   7   1  173.88   19.10
  -9   7   1  163.18   26.90
   8  -7  -1  287.77   25.40
  -8   7   1  362.26   26.80
  -8   7   1  290.07   23.40
  -8   7   1  284.67   17.10
   7  -7  -1  348.77   25.00
  -7   7   1  347.87   22.00
  -7   7   1  321.27   18.90
  -7   7   1  340.77   23.80
  -7   7   1  316.87   16.00
   6  -7  -1  445.06   25.40
  -6   7   1  446.26   24.20
  -6   7   1  457.85   17.50
  -6   7   1  485.15   22.20
  -6   7   1  439.66   34.00
   5  -7  -1  419.36   22.70
  -5   7   1  425.46   23.00
  -5   7   1  421.96   20.00
  -5   7   1  428.06   18.70
  -5   7   1  407.66   16.40
   4  -7  -1  336.47   20.00
  -4   7   1  362.86   20.30
  -4   7   1  365.86   15.90
  -4   7   1  368.26   17.60
  -4   7   1  354.96   17.00
   3  -7  -1  303.47   18.50
  -3   7   1  314.47   18.70
  -3   7   1  334.47   16.00
  -3   7   1  265.77   17.00
  -3   7   1  326.37   16.40
   2  -7  -1  274.87   15.10
   2  -7  -1  286.07   16.40
  -2   7   1  270.07   17.40
  -2   7   1  280.47   15.50
  -2   7   1  288.47   15.50
   1  -7  -1   46.40    8.80
   1  -7  -1   50.39    8.90
  -1   7   1   46.20    8.50
  -1   7   1   43.30    9.60
  -1   7   1   60.19   10.60
   0  -7  -1  105.49   10.90
   0  -7  -1  107.39    9.50
   0  -7  -1  115.89   12.80
   0   7   1  108.79   12.00
   0   7   1   99.29   11.70
   0   7   1  114.59   10.10
  -1  -7  -1  148.99   13.10
  -1  -7  -1  157.38   14.10
  -1  -7  -1  164.98    9.70
   1   7   1  154.08   13.70
   1   7   1  159.98   15.70
   1   7   1  148.89   12.50
  -2  -7  -1  179.88   14.60
  -2  -7  -1  190.68   14.50
   2   7   1  163.38   15.00
   2   7   1  188.68   13.40
   2   7   1  178.58   17.50
  -3  -7  -1  533.05   22.50
  -3  -7  -1  512.35   21.30
   3   7   1  543.75   18.80
   3   7   1  547.95   23.10
   3   7   1  591.04   24.50
  -4  -7  -1  538.75   22.40
  -4  -7  -1  532.85   22.60
   4   7   1  571.74   20.00
   4   7   1  545.05   23.80
   4   7   1  564.14   25.20
  -5  -7  -1  486.65   35.80
  -5  -7  -1  437.26   21.50
   5   7   1  494.95   23.80
   5   7   1  514.55   20.20
   5   7   1  454.65   25.00
  -6  -7  -1  350.86   21.50
   6   7   1  312.87   23.70
   6   7   1  363.86   19.20
  -7  -7  -1  507.85   26.50
   7   7   1  517.45   29.20
   7   7   1  496.75   23.00
  -8  -7  -1  419.06   25.40
   8   7   1  394.26   23.00
   8   7   1  396.56   29.00
  -9  -7  -1  264.37   23.50
   9   7   1  277.87   22.50
   9   7   1  252.37   25.70
   9  -8  -1  203.88   23.90
  -9   8   1  273.97   27.90
  -9   8   1  264.27   24.50
   8  -8  -1  269.57   26.30
  -8   8   1  199.48   24.00
  -8   8   1  252.57   16.60
  -8   8   1  221.18   20.10
   7  -8  -1  158.78   19.40
  -7   8   1  147.19   13.30
  -7   8   1  163.88   20.30
  -7   8   1  148.59   14.50
  -7   8   1  155.98   17.90
   6  -8  -1  117.39   17.10
  -6   8   1  122.49   16.60
  -6   8   1  139.89   12.70
  -6   8   1  176.18   17.30
  -6   8   1  137.09   14.80
   5  -8  -1   60.89   13.00
  -5   8   1   59.49   10.70
  -5   8   1  121.19   12.60
  -5   8   1   63.89   13.90
   4  -8  -1   18.10   10.40
  -4   8   1   19.60    9.50
  -4   8   1    7.70    9.40
  -4   8   1   -0.20    7.10
  -4   8   1   15.10    8.80
   3  -8  -1   41.50   10.70
  -3   8   1   49.50    9.80
  -3   8   1   44.00   11.30
  -3   8   1   40.80    9.20
  -3   8   1   50.19    9.20
   2  -8  -1   99.29   11.50
   2  -8  -1   85.59   11.50
  -2   8   1  105.99   14.10
  -2   8   1   76.99   10.40
  -2   8   1   78.29   10.70
   1  -8  -1  196.18   14.60
   1  -8  -1  216.68   14.50
  -1   8   1  203.88   15.70
  -1   8   1  221.18   16.50
  -1   8   1  193.48   14.30
   0  -8  -1  238.08   15.50
   0  -8  -1  259.67   13.80
   0   8   1  261.47   17.60
   0   8   1  263.97   17.10
   0   8   1  241.78   15.30
  -1  -8  -1  612.34   18.00
  -1  -8  -1  583.64   23.80
  -1  -8  -1  630.84   23.00
   1   8   1  644.34   25.30
   1   8   1  614.24   23.90
   1   8   1  626.34   20.60
  -2  -8  -1  965.70   29.70
  -2  -8  -1  890.11   30.10
   2   8   1  934.51   30.40
   2   8   1  968.70   26.20
   2   8   1  949.71   31.80
  -3  -8  -1  931.01   29.70
  -3  -8  -1  847.72   30.00
   3   8   1  898.21   32.10
   3   8   1  888.81   30.70
   3   8   1  920.91   26.20
  -4  -8  -1  889.11   40.70
   4   8   1 1101.69   41.00
   4   8   1 1055.79   34.50
   4   8   1 1079.19   36.00
  -5  -8  -1  735.93   28.50
   5   8   1  680.93   30.60
   5   8   1  730.73   25.10
  -6  -8  -1  513.75   26.10
   6   8   1  520.65   29.10
   6   8   1  551.34   23.60
  -7  -8  -1  263.37   22.10
   7   8   1  251.47   25.60
   7   8   1  268.17   21.30
  -8  -8  -1  131.29   17.90
   8   8   1  112.09   16.10
   8   8   1  135.69   23.30
  -9  -8  -1   67.89   15.20
   9   8   1   23.40   16.50
   9   8   1   74.39   15.30
   9  -9  -1   26.90   17.10
  -9   9   1   34.80   14.90
   8  -9  -1   25.80   15.70
  -8   9   1   24.20   22.30
  -8   9   1   11.30   13.00
   7  -9  -1   -9.30   12.60
  -7   9   1   -1.90   11.60
  -7   9   1   -9.00   12.00
  -7   9   1    1.70   12.10
  -7   9   1   -9.60    8.60
   6  -9  -1   21.40   13.50
  -6   9   1   47.70    9.70
  -6   9   1   45.10   12.10
  -6   9   1   31.30   12.80
  -6   9   1   26.20   12.90
   5  -9  -1   49.99   14.00
  -5   9   1   68.79   14.10
  -5   9   1   68.19   10.40
  -5   9   1   52.39   11.80
  -5   9   1   55.19   11.40
   4  -9  -1  535.85   26.10
  -4   9   1  529.25   22.30
  -4   9   1  521.15   26.40
  -4   9   1  518.05   23.30
  -4   9   1  555.04   21.80
   3  -9  -1  560.04   24.90
  -3   9   1  526.05   22.30
  -3   9   1  513.55   21.10
  -3   9   1  546.25   21.80
  -3   9   1  459.65   24.20
   2  -9  -1  671.53   25.30
   2  -9  -1  615.64   23.70
  -2   9   1  657.13   24.50
  -2   9   1  601.54   23.20
  -2   9   1  659.83   26.90
   1  -9  -1  466.45   20.90
   1  -9  -1  468.35   20.00
  -1   9   1  469.85   21.60
  -1   9   1  465.55   19.20
  -1   9   1  490.35   22.90
   0  -9  -1  995.80   30.20
   0  -9  -1  969.10   26.60
   0   9   1  948.11   26.80
   0   9   1  991.30   31.60
   0   9   1  842.02   36.10
  -1  -9  -1  854.71   28.90
  -1  -9  -1  859.91   23.10
   1   9   1  838.32   25.80
   1   9   1  825.42   29.60
   1   9   1  929.91   31.30
  -2  -9  -1  806.92   33.30
  -2  -9  -1  905.91   30.00
   2   9   1  830.52   29.70
   2   9   1  865.51   31.90
   2   9   1  894.61   28.70
  -3  -9  -1  698.73   31.60
   3   9   1  660.13   23.60
   3   9   1  631.24   26.80
   3   9   1  611.24   28.80
  -4  -9  -1  369.46   21.90
   4   9   1  381.86   25.50
   4   9   1  380.66   20.50
  -5  -9  -1  200.58   19.50
   5   9   1  197.28   21.40
   5   9   1  208.28   19.20
  -6  -9  -1   89.99   14.90
   6   9   1   99.39   14.40
   6   9   1   88.59   17.70
  -7  -9  -1   23.50   17.70
  -8  -9  -1   11.90   11.90
   8   9   1   -0.50   12.20
   8   9   1  -12.80   14.50
   8 -10  -1   13.80   15.50
  -8  10   1   28.40   14.10
   7 -10  -1  122.99   20.00
  -7  10   1  156.38   16.50
  -7  10   1  181.98   17.00
  -7  10   1  120.39   17.50
   6 -10  -1  192.78   21.80
  -6  10   1  197.08   20.30
  -6  10   1  192.58   18.20
  -6  10   1  206.88   16.80
  -6  10   1  189.08   22.50
   5 -10  -1  274.27   24.20
  -5  10   1  246.78   22.30
  -5  10   1  271.77   18.30
  -5  10   1  296.57   20.70
   4 -10  -1  420.16   25.60
  -4  10   1  510.35   26.40
  -4  10   1  453.95   22.00
  -4  10   1  459.05   23.30
  -4  10   1  448.16   22.50
   3 -10  -1  794.12   30.50
  -3  10   1  763.82   27.90
  -3  10   1  774.32   27.80
  -3  10   1  768.72   31.70
  -3  10   1  761.12   27.00
   2 -10  -1  585.54   24.60
   2 -10  -1  600.24   25.40
  -2  10   1  606.04   25.20
  -2  10   1  610.34   27.30
  -2  10   1  611.54   24.00
   1 -10  -1  352.56   18.80
   1 -10  -1  348.17   19.80
  -1  10   1  322.87   21.10
  -1  10   1  344.07   19.00
  -1  10   1  358.26   21.40
   0 -10  -1  221.88   14.80
   0 -10  -1  243.08   18.00
   0  10   1  217.08   20.60
   0  10   1  223.78   18.70
   0  10   1  210.68   17.30
  -1 -10  -1  216.98   12.50
  -1 -10  -1  223.28   17.60
   1  10   1  185.88   17.40
   1  10   1  222.28   20.30
   1  10   1  185.58   20.90
  -2 -10  -1   16.00    9.30
   2  10   1   46.70   13.60
   2  10   1   63.99   11.30
  -3 -10  -1   24.80   11.00
   3  10   1    6.20    9.80
   3  10   1   25.40   13.10
  -4 -10  -1   -1.30    9.50
   4  10   1  -14.60    9.80
   4  10   1  -22.70   11.00
  -5 -10  -1   38.40   12.60
   5  10   1   17.20   14.40
   5  10   1    7.30   11.60
  -6 -10  -1   58.59   13.80
  -7 -10  -1   55.69   15.30
   7  10   1   57.79   17.40
   7  10   1   85.39   15.90
   7 -11  -1  155.18   22.00
  -7  11   1  138.49   17.00
   6 -11  -1  157.88   20.30
  -6  11   1  216.08   21.50
  -6  11   1  184.88   17.60
  -6  11   1  179.88   18.30
   5 -11  -1  172.98   20.90
  -5  11   1  218.48   21.00
  -5  11   1  191.88   18.50
  -5  11   1  213.78   18.50
   4 -11  -1  267.47   23.30
  -4  11   1  265.17   21.50
  -4  11   1  213.98   20.70
  -4  11   1  260.77   19.90
   3 -11  -1   56.49   13.50
  -3  11   1   34.20   12.50
  -3  11   1   40.30   12.00
  -3  11   1   54.59   12.20
   2 -11  -1   25.70   11.30
   2 -11  -1   -3.00    9.50
  -2  11   1    1.20   10.20
  -2  11   1   31.60   11.60
   1 -11  -1    4.40    9.00
   1 -11  -1   16.20    9.80
  -1  11   1   -4.20    9.90
  -1  11   1    6.40   11.40
   0 -11  -1   11.80    9.90
   0 -11  -1   11.70    7.70
   0  11   1   -2.00    9.90
   0  11   1   -0.20   11.30
  -1 -11  -1   40.80   11.90
  -1 -11  -1   41.80    8.00
   1  11   1   33.70   11.10
   1  11   1   16.30   12.80
  -2 -11  -1  181.88   18.30
   2  11   1  175.98   15.90
   2  11   1  196.88   20.60
  -3 -11  -1  190.48   19.20
   3  11   1  149.59   19.70
   3  11   1  193.48   17.00
  -4 -11  -1  273.87   23.20
   4  11   1  291.47   21.30
   4  11   1  276.37   26.00
  -5 -11  -1  240.18   24.40
   5  11   1  238.98   21.30
   5  11   1  224.78   25.20
  -6 -11  -1  241.48   24.00
   6  11   1  208.38   19.10
   6  11   1  244.38   26.60
   6 -12  -1   24.60   14.80
  -6  12   1    9.20   12.80
  -6  12   1   40.50   14.70
   5 -12  -1   -1.20   11.80
  -5  12   1  -10.90   11.30
  -5  12   1   -1.50   12.30
  -5  12   1    8.20   10.90
   4 -12  -1   26.50   13.90
  -4  12   1   37.80   17.80
  -4  12   1   34.50   12.70
  -4  12   1   15.80   12.60
   3 -12  -1   81.99   15.40
  -3  12   1   51.09   13.80
  -3  12   1   44.80   13.80
  -3  12   1   63.29   13.70
   2 -12  -1  183.58   19.10
  -2  12   1  187.68   18.70
  -2  12   1  186.18   17.30
   1 -12  -1  152.48   17.10
   1 -12  -1  162.58   16.30
  -1  12   1  147.29   18.00
  -1  12   1  174.18   17.10
   0 -12  -1  290.37   17.90
   0 -12  -1  308.27   22.40
   0  12   1  300.47   21.50
   0  12   1  288.17   24.40
  -1 -12  -1  500.05   26.50
   1  12   1  450.75   28.60
   1  12   1  468.25   24.40
  -2 -12  -1  536.95   27.70
   2  12   1  585.54   26.50
   2  12   1  554.74   32.10
  -3 -12  -1  399.86   26.20
   3  12   1  439.86   40.40
   3  12   1  393.36   31.20
  -4 -12  -1  334.67   39.70
   4  12   1  403.16   25.40
   4  12   1  409.46   31.20
  -5 -12  -1  252.97   23.90
   5  12   1  244.68   25.70
   5  12   1  231.88   23.00
   4 -13  -1  200.08   21.10
  -4  13   1  175.58   17.90
  -4  13   1  177.38   18.70
  -4  13   1  173.18   18.10
   3 -13  -1  314.27   23.90
  -3  13   1  351.56   24.40
  -3  13   1  332.57   24.80
  -3  13   1  328.37   25.10
   2 -13  -1  369.06   23.40
  -2  13   1  378.26   25.50
  -2  13   1  366.66   25.50
   1 -13  -1  254.37   19.20
   1 -13  -1  261.17   22.50
  -1  13   1  221.58   21.60
  -1  13   1  293.07   24.00
   0 -13  -1  400.96   25.30
   0 -13  -1  337.27   19.50
   0  13   1  369.66   27.00
   0  13   1  359.76   24.60
  -1 -13  -1  261.27   22.50
   1  13   1  250.17   22.10
  -2 -13  -1  262.37   25.70
   2  13   1  253.27   25.20
   2  13   1  252.97   22.40
  -3 -13  -1  206.68   21.50
   3  13   1  228.88   25.50
   3  13   1  192.88   18.60
   1 -14  -1  114.59   14.40
  -1  14   1   82.49   16.80
   0 -14  -1   93.29   15.50
   0  14   1  149.09   19.60
   2  14  -2  222.78   19.20
   2  14  -2  213.68   24.80
  -2 -14   2  208.58   20.70
   1  14  -2  131.29   16.50
   1  14  -2  108.89   19.30
  -1 -14   2  136.49   15.70
   0  14  -2   57.09   14.20
   0  14  -2   26.90   15.10
   0 -14   2   56.09   11.90
   0 -14   2   58.69   13.10
  -1  14  -2   25.10   14.70
  -1  14  -2   47.40   13.70
   1 -14   2   19.70   10.80
   1 -14   2   15.40   11.60
  -2  14  -2   38.40   14.40
   2 -14   2    6.60   11.90
  -3  14  -2   21.40   13.60
   3 -14   2   48.80   15.10
   4  13  -2   99.19   19.50
   4  13  -2   96.39   15.20
  -4 -13   2   86.69   17.30
   3  13  -2  -14.00   11.00
   3  13  -2   -3.30   13.80
  -3 -13   2   -7.80   10.40
   2  13  -2  -10.30   15.60
  -2 -13   2   -7.10    9.20
   1  13  -2   26.00   15.30
   1  13  -2   43.30   13.20
  -1 -13   2   26.40    8.80
  -1 -13   2   34.10   11.90
   0  13  -2   56.99   13.50
   0  13  -2   28.40   14.70
   0 -13   2   33.70   11.40
   0 -13   2   69.49   12.50
  -1  13  -2  168.88   16.30
  -1  13  -2  126.39   18.70
   1 -13   2  143.29   15.70
   1 -13   2  127.79   16.40
  -2  13  -2  224.58   18.80
  -2  13  -2  201.08   17.40
  -2  13  -2  197.18   20.40
   2 -13   2  173.88   19.60
  -3  13  -2  212.88   20.40
  -3  13  -2  214.78   19.60
  -3  13  -2  181.88   19.90
   3 -13   2  181.88   21.00
  -4  13  -2  243.28   20.10
  -4  13  -2  208.48   20.80
   4 -13   2  250.67   25.50
  -5  13  -2  214.28   21.50
   5 -13   2  274.87   27.00
   6  12  -2    1.80   14.80
   6  12  -2   -6.00   12.00
  -6 -12   2   35.60   13.90
   5  12  -2   19.30   12.40
   5  12  -2   12.30   14.90
  -5 -12   2   -7.50   16.60
   4  12  -2   83.89   14.60
  -4 -12   2   93.59   15.50
   3  12  -2  133.09   19.50
   3  12  -2  136.69   15.40
  -3 -12   2  194.68   19.30
   2  12  -2  130.29   19.30
   2  12  -2  127.79   14.80
  -2 -12   2  131.19   15.80
   1  12  -2  306.47   21.60
   1  12  -2  330.17   25.50
  -1 -12   2  348.67   17.90
  -1 -12   2  322.67   21.30
   0  12  -2  346.27   24.40
   0  12  -2  334.67   20.40
   0  12  -2  290.87   24.40
   0 -12   2  338.47   20.20
  -1  12  -2  356.16   25.10
  -1  12  -2  421.06   26.10
  -1  12  -2  413.56   22.30
   1 -12   2  431.76   24.00
   1 -12   2  426.96   22.10
  -2  12  -2  199.78   20.00
  -2  12  -2  200.28   19.50
  -2  12  -2  203.48   22.40
   2 -12   2  250.27   21.90
  -3  12  -2  172.78   18.60
  -3  12  -2  220.28   17.00
  -3  12  -2  212.98   22.80
  -3  12  -2  202.98   18.30
   3 -12   2  202.68   20.60
  -4  12  -2  178.88   15.80
  -4  12  -2  187.98   18.80
  -4  12  -2  208.38   16.90
  -4  12  -2  183.98   22.40
   4 -12   2  203.38   22.20
  -5  12  -2   80.49   12.20
  -5  12  -2   40.30   13.90
  -5  12  -2   57.59   18.80
   5 -12   2   66.29   29.40
  -6  12  -2   57.89   13.50
   6 -12   2   42.80   17.20
   7  11  -2  273.37   23.10
   7  11  -2  261.67   26.50
  -7 -11   2  287.07   25.40
   6  11  -2  146.59   16.40
   6  11  -2  131.29   20.60
  -6 -11   2  185.98   29.80
   5  11  -2  317.77   21.80
   5  11  -2  288.07   27.00
  -5 -11   2  304.97   23.00
   4  11  -2  381.16   21.80
   4  11  -2  345.17   26.70
  -4 -11   2  376.66   23.60
   3  11  -2  582.14   24.00
   3  11  -2  542.75   28.70
   3  11  -2  545.05   29.40
  -3 -11   2  595.04   26.60
   2  11  -2  502.55   27.90
   2  11  -2  506.25   27.00
   2  11  -2  484.85   22.40
  -2 -11   2  482.75   17.80
  -2 -11   2  532.45   24.10
   1  11  -2  363.36   23.60
   1  11  -2  370.56   23.70
   1  11  -2  336.67   19.00
  -1 -11   2  363.46   20.30
  -1 -11   2  342.17   17.00
   0  11  -2  329.07   22.90
   0  11  -2  358.16   23.30
   0  11  -2  363.16   19.90
   0 -11   2  342.57   19.40
   0 -11   2  310.77   19.10
  -1  11  -2  185.98   19.10
  -1  11  -2  179.08   14.80
  -1  11  -2  168.88   22.10
   1 -11   2  188.58   15.80
   1 -11   2  165.18   17.50
  -2  11  -2   56.69   12.50
  -2  11  -2   63.49   11.50
  -2  11  -2   71.49   15.10
   2 -11   2   37.00   12.10
  -3  11  -2   72.89   12.10
  -3  11  -2   44.30   13.50
  -3  11  -2   64.09   12.80
   3 -11   2   50.99   13.90
  -4  11  -2   71.49   15.60
  -5  11  -2  109.69   18.10
   5 -11   2  133.09   19.50
  -6  11  -2   84.59   12.70
  -6  11  -2   75.99   21.60
  -6  11  -2   91.79   14.30
  -7  11  -2   30.60   17.00
  -7  11  -2   56.29   13.30
   7 -11   2   87.49   20.00
   8  10  -2  383.96   26.30
   8  10  -2  371.06   30.70
  -8 -10   2  332.27   26.00
   7  10  -2  390.16   30.80
   7  10  -2  382.16   25.30
  -7 -10   2  337.47   28.20
   6  10  -2  336.97   28.30
   6  10  -2  340.27   22.80
  -6 -10   2  355.16   23.80
   5  10  -2  619.44   25.60
   5  10  -2  656.23   32.50
  -5 -10   2  673.73   28.90
   4  10  -2  468.85   27.00
   4  10  -2  458.25   21.60
   4  10  -2  453.15   27.20
  -4 -10   2  492.75   24.00
   3  10  -2  338.97   19.30
   3  10  -2  336.27   22.80
   3  10  -2  371.86   24.20
   2  10  -2  124.19   16.20
   2  10  -2   92.99   11.90
   2  10  -2  101.49   14.80
  -2 -10   2   92.29   12.40
   1  10  -2  121.39   15.40
   1  10  -2  131.09   12.40
   1  10  -2  127.79   15.60
  -1 -10   2  139.29   14.20
  -1 -10   2  139.89   12.80
   0  10  -2   11.00    9.10
   0  10  -2   -1.90    9.80
   0  10  -2    4.80    9.70
   0 -10   2    9.50    7.50
   0 -10   2    9.20    8.50
  -1  10  -2   62.09   12.80
  -1  10  -2   70.79   12.60
  -1  10  -2   62.99   12.90
   1 -10   2   90.79   12.30
   1 -10   2   51.39    9.20
  -2  10  -2   61.29   13.10
  -2  10  -2   89.19   11.50
  -2  10  -2   59.89   11.70
   2 -10   2   75.39   13.00
  -3  10  -2  281.27   17.70
  -3  10  -2  327.67   20.40
  -3  10  -2  307.57   22.40
  -3  10  -2  315.27   17.30
   3 -10   2  278.77   21.70
  -4  10  -2  374.76   18.50
  -4  10  -2  358.66   18.80
  -4  10  -2  365.36   21.20
  -4  10  -2  351.46   24.70
   4 -10   2  351.56   24.80
  -5  10  -2  650.13   23.40
  -5  10  -2  612.84   31.50
  -5  10  -2  652.83   23.90
   5 -10   2  647.44   32.20
  -6  10  -2  448.16   23.30
  -6  10  -2  469.45   30.30
  -6  10  -2  476.35   21.80
   6 -10   2  464.75   30.10
  -7  10  -2  339.87   22.00
  -7  10  -2  368.96   29.70
  -7  10  -2  356.76   20.60
   7 -10   2  323.37   32.40
  -8  10  -2  203.68   21.50
  -8  10  -2  176.88   22.60
  -8  10  -2  178.48   17.00
   8 -10   2  185.78   24.30
   9   9  -2  351.76   29.90
   8   9  -2  254.07   23.70
   8   9  -2  240.28   25.30
  -8  -9   2  219.18   22.00
   7   9  -2  282.27   27.10
   7   9  -2  220.98   21.70
  -7  -9   2  255.97   21.70
   6   9  -2  181.38   18.80
   6   9  -2  175.98   20.40
  -6  -9   2  189.08   19.00
   5   9  -2   99.09   12.70
   5   9  -2   92.09   15.60
   5   9  -2  101.29   16.70
  -5  -9   2   94.99   13.40
   4   9  -2   39.50   10.10
   4   9  -2   50.89   13.00
   4   9  -2   20.30   10.80
  -4  -9   2   32.30   11.80
   3   9  -2   -8.50    9.00
  -3  -9   2   15.60    8.30
   2   9  -2  104.59   14.30
   2   9  -2  115.99   14.70
   2   9  -2  128.29   11.80
  -2  -9   2  101.39    9.90
  -2  -9   2  112.69   12.10
   1   9  -2  163.88   14.30
   1   9  -2  178.98   17.20
   1   9  -2  173.48   17.20
  -1  -9   2  168.08   12.70
  -1  -9   2  182.08   13.90
   0   9  -2  357.16   19.50
   0   9  -2  337.17   16.40
   0   9  -2  333.97   20.70
   0  -9   2  310.97   16.40
   0  -9   2  323.97   16.30
  -1   9  -2  515.45   24.10
  -1   9  -2  489.75   18.70
  -1   9  -2  469.95   21.90
   1  -9   2  468.95   18.50
   1  -9   2  490.05   21.20
  -2   9  -2  278.47   15.90
  -2   9  -2  271.77   19.80
  -2   9  -2  265.87   17.40
   2  -9   2  267.07   18.80
   2  -9   2  255.77   14.10
  -3   9  -2  406.46   17.90
  -3   9  -2  394.86   25.70
  -3   9  -2  355.26   19.80
  -3   9  -2  413.16   17.40
   3  -9   2  373.66   21.90
  -4   9  -2  830.72   27.90
  -4   9  -2  836.72   24.90
  -4   9  -2  800.92   24.90
  -4   9  -2  797.22   32.40
   4  -9   2  876.51   32.80
  -5   9  -2  750.02   23.50
  -5   9  -2  739.13   31.70
  -5   9  -2  724.13   24.10
  -5   9  -2  734.63   26.60
   5  -9   2  757.42   32.70
  -6   9  -2  409.36   27.90
  -6   9  -2  429.16   21.30
  -6   9  -2  404.46   20.10
   6  -9   2  394.76   27.30
  -7   9  -2  154.78   15.10
  -7   9  -2  145.59   15.40
  -7   9  -2  168.38   22.50
   7  -9   2  171.68   21.40
  -8   9  -2  134.59   15.60
  -8   9  -2  147.19   20.90
  -8   9  -2   96.99   16.70
   8  -9   2  147.79   22.20
  -9   9  -2   35.80   13.00
  -9   9  -2   26.10   18.20
  -9   9  -2   45.80   13.90
   9  -9   2   37.50   18.00
   9   8  -2  113.19   19.80
   9   8  -2  107.79   16.10
  -9  -8   2  109.39   17.20
   8   8  -2    2.10   14.10
   8   8  -2    8.00   11.50
  -8  -8   2   10.20   11.30
   7   8  -2   -3.00    9.70
   7   8  -2  -16.80   11.20
  -7  -8   2   -4.00    8.90
   6   8  -2    7.60    9.80
   6   8  -2   -2.00   10.80
   6   8  -2    1.00    9.90
  -6  -8   2    8.20    9.50
   5   8  -2   15.30    9.00
   5   8  -2    7.60   11.10
   5   8  -2   24.00   11.50
  -5  -8   2   12.80   10.00
   4   8  -2  175.48   18.20
   4   8  -2  223.38   18.90
   4   8  -2  197.58   15.10
  -4  -8   2  166.68   15.20
   3   8  -2  498.65   23.40
   3   8  -2  548.75   24.90
   3   8  -2  504.55   18.90
  -3  -8   2  526.25   20.80
   2   8  -2  660.43   26.20
   2   8  -2  759.52   27.80
   2   8  -2  677.13   21.70
  -2  -8   2  679.13   19.40
  -2  -8   2  668.13   22.60
   1   8  -2  846.12   23.90
   1   8  -2  857.21   28.80
   1   8  -2  897.61   29.80
  -1  -8   2  854.61   25.40
  -1  -8   2  846.42   23.70
   0   8  -2  600.64   24.80
   0   8  -2  627.34   19.90
   0   8  -2  617.84   23.40
   0  -8   2  614.14   22.80
   0  -8   2  636.04   21.70
  -1   8  -2  823.72   22.70
  -1   8  -2  847.12   29.50
  -1   8  -2  861.61   27.30
   1  -8   2  839.42   27.00
   1  -8   2  849.12   23.80
  -2   8  -2  552.84   19.00
  -2   8  -2  552.24   24.40
  -2   8  -2  521.45   21.20
   2  -8   2  567.34   23.10
   2  -8   2  543.65   18.10
  -3   8  -2  665.23   20.70
  -3   8  -2  665.53   20.90
  -3   8  -2  653.13   26.90
  -3   8  -2  702.63   24.00
   3  -8   2  695.23   26.80
  -4   8  -2  217.98   16.20
  -4   8  -2  224.58   15.80
  -4   8  -2  188.28   14.10
  -4   8  -2  212.08   18.90
   4  -8   2  211.08   18.80
  -5   8  -2  188.18   14.00
  -5   8  -2  195.48   19.60
  -5   8  -2  182.18   14.80
   5  -8   2  172.68   18.00
  -6   8  -2   58.79   10.80
  -6   8  -2   55.89   10.60
  -6   8  -2   72.59   15.90
   6  -8   2   36.70   13.50
  -7   8  -2    8.90    9.90
  -7   8  -2   39.20   13.90
  -7   8  -2   44.20   11.10
   7  -8   2   17.80   13.70
  -8   8  -2    6.50   10.60
  -8   8  -2   11.50   11.40
  -8   8  -2    6.30   14.50
   8  -8   2    1.80   14.60
  -9   8  -2   37.10   13.30
  -9   8  -2   33.90   12.50
  -9   8  -2   56.09   18.50
   9  -8   2   39.60   18.40
  10   7  -2   19.00   12.60
  10   7  -2   23.90   15.10
 -10  -7   2   10.50   12.70
   9   7  -2   44.60   15.90
  -9  -7   2   81.49   15.40
   8   7  -2  207.48   19.50
   8   7  -2  229.38   24.10
  -8  -7   2  195.08   20.20
   7   7  -2  261.87   22.60
   7   7  -2  261.47   18.90
   7   7  -2  293.57   21.90
  -7  -7   2  226.28   19.30
   6   7  -2  372.16   19.60
   6   7  -2  425.56   24.40
   6   7  -2  449.56   24.60
  -6  -7   2  456.95   22.60
   5   7  -2  673.03   28.40
   5   7  -2  687.53   22.60
   5   7  -2  682.33   27.80
  -5  -7   2  686.83   25.40
   4   7  -2  820.92   24.00
   4   7  -2  783.62   29.50
   4   7  -2  822.12   29.10
  -4  -7   2  785.82   26.40
   3   7  -2 1188.48   36.00
   3   7  -2 1217.38   29.40
   3   7  -2 1231.18   34.90
  -3  -7   2 1173.18   31.90
   2   7  -2  987.30   24.60
   2   7  -2  940.11   29.20
   2   7  -2 1024.80   31.10
  -2  -7   2  933.31   22.90
  -2  -7   2  987.70   26.70
   1   7  -2  865.71   26.30
   1   7  -2  838.82   22.10
   1   7  -2  808.82   27.10
  -1  -7   2  800.02   21.80
  -1  -7   2  819.22   23.10
   0   7  -2  392.16   17.80
   0   7  -2  379.76   18.80
   0   7  -2  400.36   15.10
   0  -7   2  391.06   15.30
   0  -7   2  423.86   16.50
  -1   7  -2   69.59    8.00
  -1   7  -2   86.89   12.00
  -1   7  -2   77.79   10.10
   1  -7   2   85.49    8.80
   1  -7   2   77.69   10.10
  -2   7  -2   60.89    8.30
  -2   7  -2   68.89    9.40
  -2   7  -2   55.59   10.30
   2  -7   2   65.79   10.70
  -3   7  -2   33.40   10.50
  -3   7  -2   53.29    9.10
  -3   7  -2   38.10    7.60
  -3   7  -2   35.70    8.10
   3  -7   2   29.00   10.40
   4  -7   2   40.20   11.50
  -5   7  -2  325.57   16.50
  -5   7  -2  327.27   21.50
  -5   7  -2  319.67   16.00
   5  -7   2  344.87   22.30
  -6   7  -2  349.87   18.10
  -6   7  -2  316.17   22.90
  -6   7  -2  369.06   17.90
   6  -7   2  328.17   23.50
  -7   7  -2  332.47   19.40
  -7   7  -2  319.87   24.20
  -7   7  -2  354.76   19.30
   7  -7   2  341.67   25.60
  -8   7  -2  226.28   19.00
  -8   7  -2  304.67   19.80
  -8   7  -2  255.37   38.30
   8  -7   2  237.58   24.90
  -9   7  -2  330.37   28.40
  -9   7  -2  354.66   22.30
  -9   7  -2  297.27   21.50
   9  -7   2  319.97   29.40
 -10   7  -2  193.08   22.70
 -10   7  -2  246.58   21.90
 -10   7  -2  164.38   16.90
  10  -7   2  188.38   23.80
  10   6  -2  286.97   22.30
 -10  -6   2  236.98   23.30
   9   6  -2  356.86   22.80
   9   6  -2  360.66   26.90
  -9  -6   2  393.96   26.10
   8   6  -2  426.36   26.20
   8   6  -2  440.16   26.60
   8   6  -2  436.66   21.80
  -8  -6   2  438.96   25.40
   7   6  -2  615.14   23.30
   7   6  -2  580.24   28.20
   7   6  -2  600.54   27.50
  -7  -6   2  576.84   26.20
   6   6  -2  703.53   28.70
   6   6  -2  695.53   23.00
   6   6  -2  671.13   27.30
  -6  -6   2  656.33   26.30
   5   6  -2  712.13   22.30
   5   6  -2  702.63   26.50
   5   6  -2  681.33   27.30
  -5  -6   2  734.23   25.80
   4   6  -2  417.36   21.70
   4   6  -2  451.95   20.90
   4   6  -2  427.16   17.00
  -4  -6   2  422.36   19.00
   3   6  -2  189.38   12.20
   3   6  -2  180.68   15.60
   3   6  -2  151.38   14.40
  -3  -6   2  182.58   12.80
   2   6  -2   22.20    8.20
   2   6  -2   41.00    8.90
   2   6  -2   32.70    6.70
  -2  -6   2   48.70    6.00
  -2  -6   2   42.50    7.10
   1   6  -2   -5.30    4.90
   1   6  -2    4.30    6.50
   1   6  -2   -6.00    6.10
  -1  -6   2   -3.30    5.20
  -1  -6   2    2.10    4.70
   0   6  -2  788.82   22.50
   0   6  -2  757.12   23.90
   0  -6   2  777.62   21.10
   0  -6   2  750.22   20.00
  -1   6  -2  510.55   19.20
  -1   6  -2  491.55   17.30
   1  -6   2  496.35   15.00
   1  -6   2  515.35   18.10
  -2   6  -2  649.54   20.10
  -2   6  -2  695.83   23.10
  -2   6  -2  658.83   17.90
   2  -6   2  677.33   22.20
  -3   6  -2  789.32   26.10
  -3   6  -2  752.52   19.80
  -3   6  -2  777.22   20.30
   3  -6   2  779.92   25.90
  -4   6  -2 1370.46   37.20
  -4   6  -2 1378.66   31.00
  -4   6  -2 1402.16   33.20
  -4   6  -2 1348.37   29.90
   4  -6   2 1361.16   37.60
  -5   6  -2 1363.26   33.80
  -5   6  -2 1384.96   38.90
  -5   6  -2 1400.86   32.50
   5  -6   2 1340.17   38.70
  -6   6  -2  970.10   27.50
  -6   6  -2  972.30   33.70
  -6   6  -2  963.60   28.20
   6  -6   2  973.40   34.20
  -7   6  -2  803.72   26.50
  -7   6  -2  737.83   31.80
  -7   6  -2  780.02   26.30
   7  -6   2  735.13   32.10
  -8   6  -2  411.26   21.70
  -8   6  -2  421.76   22.80
  -8   6  -2  435.46   27.80
   8  -6   2  416.46   27.30
  -9   6  -2  252.27   20.60
  -9   6  -2  283.07   21.20
  -9   6  -2  248.78   26.50
   9  -6   2  258.57   27.30
 -10   6  -2  244.18   26.60
 -10   6  -2  216.38   21.90
 -10   6  -2  252.57   22.00
  10  -6   2  276.57   27.60
  10   5  -2  347.27   27.20
  10   5  -2  320.17   24.80
 -10  -5   2  325.77   26.10
   9   5  -2  361.56   21.80
   9   5  -2  410.66   26.90
  -9  -5   2  366.56   25.40
   8   5  -2  245.48   21.50
   8   5  -2  270.17   18.30
   8   5  -2  285.57   22.70
  -8  -5   2  261.37   20.60
   7   5  -2  169.78   15.30
   7   5  -2  172.88   17.50
   7   5  -2  183.68   18.10
  -7  -5   2  184.08   17.20
   6   5  -2   32.60    9.00
   6   5  -2   48.70   11.50
   6   5  -2   36.80   11.10
  -6  -5   2   52.49   10.30
   5   5  -2    4.90    9.10
   5   5  -2    1.20    7.40
   5   5  -2    2.40    8.70
  -5  -5   2    2.80    7.80
   4   5  -2   37.80    9.30
   4   5  -2   19.40    8.50
   4   5  -2   30.80    7.20
  -4  -5   2   44.40    8.60
   3   5  -2   68.39    7.70
   3   5  -2   73.49    9.90
   3   5  -2   59.49    9.60
  -3  -5   2   73.79    9.80
   2   5  -2  318.67   11.90
   2   5  -2  317.77   14.70
   2   5  -2  333.87   15.80
  -2  -5   2  323.17   10.30
  -2  -5   2  332.67   12.90
   1   5  -2  824.42   23.50
   1   5  -2  830.02   22.20
   1   5  -2  827.92   19.00
  -1  -5   2  782.22   19.20
  -1  -5   2  820.82   20.10
   0   5  -2  902.41   24.10
   0   5  -2  893.71   22.70
   0   5  -2  843.02   19.50
   0  -5   2  848.12   21.30
   0  -5   2  868.11   20.20
  -1   5  -2 1890.51   41.30
  -1   5  -2 1913.11   39.10
  -1   5  -2 1882.21   35.90
   1  -5   2 1924.71   39.60
   1  -5   2 1891.11   36.40
  -2   5  -2 1958.20   39.80
  -2   5  -2 1921.91   42.40
  -2   5  -2 1906.71   36.70
  -2   5  -2 1912.41   36.70
   2  -5   2 1949.60   41.60
  -3   5  -2 1930.01   43.50
  -3   5  -2 1967.00   40.40
  -3   5  -2 1948.21   37.30
  -3   5  -2 1924.21   37.70
   3  -5   2 1949.20   43.40
  -4   5  -2 1273.17   33.60
  -4   5  -2 1245.88   28.30
  -4   5  -2 1311.57   30.50
  -4   5  -2 1222.18   29.60
   4  -5   2 1287.27   34.30
  -5   5  -2  901.21   23.70
  -5   5  -2  949.60   26.20
  -5   5  -2 1000.40   25.60
  -5   5  -2  935.11   35.40
   5  -5   2 1020.70   31.40
  -6   5  -2  518.65   19.70
  -6   5  -2  489.05   23.70
  -6   5  -2  532.85   20.00
   6  -5   2  482.15   24.30
  -7   5  -2  412.56   23.90
  -7   5  -2  434.26   20.30
  -7   5  -2  373.76   19.70
  -8   5  -2  107.39   13.70
  -8   5  -2   70.39   15.70
  -8   5  -2  115.09   14.00
   8  -5   2   78.49   15.30
  -9   5  -2   20.00   12.40
  -9   5  -2   11.80   20.90
  -9   5  -2   23.20   14.40
   9  -5   2   36.60   14.90
 -10   5  -2  -13.00   13.60
 -10   5  -2    6.30   11.50
 -10   5  -2  -13.00   11.90
  10  -5   2   10.40   13.80
  10  -5   2   11.60   15.20
  11   4  -2  104.89   15.10
  11   4  -2  124.29   18.60
 -11  -4   2  134.99   19.60
  10   4  -2  122.49   18.00
  10   4  -2  119.89   14.70
   9   4  -2   52.19   12.10
   9   4  -2   81.69   14.80
  -9  -4   2   63.69   13.70
   8   4  -2  -10.00    9.80
   8   4  -2   16.10    9.90
   8   4  -2    0.20    9.00
  -8  -4   2    1.80   10.30
   7   4  -2  143.19   14.20
   7   4  -2  151.58   16.30
   7   4  -2  164.58   15.60
  -7  -4   2  157.38   16.60
   6   4  -2  173.08   15.20
   6   4  -2  147.69   16.20
   6   4  -2  146.59   13.30
  -6  -4   2  143.99   15.20
   5   4  -2  514.25   17.60
   5   4  -2  558.64   21.20
   5   4  -2  509.15   22.50
  -5  -4   2  546.55   21.40
   4   4  -2  510.15   21.60
   4   4  -2  503.15   15.90
   4   4  -2  526.65   20.50
   3   4  -2 2619.64   52.69
   3   4  -2 2604.94   49.20
   3   4  -2 2730.53   55.49
  -3  -4   2 2658.03   52.29
   2   4  -2 1794.22   34.00
   2   4  -2 1741.43   37.20
   2   4  -2 1788.32   39.20
  -2  -4   2 1722.03   32.90
  -2  -4   2 1779.52   35.90
   1   4  -2 1450.35   26.70
   1   4  -2 1427.56   29.90
  -1  -4   2 1317.07   27.70
  -1  -4   2 1295.57   27.00
   0   4  -2 1489.65   28.50
   0   4  -2 1541.85   31.50
   0   4  -2 1515.05   33.10
   0  -4   2 1534.45   30.60
   0  -4   2 1471.15   28.90
  -1   4  -2 1750.32   36.20
  -1   4  -2 1661.93   31.50
  -1   4  -2 1707.53   34.10
   1  -4   2 1716.33   35.00
   1  -4   2 1648.64   32.80
  -2   4  -2 1349.47   30.60
  -2   4  -2 1288.27   25.70
  -2   4  -2 1275.57   25.40
  -2   4  -2 1320.57   28.30
   2  -4   2 1340.17   30.30
  -3   4  -2  700.13   18.80
  -3   4  -2  729.13   21.50
  -3   4  -2  700.43   17.00
  -3   4  -2  710.73   16.40
   3  -4   2  713.63   21.60
  -4   4  -2  154.78    8.60
  -4   4  -2  165.68   10.80
  -4   4  -2  169.28   10.50
  -4   4  -2  152.78   12.90
   4  -4   2  165.28   14.10
  -5   4  -2   53.79   10.40
  -5   4  -2   31.00    8.30
   5  -4   2   40.10   10.30
  -8   4  -2  118.89   16.80
  -8   4  -2  100.99   13.70
  -8   4  -2  139.49   14.40
   8  -4   2   99.39   15.50
  -9   4  -2  137.99   19.80
  -9   4  -2  160.38   16.90
  -9   4  -2  134.39   15.80
   9  -4   2   96.99   17.30
 -10   4  -2   99.79   18.50
 -10   4  -2   68.99   15.10
  10  -4   2  135.99   17.20
  10  -4   2   92.29   17.40
 -11   4  -2  147.19   19.00
  11  -4   2  180.68   18.70
  11  -4   2  171.08   19.00
  11  -4   2  202.98   22.50
  11   3  -2   69.49   15.60
  11   3  -2   93.19   14.20
 -11  -3   2   98.99   17.50
  10   3  -2   94.69   16.50
  10   3  -2  111.49   15.00
 -10  -3   2   95.49   16.80
   9   3  -2   64.69   11.90
   9   3  -2   70.19   14.00
   9   3  -2   64.09    9.70
  -9  -3   2   70.49   14.40
   8   3  -2  162.08   16.00
   8   3  -2  141.39   13.30
   8   3  -2  128.59   11.60
   8   3  -2  148.39   18.10
  -8  -3   2  162.98   16.60
   7   3  -2  271.17   17.60
   7   3  -2  250.57   13.30
   7   3  -2  248.28   18.80
   7   3  -2  254.07   15.80
  -7  -3   2  267.37   18.90
   6   3  -2 1283.67   29.50
   6   3  -2 1301.97   33.80
   6   3  -2 1251.77   37.00
   6   3  -2 1267.37   30.50
  -6  -3   2 1282.47   35.10
   5   3  -2  968.00   27.00
   5   3  -2  983.80   29.70
   5   3  -2  988.10   24.30
   5   3  -2  972.30   23.20
  -5  -3   2 1017.60   28.20
   4   3  -2 1947.71   37.60
   4   3  -2 1861.81   39.80
   4   3  -2 1967.70   41.30
   4   3  -2 2032.20   44.70
  -4  -3   2 1958.70   42.00
   3   3  -2  862.81   19.40
   3   3  -2  883.71   19.00
   3   3  -2  851.61   23.70
   3   3  -2  834.32   21.70
  -3  -3   2  874.21   22.10
   2   3  -2 1616.64   33.80
   2   3  -2 1721.13   36.20
   2   3  -2 1647.34   31.50
   2   3  -2 1707.13   31.40
  -2  -3   2 1710.43   33.50
   1   3  -2  281.87   10.40
   1   3  -2  257.47   11.50
   1   3  -2  262.07    8.40
  -1  -3   2  228.88    8.70
  -1  -3   2  237.58    9.50
   0   3  -2  530.35   11.90
   0   3  -2  584.74   15.90
   0   3  -2  559.44   12.50
   0   3  -2  559.94   14.40
   0  -3   2  559.14   12.30
   0  -3   2  566.24   14.10
  -1   3  -2  206.98    7.20
  -1   3  -2  207.18    9.80
  -1   3  -2  201.78    6.10
  -1   3  -2  203.38    8.60
   1  -3   2  206.58    9.90
   1  -3   2  213.98    6.20
  -2   3  -2    2.50    3.00
  -2   3  -2    8.40    3.90
  -2   3  -2    3.30    3.30
  -2   3  -2    4.00    4.30
   2  -3   2    7.90    5.00
  -3   3  -2  243.58   11.90
  -3   3  -2  250.77    9.50
  -3   3  -2  273.97   10.40
   3  -3   2  245.78   12.40
  -4   3  -2   70.39    8.70
  -4   3  -2   71.69    7.50
  -4   3  -2   67.49    7.30
   4  -3   2   75.39    9.40
  -5   3  -2  291.47   14.30
  -5   3  -2  259.87   16.20
  -5   3  -2  270.97   14.00
   5  -3   2  273.27   16.70
  -6   3  -2  545.45   20.40
  -6   3  -2  519.05   22.80
  -6   3  -2  519.75   19.90
   6  -3   2  552.74   23.90
  -7   3  -2  513.45   21.20
  -7   3  -2  490.55   21.10
  -7   3  -2  510.75   23.90
   7  -3   2  514.65   24.10
  -8   3  -2  694.13   30.20
  -8   3  -2  701.93   26.40
  -8   3  -2  666.93   26.40
   8  -3   2  694.03   29.10
  -9   3  -2  570.14   29.70
  -9   3  -2  533.25   25.70
  -9   3  -2  480.15   25.70
   9  -3   2  526.45   27.80
 -10   3  -2  435.46   26.60
  10  -3   2  436.46   26.30
  10  -3   2  415.96   25.90
  10  -3   2  362.26   26.80
 -11   3  -2  130.89   18.20
  11  -3   2   91.19   17.00
  11  -3   2  158.18   18.60
  11  -3   2   97.09   18.30
  11   2  -2  329.27   24.50
  11   2  -2  312.77   22.20
 -11  -2   2  319.17   27.20
  10   2  -2  282.07   20.70
  10   2  -2  303.37   19.00
  10   2  -2  322.27   22.90
 -10  -2   2  297.47   25.30
   9   2  -2  357.16   22.50
   9   2  -2  340.97   20.00
   9   2  -2  345.77   18.20
   9   2  -2  354.96   24.50
  -9  -2   2  355.06   24.30
   8   2  -2  289.97   16.40
   8   2  -2  244.68   20.50
   8   2  -2  264.37   19.20
   8   2  -2  268.47   16.70
  -8  -2   2  289.07   20.60
   7   2  -2 1257.17   31.00
   7   2  -2 1242.78   38.00
   7   2  -2 1287.27   33.60
   7   2  -2 1154.58   44.10
  -7  -2   2 1243.68   35.80
   6   2  -2  233.88   13.20
   6   2  -2  225.68   15.00
   6   2  -2  260.67   17.80
   6   2  -2  220.28   13.80
  -6  -2   2  264.17   17.20
   5   2  -2  232.08   12.00
   5   2  -2  235.88   15.40
   5   2  -2  225.48   12.90
   5   2  -2  217.68   11.20
  -5  -2   2  233.78   14.60
   4   2  -2  246.18   11.60
   4   2  -2  267.47   13.80
   4   2  -2  248.48   10.20
   4   2  -2  246.58   10.30
  -4  -2   2  241.38   12.80
   3   2  -2    8.90    3.70
   3   2  -2    7.40    4.60
   3   2  -2    4.50    4.50
   3   2  -2    2.20    3.90
  -3  -2   2    6.80    4.80
   2   2  -2  111.09    8.40
   2   2  -2  118.99    7.40
   2   2  -2  118.69    6.30
   2   2  -2  114.49    6.40
  -2  -2   2  127.29    7.90
   1   2  -2  182.88    8.60
   1   2  -2  158.88    6.70
   1   2  -2  185.98    7.90
  -1  -2   2  176.58    7.30
  -1  -2   2  169.48    6.80
  -1  -2   2  176.58    8.50
   0   2  -2  762.92   14.60
   0   2  -2  805.02   17.60
   0   2  -2  838.42   17.70
   0   2  -2  744.93   14.80
   0  -2   2  786.72   16.50
   0  -2   2  772.02   14.40
   0  -2   2  787.12   17.30
  -1   2  -2 2279.37   42.10
  -1   2  -2 2442.86   44.70
   1  -2   2 2292.87   42.80
  -2   2  -2 3496.25   61.39
  -2   2  -2 3451.65   60.19
  -2   2  -2 3294.47   57.99
   2  -2   2 3275.57   57.89
   2  -2   2 3408.76   61.39
  -3   2  -2 1538.95   30.80
  -3   2  -2 1544.95   32.10
  -3   2  -2 1671.43   34.00
   3  -2   2 1602.74   33.60
  -4   2  -2 1182.28   28.60
  -4   2  -2 1159.68   26.80
  -4   2  -2 1139.99   26.10
   4  -2   2 1179.48   28.30
  -5   2  -2 1075.49   29.20
  -5   2  -2 1110.49   27.30
  -5   2  -2 1094.09   26.90
   5  -2   2 1048.30   33.30
  -6   2  -2 1284.47   33.10
  -6   2  -2 1333.77   36.10
  -6   2  -2 1317.97   33.40
   6  -2   2 1351.16   35.20
  -7   2  -2  945.61   31.60
  -7   2  -2  921.71   28.30
  -7   2  -2  906.11   28.20
   7  -2   2  905.21   29.80
  -8   2  -2  477.05   23.00
  -8   2  -2  476.15   25.40
  -8   2  -2  462.45   22.40
   8  -2   2  466.25   23.80
  -9   2  -2  344.17   22.50
   9  -2   2  278.67   23.00
   9  -2   2  314.67   23.70
   9  -2   2  310.77   24.20
 -10   2  -2  182.48   19.30
  10  -2   2  134.59   18.20
  10  -2   2  136.99   17.90
  10  -2   2  168.08   17.90
 -11   2  -2   47.60   17.50
  11  -2   2   45.40   14.90
  11  -2   2   46.00   15.30
  11  -2   2   42.20   15.40
  11   1  -2  277.27   21.20
  11   1  -2  281.87   22.20
 -11  -1   2  279.97   26.90
  10   1  -2  396.86   23.00
  10   1  -2  451.35   22.80
  10   1  -2  420.46   24.30
  10   1  -2  352.46   27.20
 -10  -1   2  364.46   26.90
   9   1  -2  263.27   18.30
   9   1  -2  296.97   18.50
   9   1  -2  275.47   22.80
   9   1  -2  325.27   21.00
  -9  -1   2  269.97   21.90
   8   1  -2  274.67   21.40
   8   1  -2  311.67   18.50
   8   1  -2  277.67   17.10
  -8  -1   2  276.67   21.00
   7   1  -2   57.79    9.60
   7   1  -2   60.79   12.30
   7   1  -2   48.40    9.20
  -7  -1   2   34.90   10.80
   6   1  -2    7.90    8.20
   6   1  -2   22.60    7.90
   6   1  -2    9.30    7.70
   6   1  -2   11.70    7.50
  -6  -1   2    6.80    8.40
   5   1  -2   99.19    9.30
   5   1  -2   75.79    8.30
   5   1  -2   98.39   10.60
   5   1  -2  102.59    8.80
  -5  -1   2   94.29   10.60
   4   1  -2   85.39    8.80
   4   1  -2   79.49    7.80
   4   1  -2   74.19    7.70
   4   1  -2   75.99    7.90
  -4  -1   2   82.29    8.60
   3   1  -2  662.93   15.10
   3   1  -2  677.63   16.30
   3   1  -2  671.13   18.40
   3   1  -2  654.03   15.70
  -3  -1   2  655.53   17.50
   2   1  -2 1947.21   37.50
   2   1  -2 1917.31   34.30
   2   1  -2 1918.61   35.20
   2   1  -2 1966.50   36.20
  -2  -1   2 1944.51   36.60
   1   1  -2 2675.63   45.00
   1   1  -2 2557.34   46.20
   1   1  -2 2544.55   44.60
   1   1  -2 2523.75   45.60
  -1  -1   2 2491.45   45.80
  -1  -1   2 2850.51   45.20
  -1  -1   2 2520.35   44.60
  -1  -1   2 2497.65   43.90
  -1  -1   2 2507.95   45.50
  -1  -1   2 2813.32   43.90
   0   1  -2 1773.72   32.20
   0   1  -2 1979.30   32.30
   0   1  -2 1815.32   32.60
   0  -1   2 1955.70   32.20
   0  -1   2 1799.42   32.20
   0  -1   2 1714.93   31.10
   0  -1   2 1810.42   32.50
  -1   1  -2 8678.33  143.59
  -1   1  -2 8375.86  141.59
   1  -1   2 8791.32  143.79
  -2   1  -2 9720.23  163.98
  -2   1  -2 9608.84  162.58
  -2   1  -2 9795.42  164.08
   2  -1   2 9999.00  164.18
  -3   1  -2 2155.58   41.60
  -3   1  -2 2261.27   42.70
  -3   1  -2 2229.08   43.30
   3  -1   2 2270.67   42.80
  -4   1  -2 1220.08   28.10
  -4   1  -2 1218.98   27.50
  -4   1  -2 1250.57   29.40
   4  -1   2 1245.68   28.30
  -5   1  -2  844.72   24.00
  -5   1  -2  885.81   25.60
  -5   1  -2  858.21   23.60
   5  -1   2  881.51   24.30
  -6   1  -2  466.45   21.10
  -6   1  -2  447.56   19.00
  -6   1  -2  468.85   19.50
   6  -1   2  434.76   19.60
  -7   1  -2  151.08   16.20
  -7   1  -2  103.29   12.10
  -7   1  -2  101.59   12.20
   7  -1   2  150.38   15.30
   8  -1   2   79.19   13.20
   8  -1   2   88.29   13.10
  -9   1  -2   30.40   11.80
   9  -1   2    9.20   10.80
   9  -1   2   16.00   14.20
 -10   1  -2   29.90   13.50
  10  -1   2   41.80   13.90
  10  -1   2   10.50   11.80
  10  -1   2   37.40   14.30
  11  -1   2   40.20   14.70
  11  -1   2   41.90   13.60
  11  -1   2   63.69   16.80
  11   0  -2   51.99   13.20
  11   0  -2   56.19   13.70
 -11   0   2   79.19   17.30
  10   0  -2   41.30   12.10
  10   0  -2   56.99   17.20
  10   0  -2   40.10   12.20
  10   0  -2   49.50   13.00
 -10   0   2   47.60   15.20
   9   0  -2   33.70   10.40
   9   0  -2   33.90   10.30
   9   0  -2   38.90   12.90
  -9   0   2   29.80   12.80
   8   0  -2   62.19   10.10
   8   0  -2   46.30   10.40
   8   0  -2   41.50   11.50
  -8   0   2   38.00   12.80
   7   0  -2  524.25   19.10
   7   0  -2  462.25   18.30
   7   0  -2  449.06   19.90
   7   0  -2  473.25   23.20
  -7   0   2  464.55   21.50
   6   0  -2  624.04   19.00
   6   0  -2  659.43   20.10
   6   0  -2  632.74   21.80
   6   0  -2  639.84   24.50
  -6   0   2  599.24   23.00
   5   0  -2 1631.74   33.70
   5   0  -2 1667.63   36.80
   5   0  -2 1705.23   39.70
   5   0  -2 1675.03   34.40
  -5   0   2 1674.73   39.00
  -5   0   2 1633.54   37.70
   4   0  -2 1831.42   37.80
   4   0  -2 1829.52   35.30
   4   0  -2 1815.02   35.10
  -4   0   2 1886.51   38.80
  -4   0   2 1850.51   39.60
   3   0  -2 2471.55   46.00
   3   0  -2 2399.46   43.30
   3   0  -2 2409.46   43.30
  -3   0   2 2512.65   47.30
  -3   0   2 2437.66   46.20
  -3   0   2 2388.76   43.40
   2   0  -2 3386.56   60.19
   2   0  -2 3374.66   59.59
   2   0  -2 3297.37   56.89
   2   0  -2 3359.46   56.99
  -2   0   2 3407.56   57.49
  -2   0   2 3416.56   60.09
  -2   0   2 3391.06   59.69
   1   0  -2 3018.60   51.49
   1   0  -2 2982.00   51.99
  -1   0   2 2928.11   51.79
  -1   0   2 3045.50   51.59
  -1   0   2 2987.10   51.39
   0   0  -2 1784.92   31.00
   0   0  -2 1807.22   31.80
   0   0  -2 1799.72   31.20
  -1   0  -2 3165.68   53.99
  -1   0  -2 3023.00   52.99
  -1   0  -2 3177.68   52.69
   1   0   2 3148.59   52.89
   1   0   2 3017.30   52.99
  -2   0  -2 2933.91   53.09
  -2   0  -2 3029.80   53.99
  -2   0  -2 2974.10   52.19
  -2   0  -2 3057.49   53.39
   2   0   2 3011.30   52.49
  -3   0  -2  283.47   10.70
  -3   0  -2  293.87   11.30
  -3   0  -2  301.17   11.60
   3   0   2  314.67   10.30
  -4   0  -2  453.05   15.90
  -4   0  -2  469.15   15.50
  -4   0  -2  440.86   15.00
   4   0   2  454.15   14.30
   5   0   2   18.20    6.60
   5   0   2   17.10    7.30
  -6   0  -2   -5.60    7.60
   6   0   2    4.70    8.00
   6   0   2   -3.00    7.80
  -7   0  -2   86.99   11.90
   7   0   2   84.49   11.00
   7   0   2   78.09   11.90
  -8   0  -2  201.88   17.90
   8   0   2  197.58   19.30
   8   0   2  175.08   15.70
  -9   0  -2  254.47   21.50
   9   0   2  214.78   22.30
   9   0   2  246.28   20.20
   9   0   2  187.88   17.10
 -10   0  -2  345.17   24.90
  10   0   2  270.57   19.90
  10   0   2  307.37   25.30
  10   0   2  305.47   23.20
 -11   0  -2  146.69   18.70
  11   0   2  172.38   20.60
  11   0   2  135.59   16.50
  11   0   2  150.88   18.00
  11  -1  -2   73.09   13.80
  11  -1  -2   27.10   14.20
 -11   1   2   64.69   17.20
  10  -1  -2  135.09   19.40
  10  -1  -2  160.48   15.20
  10  -1  -2  116.39   13.90
  10  -1  -2  162.48   18.70
 -10   1   2  139.29   18.80
   9  -1  -2  305.97   18.50
   9  -1  -2  320.27   18.90
   9  -1  -2  296.57   23.20
  -9   1   2  286.97   23.00
   8  -1  -2  369.26   18.20
   8  -1  -2  373.46   18.20
   8  -1  -2  351.86   22.60
   8  -1  -2  336.87   21.00
  -8   1   2  388.46   22.10
   7  -1  -2  938.81   29.50
   7  -1  -2  920.71   25.50
   7  -1  -2  940.81   25.00
  -7   1   2  952.90   31.60
  -7   1   2  905.21   29.50
   6  -1  -2  819.62   22.40
   6  -1  -2  828.02   26.10
   6  -1  -2  795.12   22.00
  -6   1   2  812.32   26.10
  -6   1   2  803.52   27.10
   5  -1  -2 1672.13   37.90
   5  -1  -2 1641.14   35.60
  -5   1   2 1658.03   33.60
  -5   1   2 1659.43   38.90
  -5   1   2 1678.93   38.00
   4  -1  -2 1253.07   28.90
   4  -1  -2 1223.38   25.30
  -4   1   2 1264.67   28.80
  -4   1   2 1231.78   25.50
  -4   1   2 1226.78   29.60
  -4   1   2 1254.57   24.90
   3  -1  -2  809.02   15.90
   3  -1  -2  803.42   16.90
   3  -1  -2  809.42   20.20
   3  -1  -2  790.82   19.90
  -3   1   2  802.42   16.10
  -3   1   2  832.92   20.50
  -3   1   2  796.82   17.30
  -3   1   2  803.02   19.60
   2  -1  -2  335.57   11.10
   2  -1  -2  346.77   12.20
  -2   1   2  342.67   11.00
  -2   1   2  335.77    9.20
  -2   1   2  334.87   11.10
   1  -1  -2   83.29    5.80
  -1   1   2   85.89    6.50
  -1   1   2   98.39    5.60
   0  -1  -2    4.30    2.30
   0  -1  -2    5.80    2.10
   0  -1  -2    3.40    2.80
   0   1   2    4.10    2.00
   0   1   2    3.30    2.30
   0   1   2    6.80    2.10
   0   1   2    8.50    2.70
  -1  -1  -2   27.80    4.40
  -1  -1  -2   34.50    3.80
  -2  -1  -2   76.59    6.90
  -2  -1  -2   82.99    6.90
   2   1   2   88.59    6.50
  -3  -1  -2  250.07   10.40
  -3  -1  -2  242.88   10.90
   3   1   2  237.88   10.30
   3   1   2  240.48    8.00
  -4  -1  -2  840.72   22.20
   4   1   2  831.42   22.40
   4   1   2  791.72   18.60
  -5  -1  -2  368.66   16.30
   5   1   2  382.66   16.60
   5   1   2  384.56   17.00
   5   1   2  347.57   13.30
  -6  -1  -2  691.03   24.30
   6   1   2  716.33   20.50
   6   1   2  695.73   25.10
   6   1   2  678.73   24.60
  -7  -1  -2  888.61   29.40
   7   1   2  929.81   30.40
   7   1   2  902.71   25.00
   7   1   2  939.91   30.90
  -8  -1  -2  477.45   26.50
   8   1   2  480.15   19.00
   8   1   2  461.25   24.60
   8   1   2  456.55   24.40
  -9  -1  -2  407.16   24.20
   9   1   2  442.66   26.20
   9   1   2  423.16   18.90
   9   1   2  414.96   22.60
 -10  -1  -2  321.27   25.00
  10   1   2  270.67   17.60
  10   1   2  278.57   25.90
  10   1   2  362.86   23.60
 -11  -1  -2   74.99   16.50
  11   1   2   50.49   16.90
  11   1   2   50.79   15.10
  11  -2  -2  195.88   21.00
 -11   2   2  223.08   22.90
  10  -2  -2  284.87   19.80
  10  -2  -2  253.97   19.10
  10  -2  -2  246.78   23.50
  10  -2  -2  247.78   25.30
 -10   2   2  293.07   25.90
   9  -2  -2  348.67   25.70
   9  -2  -2  333.87   18.00
   9  -2  -2  327.37   23.60
  -9   2   2  367.56   24.30
   8  -2  -2  337.97   16.80
   8  -2  -2  345.67   17.70
   8  -2  -2  315.47   21.30
  -8   2   2  353.56   22.00
  -8   2   2  303.37   21.80
   7  -2  -2  308.17   19.50
   7  -2  -2  323.47   14.70
   7  -2  -2  345.77   15.90
  -7   2   2  309.27   19.10
  -7   2   2  283.77   24.90
   6  -2  -2  418.36   16.10
   6  -2  -2  396.86   19.80
  -6   2   2  380.56   19.80
  -6   2   2  380.56   19.50
  -6   2   2  411.76   15.00
   5  -2  -2  113.09   12.10
  -5   2   2  119.69   11.50
  -5   2   2  122.19    8.50
  -5   2   2  114.59   12.20
  -5   2   2  104.79   10.00
   4  -2  -2   62.99    8.00
  -4   2   2   51.69    5.00
  -4   2   2   54.49    7.90
  -4   2   2   45.80    5.90
  -4   2   2   55.09    7.80
   3  -2  -2  101.89    6.30
   3  -2  -2   83.79    8.50
   3  -2  -2   95.49    8.20
   3  -2  -2   95.69    4.60
  -3   2   2  101.69    8.60
  -3   2   2   97.79    4.90
  -3   2   2  103.69    8.40
  -3   2   2  103.79    7.60
   2  -2  -2    8.30    2.40
   2  -2  -2    7.90    4.40
  -2   2   2    6.50    2.20
  -2   2   2    6.70    4.30
  -2   2   2   14.50    4.30
  -2   2   2    9.70    3.60
   1  -2  -2  255.77    9.40
   1  -2  -2  243.08    7.10
   1  -2  -2  244.08    8.90
  -1   2   2  249.68    7.50
  -1   2   2  258.77    9.20
   0  -2  -2  294.47    9.20
   0  -2  -2  286.87    8.40
   0  -2  -2  285.67   10.00
   0   2   2  289.27    9.50
   0   2   2  275.97    8.40
   0   2   2  296.77    9.20
  -1  -2  -2 6824.12  114.89
  -1  -2  -2 6673.13  115.39
   1   2   2 6563.44  115.19
   1   2   2 6974.30  114.79
  -2  -2  -2  968.10   22.00
  -2  -2  -2  967.00   21.50
   2   2   2  951.00   21.50
   2   2   2  937.91   22.40
  -3  -2  -2 1546.35   33.10
   3   2   2 1510.85   33.50
   3   2   2 1572.34   33.20
  -4  -2  -2  915.61   24.40
   4   2   2  899.11   25.10
   4   2   2  924.71   24.80
  -5  -2  -2  828.92   24.90
   5   2   2  817.22   25.80
   5   2   2  843.02   25.60
  -6  -2  -2  728.43   25.50
   6   2   2  802.32   27.30
   6   2   2  820.02   27.10
  -7  -2  -2  598.24   23.70
   7   2   2  548.35   25.30
   7   2   2  514.65   23.60
  -8  -2  -2  290.57   20.10
   8   2   2  302.87   19.10
   8   2   2  284.87   23.10
  -9  -2  -2   80.19   14.90
   9   2   2   80.99   16.60
   9   2   2   72.69   13.30
 -10  -2  -2   50.29   14.80
  10   2   2   78.09   18.90
  10   2   2   54.59   17.00
 -11  -2  -2    3.00   12.90
  11   2   2    2.40   15.90
  11   2   2   18.40   13.40
  11  -3  -2  105.89   30.30
 -11   3   2   94.09   19.00
  10  -3  -2   84.29   17.00
  10  -3  -2  111.59   12.90
  10  -3  -2  124.39   21.40
 -10   3   2   97.89   17.70
   9  -3  -2  203.08   15.60
   9  -3  -2  186.08   19.20
  -9   3   2  223.18   22.40
  -9   3   2  155.08   18.60
  -8   3   2   72.49   14.30
   7  -3  -2   16.60    9.40
   6  -3  -2   28.60   10.10
   6  -3  -2   18.50    7.50
  -6   3   2   33.60   10.10
  -6   3   2   30.30    8.10
  -6   3   2   26.90   10.20
   5  -3  -2  245.78   15.80
  -5   3   2  266.17   10.70
  -5   3   2  250.97   12.70
  -5   3   2  242.38   15.70
  -5   3   2  244.88   15.10
   4  -3  -2  586.24   20.10
  -4   3   2  578.74   16.30
  -4   3   2  594.84   14.30
  -4   3   2  591.84   18.70
  -4   3   2  567.64   19.50
   3  -3  -2 1002.00   25.10
   3  -3  -2  998.90   24.80
  -3   3   2  972.20   21.40
  -3   3   2 1020.10   25.10
  -3   3   2  968.50   22.00
  -3   3   2 1008.90   23.90
   2  -3  -2 2723.13   51.89
   2  -3  -2 2752.82   52.09
  -2   3   2 2610.94   48.00
  -2   3   2 2790.82   52.09
  -2   3   2 2663.73   50.79
  -2   3   2 2784.82   49.00
   1  -3  -2 3545.45   65.39
   1  -3  -2 3599.14   64.99
  -1   3   2 3725.13   65.69
  -1   3   2 3651.63   63.49
   0  -3  -2 5000.10   86.69
   0  -3  -2 5175.18   89.39
   0  -3  -2 4943.41   88.49
   0   3   2 5058.69   88.09
   0   3   2 5185.48   88.69
  -1  -3  -2 1613.14   33.20
  -1  -3  -2 1686.43   33.50
   1   3   2 1625.44   33.60
   1   3   2 1630.04   32.80
  -2  -3  -2 2359.86   45.80
  -2  -3  -2 2314.87   45.70
   2   3   2 2292.57   46.20
   2   3   2 2325.57   45.50
  -3  -3  -2 1453.25   32.90
   3   3   2 1497.55   33.30
   3   3   2 1485.65   34.00
  -4  -3  -2  886.01   24.70
   4   3   2  887.01   25.80
   4   3   2  883.51   25.20
  -5  -3  -2  426.66   18.80
   5   3   2  453.75   20.70
   5   3   2  440.06   19.30
  -6  -3  -2  137.89   14.60
   6   3   2  172.78   15.10
   6   3   2  134.89   14.80
  -7  -3  -2    6.70    8.60
   7   3   2    9.10   11.10
   7   3   2   13.40    8.80
   7   3   2    1.60    8.60
  -8  -3  -2   38.40   11.70
   8   3   2   32.20   11.00
   8   3   2   13.40   12.60
  -9  -3  -2   17.30   11.50
   9   3   2   23.70   12.10
   9   3   2   11.20   14.20
 -10  -3  -2   38.40   16.10
  10   3   2   19.80   13.70
  10   3   2   29.50   17.20
 -11  -3  -2   64.09   16.00
  11   3   2   21.10   17.40
  11   3   2   58.09   14.90
  11  -4  -2    4.40   13.60
 -11   4   2   30.00   16.00
  10  -4  -2   18.20   15.00
 -10   4   2   -2.40   14.10
 -10   4   2    8.70   14.50
   9  -4  -2   60.99   15.90
   9  -4  -2   76.19   10.40
  -9   4   2   82.49   15.70
  -9   4   2   66.59   15.90
   8  -4  -2  248.18   21.80
   8  -4  -2  251.47   15.80
  -8   4   2  299.37   29.60
  -8   4   2  234.88   21.60
   7  -4  -2  497.65   18.20
   7  -4  -2  473.25   24.50
  -7   4   2  511.35   17.30
  -7   4   2  509.55   23.70
  -7   4   2  518.65   19.20
  -7   4   2  477.95   29.30
   6  -4  -2  852.21   22.20
   6  -4  -2  814.02   28.50
  -6   4   2  825.82   21.30
  -6   4   2  813.52   26.90
  -6   4   2  811.12   23.20
  -6   4   2  829.92   29.00
   5  -4  -2 1021.20   30.80
  -5   4   2 1052.29   30.80
  -5   4   2 1014.00   23.30
  -5   4   2 1000.40   25.40
  -5   4   2 1043.30   29.00
   4  -4  -2 1354.16   34.30
  -4   4   2 1343.67   29.40
  -4   4   2 1349.27   32.70
  -4   4   2 1339.57   27.50
  -4   4   2 1386.46   34.50
   3  -4  -2 3323.77   63.19
   3  -4  -2 3084.19   66.19
  -3   4   2 3229.78   58.29
  -3   4   2 3250.87   57.49
  -3   4   2 3262.97   62.99
  -3   4   2 3179.78   60.99
   2  -4  -2 2001.90   41.40
   2  -4  -2 2025.80   41.90
  -2   4   2 1959.10   37.50
  -2   4   2 2006.00   38.10
  -2   4   2 2076.19   42.20
   1  -4  -2 2770.62   53.69
   1  -4  -2 2824.62   53.59
   1  -4  -2 2772.12   52.49
  -1   4   2 2821.82   51.79
  -1   4   2 2784.32   49.60
  -1   4   2 2829.32   53.89
   0  -4  -2 1814.12   35.20
   0  -4  -2 1857.21   38.10
   0   4   2 1847.22   37.20
   0   4   2 1808.92   37.60
  -1  -4  -2  985.90   25.50
  -1  -4  -2  920.11   23.20
   1   4   2  937.81   23.80
   1   4   2  962.40   23.40
  -2  -4  -2 1320.47   30.30
  -2  -4  -2 1312.27   31.10
   2   4   2 1307.47   30.20
   2   4   2 1305.27   31.30
  -3  -4  -2  449.66   17.00
   3   4   2  456.45   17.90
   3   4   2  448.56   13.10
   3   4   2  444.16   16.60
  -4  -4  -2  115.19   12.00
   4   4   2  100.39   10.90
   4   4   2   80.69   11.50
  -5  -4  -2   49.90    9.80
   5   4   2   58.69   11.90
   5   4   2   55.29    9.10
   5   4   2   56.29    9.90
  -6  -4  -2   45.00   10.30
   6   4   2   34.00   11.40
   6   4   2   32.70    9.60
   6   4   2   68.09   10.00
  -7  -4  -2  223.98   17.70
   7   4   2  213.38   27.50
   7   4   2  199.08   16.70
   7   4   2  179.48   15.70
  -8  -4  -2  226.38   19.60
   8   4   2  231.48   18.40
   8   4   2  241.68   23.50
  -9  -4  -2  400.76   25.40
   9   4   2  373.96   23.30
   9   4   2  401.36   29.90
 -10  -4  -2  221.18   23.00
  10   4   2  236.98   22.20
  10   4   2  224.78   27.00
 -10   5   2  275.07   26.90
 -10   5   2  174.68   22.40
   9  -5  -2  518.35   19.50
   9  -5  -2  530.95   30.60
  -9   5   2  500.75   31.20
  -9   5   2  544.45   29.00
   8  -5  -2  560.44   28.60
  -8   5   2  523.05   28.00
  -8   5   2  522.55   27.00
  -8   5   2  510.85   21.20
   7  -5  -2  729.63   29.80
  -7   5   2  700.93   29.90
  -7   5   2  713.93   23.00
  -7   5   2  731.93   21.10
  -7   5   2  747.93   28.40
   6  -5  -2  658.93   27.10
  -6   5   2  678.63   19.30
  -6   5   2  711.83   25.40
  -6   5   2  652.63   21.00
  -6   5   2  691.43   27.40
   5  -5  -2  705.43   26.60
  -5   5   2  728.63   19.20
  -5   5   2  739.73   26.80
  -5   5   2  740.43   21.70
  -5   5   2  710.03   24.50
   4  -5  -2  464.75   20.20
  -4   5   2  450.45   19.90
  -4   5   2  459.35   18.10
  -4   5   2  434.26   16.60
  -4   5   2  442.66   14.10
   3  -5  -2  591.84   20.60
  -3   5   2  545.95   20.40
  -3   5   2  561.14   18.80
  -3   5   2  596.24   17.30
  -3   5   2  565.84   15.90
   2  -5  -2  435.96   16.30
   2  -5  -2  416.46   15.50
   2  -5  -2  439.46   16.20
  -2   5   2  416.16   14.00
  -2   5   2  411.26   13.50
  -2   5   2  403.86   16.30
   1  -5  -2  309.77   12.60
   1  -5  -2  288.87   13.10
   1  -5  -2  294.67   13.90
  -1   5   2  326.47   13.80
  -1   5   2  319.37   13.00
  -1   5   2  295.07   11.00
   0  -5  -2   11.70    4.70
   0  -5  -2   16.50    5.90
   0  -5  -2   13.80    6.10
   0   5   2   22.50    6.60
   0   5   2   19.20    5.90
   0   5   2    8.60    4.60
  -1  -5  -2   60.69    8.00
  -1  -5  -2   51.89    4.80
   1   5   2   52.29    7.30
   1   5   2   41.20    5.50
   1   5   2   52.39    8.50
  -2  -5  -2  176.88   11.60
   2   5   2  170.98   13.40
   2   5   2  156.28   11.40
  -3  -5  -2  322.27   15.80
   3   5   2  283.57   12.50
   3   5   2  307.17   15.60
   3   5   2  327.87   17.80
  -4  -5  -2  404.76   18.90
   4   5   2  420.96   16.10
   4   5   2  410.06   18.60
   4   5   2  404.86   20.20
  -5  -5  -2  554.74   22.20
  -5  -5  -2  652.03   24.00
   5   5   2  591.64   25.50
   5   5   2  578.04   19.70
   5   5   2  609.84   23.60
  -6  -5  -2  686.63   26.70
   6   5   2  716.73   29.30
   6   5   2  657.73   26.40
   6   5   2  714.73   22.90
  -7  -5  -2  461.45   23.50
   7   5   2  455.65   27.00
   7   5   2  453.75   20.60
  -8  -5  -2  302.27   21.70
   8   5   2  324.87   25.80
   8   5   2  322.57   20.50
  -9  -5  -2  186.08   19.80
   9   5   2  112.69   19.40
   9   5   2  161.38   16.70
 -10  -5  -2  167.28   19.60
  10   5   2  119.19   21.40
  10   5   2  145.69   17.80
  10  -6  -2  274.87   27.90
 -10   6   2  308.37   29.30
 -10   6   2  317.37   26.80
   9  -6  -2  282.77   27.10
  -9   6   2  339.97   26.30
  -9   6   2  272.17   25.30
   8  -6  -2  172.38   19.90
  -8   6   2  247.78   22.90
  -8   6   2  229.78   13.70
  -8   6   2  242.48   18.10
  -8   6   2  230.98   22.70
   7  -6  -2  248.78   21.40
  -7   6   2  245.28   20.30
  -7   6   2  252.17   22.40
  -7   6   2  251.47   16.80
  -7   6   2  206.78   12.90
  -6   6   2  241.78   18.20
  -6   6   2  252.87   12.70
  -6   6   2  243.98   19.40
  -6   6   2  231.48   15.60
   5  -6  -2   21.00   10.40
  -5   6   2   24.90   10.30
  -5   6   2   20.30    6.10
  -5   6   2   25.70    8.60
  -5   6   2   45.30   10.10
   4  -6  -2   -2.00    8.90
  -4   6   2    4.20    7.90
  -4   6   2    0.50    8.70
  -4   6   2    3.50    8.00
  -4   6   2    2.10    5.70
   3  -6  -2    8.50    8.20
  -3   6   2    9.70    7.20
  -3   6   2   18.00    7.90
  -3   6   2    4.10    5.70
  -3   6   2   -0.80    9.70
   2  -6  -2  119.49   11.00
   2  -6  -2  113.69   11.40
   2  -6  -2  104.79   11.10
  -2   6   2  112.09   10.80
  -2   6   2  122.09   11.00
  -2   6   2  114.09   12.20
   1  -6  -2  539.25   19.70
   1  -6  -2  572.04   21.50
   1  -6  -2  582.74   18.50
  -1   6   2  568.34   19.00
  -1   6   2  581.64   17.20
  -1   6   2  594.94   20.20
   0  -6  -2  567.04   16.70
   0  -6  -2  553.24   19.50
   0  -6  -2  540.55   19.70
   0   6   2  569.74   20.30
   0   6   2  568.44   16.70
   0   6   2  557.04   19.50
  -1  -6  -2  681.83   22.00
  -1  -6  -2  679.63   25.50
  -1  -6  -2  672.43   16.80
   1   6   2  680.73   18.30
   1   6   2  698.63   23.40
   1   6   2  672.53   22.00
  -2  -6  -2  714.83   23.20
   2   6   2  720.93   23.60
   2   6   2  721.43   25.00
   2   6   2  723.13   19.40
  -3  -6  -2  941.01   28.20
   3   6   2  957.70   28.80
   3   6   2  947.81   30.40
   3   6   2  939.61   23.70
  -4  -6  -2  660.93   24.10
   4   6   2  641.64   24.20
   4   6   2  613.74   19.90
   4   6   2  619.14   25.50
  -5  -6  -2  685.53   25.90
  -5  -6  -2  640.24   24.50
   5   6   2  695.43   26.40
   5   6   2  698.93   28.60
   5   6   2  691.33   21.80
  -6  -6  -2  281.57   19.20
   6   6   2  238.48   21.60
   6   6   2  250.27   18.30
   6   6   2  262.37   16.50
  -7  -6  -2  149.19   17.40
   7   6   2  162.08   14.80
   7   6   2  155.58   18.80
  -8  -6  -2   89.09   15.10
   8   6   2   93.39   14.00
   8   6   2   81.59   17.70
  -9  -6  -2    2.30   10.60
   9   6   2    2.60   11.30
 -10  -6  -2   -1.10   11.80
  10   6   2    8.10   15.90
  10   6   2  -15.50   11.60
  10  -7  -2   39.10   17.10
 -10   7   2   17.80   20.20
   9  -7  -2    7.60   15.00
  -9   7   2    4.20   14.00
  -9   7   2    5.30   14.40
   8  -7  -2   -4.50   13.30
  -8   7   2   14.90   12.00
  -8   7   2   -4.40   12.50
  -8   7   2  -21.20    7.10
  -8   7   2  -10.50   12.80
   7  -7  -2   13.20   12.60
  -7   7   2   12.30   12.20
  -7   7   2   13.00   10.50
  -7   7   2   11.30    7.30
   6  -7  -2  139.19   16.80
  -6   7   2  168.78   16.30
  -6   7   2  178.48   18.70
  -6   7   2  164.28   16.10
   5  -7  -2  366.76   22.30
  -5   7   2  354.26   15.20
  -5   7   2  367.96   21.50
  -5   7   2  380.36   19.80
  -5   7   2  355.96   17.90
   4  -7  -2  537.45   23.60
  -4   7   2  533.05   21.40
  -4   7   2  497.35   22.70
  -4   7   2  496.45   17.60
  -4   7   2  518.75   19.40
   3  -7  -2  738.23   25.90
  -3   7   2  729.73   22.10
  -3   7   2  729.63   26.20
  -3   7   2  733.03   21.90
  -3   7   2  719.13   24.20
   2  -7  -2 1184.28   31.40
   2  -7  -2 1138.19   30.90
   2  -7  -2 1065.39   35.00
  -2   7   2 1119.39   32.60
  -2   7   2 1147.69   27.80
  -2   7   2 1183.38   32.70
   1  -7  -2 1760.72   39.30
   1  -7  -2 1709.83   40.90
   1  -7  -2 1653.23   41.50
  -1   7   2 1749.12   40.40
  -1   7   2 1751.22   37.00
  -1   7   2 1775.12   42.30
   0  -7  -2  671.33   27.50
   0  -7  -2  793.32   24.70
   0  -7  -2  749.73   21.00
   0   7   2  761.32   25.20
   0   7   2  745.13   21.00
   0   7   2  721.33   24.40
  -1  -7  -2  386.96   13.10
  -1  -7  -2  369.16   18.30
  -1  -7  -2  374.36   18.70
   1   7   2  359.26   18.00
   1   7   2  399.06   20.50
   1   7   2  400.66   15.90
  -2  -7  -2  647.54   23.50
  -2  -7  -2  609.54   23.20
   2   7   2  613.44   25.00
   2   7   2  640.64   20.20
   2   7   2  619.44   23.30
  -3  -7  -2  492.05   20.60
  -3  -7  -2  441.36   20.40
   3   7   2  467.75   17.80
   3   7   2  461.75   20.90
   3   7   2  498.95   23.40
  -4  -7  -2  194.68   15.80
  -4  -7  -2  176.58   14.40
   4   7   2  206.18   19.00
   4   7   2  188.08   14.10
   4   7   2  178.58   15.90
  -5  -7  -2   99.09   13.30
  -5  -7  -2  143.49   15.20
   5   7   2  102.29   15.40
   5   7   2  108.99   13.00
   5   7   2  101.59   14.10
  -6  -7  -2   85.29   13.70
   6   7   2   72.49   11.60
   6   7   2   82.09   15.70
  -7  -7  -2   -5.00    9.40
   7   7   2  -12.60    9.60
   7   7   2  -12.30   12.50
  -8  -7  -2   54.59   14.00
   8   7   2   55.09   13.40
   8   7   2   83.09   18.70
  -9  -7  -2   85.39   16.80
   9   7   2   48.00   18.20
   9   7   2   38.70   13.80
   9  -8  -2  189.38   23.30
  -9   8   2  150.08   19.50
   8  -8  -2  226.28   23.80
  -8   8   2  213.28   20.80
  -8   8   2  225.98   23.70
  -8   8   2  189.58   21.60
   7  -8  -2  335.47   25.60
  -7   8   2  345.67   23.80
  -7   8   2  327.87   24.90
  -7   8   2  370.06   20.90
  -7   8   2  312.57   16.20
   6  -8  -2  452.25   26.90
  -6   8   2  492.55   27.40
  -6   8   2  493.65   25.00
  -6   8   2  498.15   18.50
  -6   8   2  538.65   22.00
   5  -8  -2  577.94   27.50
  -5   8   2  600.14   24.90
  -5   8   2  607.74   20.40
  -5   8   2  570.24   27.10
  -5   8   2  590.04   22.90
   4  -8  -2  746.23   28.40
  -4   8   2  702.23   22.50
  -4   8   2  705.83   25.70
  -4   8   2  676.73   27.90
   3  -8  -2  846.32   29.00
  -3   8   2  844.32   25.30
  -3   8   2  859.81   27.50
  -3   8   2  885.31   30.00
  -3   8   2  851.51   25.20
   2  -8  -2 1243.78   34.10
   2  -8  -2 1222.78   34.10
  -2   8   2 1279.27   32.90
  -2   8   2 1258.27   31.30
   1  -8  -2  751.22   26.90
   1  -8  -2  870.61   25.40
   1  -8  -2  810.52   26.70
  -1   8   2  837.92   26.70
  -1   8   2  805.82   27.70
  -1   8   2  801.02   23.80
   0  -8  -2  340.27   17.20
   0  -8  -2  363.66   18.60
   0  -8  -2  314.57   18.00
   0   8   2  330.77   16.50
   0   8   2  370.96   18.70
   0   8   2  352.26   19.40
  -1  -8  -2  123.99    9.30
  -1  -8  -2  126.19   16.30
  -1  -8  -2  145.79   14.10
   1   8   2  131.99   13.50
   1   8   2  144.39   14.90
   1   8   2  129.29   13.50
  -2  -8  -2   69.09   10.70
  -2  -8  -2   89.99   12.10
   2   8   2   89.19   11.40
   2   8   2   98.59   14.10
   2   8   2   88.79   10.50
  -3  -8  -2    7.90    8.10
  -3  -8  -2   -0.50    6.90
   3   8   2   -2.00    7.10
   3   8   2   17.10    8.60
   3   8   2    8.60   10.90
  -4  -8  -2   17.30   10.20
  -4  -8  -2   27.70    9.80
   4   8   2   17.10   11.50
   4   8   2   19.80    9.40
  -5  -8  -2  174.38   17.30
   5   8   2  151.28   14.40
   5   8   2  166.68   19.30
  -6  -8  -2  177.88   18.20
   6   8   2  162.28   20.20
   6   8   2  173.58   15.70
  -7  -8  -2  300.07   23.30
   7   8   2  267.57   21.10
   7   8   2  266.67   26.40
  -8  -8  -2  241.38   22.90
   8   8   2  217.88   21.60
   8   8   2  205.38   23.40
  -9  -8  -2  118.19   17.40
   9   8   2  100.59   20.00
   9   8   2  101.99   16.30
   9  -9  -2  288.17   28.50
  -9   9   2  344.37   27.80
   8  -9  -2  288.77   27.80
  -8   9   2  323.47   22.30
  -8   9   2  309.57   25.50
   7  -9  -2  402.96   28.40
  -7   9   2  306.87   17.70
  -7   9   2  350.06   25.00
  -7   9   2  360.66   22.70
   6  -9  -2  417.66   26.90
  -6   9   2  392.06   25.90
  -6   9   2  433.46   24.80
  -6   9   2  428.36   22.20
  -6   9   2  374.66   17.70
   5  -9  -2  374.16   24.70
  -5   9   2  329.07   21.70
  -5   9   2  384.46   20.90
  -5   9   2  360.26   17.60
  -5   9   2  327.47   23.00
   4  -9  -2  302.57   21.50
  -4   9   2  251.27   19.20
  -4   9   2  247.88   20.40
  -4   9   2  307.87   19.00
  -4   9   2  273.27   16.70
   3  -9  -2  210.08   18.20
  -3   9   2  198.18   15.60
  -3   9   2  196.08   16.70
  -3   9   2  172.88   17.50
  -3   9   2  189.58   17.00
   2  -9  -2  216.48   16.90
   2  -9  -2  188.18   16.40
  -2   9   2  174.28   15.70
  -2   9   2  162.58   16.70
   1  -9  -2   99.69   11.50
   1  -9  -2  109.29   12.50
  -1   9   2  105.99   13.30
  -1   9   2  100.59   13.30
  -1   9   2  108.59   11.50
   0  -9  -2   -6.80    5.50
   0  -9  -2    2.30    7.40
   0  -9  -2   -3.30    7.70
   0   9   2   -1.40    9.30
   0   9   2   10.40    9.00
   0   9   2    2.30    7.70
  -1  -9  -2   38.20   10.10
  -1  -9  -2   18.20    8.50
  -1  -9  -2   41.80    7.00
   1   9   2   26.40   11.40
   1   9   2   42.70    9.80
   1   9   2   19.10    8.70
  -2  -9  -2   90.59   13.00
  -2  -9  -2  103.29   16.80
   2   9   2   92.39   12.20
  -3  -9  -2  299.47   19.80
   3   9   2  284.37   18.20
   3   9   2  316.87   23.00
  -4  -9  -2  411.96   23.00
   4   9   2  402.46   21.40
   4   9   2  392.16   26.10
  -5  -9  -2  240.48   20.50
   5   9   2  249.08   24.20
   5   9   2  275.47   19.80
  -6  -9  -2  250.77   22.30
   6   9   2  240.58   21.00
   6   9   2  291.87   26.60
  -7  -9  -2  309.47   24.50
   7   9   2  256.77   25.60
   7   9   2  304.67   23.30
  -8  -9  -2  123.89   19.00
   8   9   2  147.59   21.70
   8   9   2  121.69   16.90
   8 -10  -2  150.08   21.50
  -8  10   2  162.88   19.40
   7 -10  -2   85.49   18.50
  -7  10   2   89.19   16.20
   6 -10  -2   58.79   16.20
  -6  10   2   33.70   13.10
  -6  10   2   25.10   13.20
  -6  10   2   36.00    9.70
   5 -10  -2    3.70   11.50
  -5  10   2   10.60   11.90
  -5  10   2   11.40    8.80
  -5  10   2   -8.00   11.10
   4 -10  -2  -14.70   10.20
  -4  10   2    6.20   11.20
  -4  10   2    5.10   11.10
  -4  10   2  -11.80   11.30
  -4  10   2    1.50    9.00
   3 -10  -2   63.89   13.10
  -3  10   2   40.70   11.80
  -3  10   2   34.60   11.20
  -3  10   2   29.40   11.60
  -3  10   2   86.39   12.30
   2 -10  -2  140.19   14.70
   2 -10  -2  142.19   15.40
  -2  10   2  137.49   14.70
  -2  10   2  146.59   14.30
  -2  10   2  161.48   17.40
   1 -10  -2  292.27   19.40
   1 -10  -2  290.27   17.40
  -1  10   2  288.37   20.70
  -1  10   2  283.77   19.80
  -1  10   2  286.97   18.20
   0 -10  -2  313.87   33.30
   0 -10  -2  281.37   15.20
   0  10   2  240.48   18.00
   0  10   2  277.87   17.90
  -1 -10  -2  279.37   19.50
  -1 -10  -2  270.07   13.30
   1  10   2  278.67   18.40
   1  10   2  259.27   21.60
  -2 -10  -2  460.25   23.70
   2  10   2  466.45   26.20
   2  10   2  426.76   20.90
  -3 -10  -2  309.17   21.50
   3  10   2  322.07   25.30
   3  10   2  334.27   20.00
  -4 -10  -2  305.77   22.30
   4  10   2  307.07   20.70
   4  10   2  269.47   25.50
  -5 -10  -2  209.98   21.10
   5  10   2  187.38   22.10
   5  10   2  220.08   21.50
  -6 -10  -2  179.18   21.60
   6  10   2  172.78   18.30
   6  10   2  138.59   21.20
  -7 -10  -2   79.29   16.70
   7  10   2   88.79   20.60
   7  10   2   52.89   15.30
   7 -11  -2   33.60   15.90
  -7  11   2   37.20   15.40
  -7  11   2   56.29   15.00
   6 -11  -2   67.29   16.90
  -6  11   2   63.69   14.90
  -6  11   2   93.69   15.60
   5 -11  -2  157.08   20.00
  -5  11   2  157.58   17.20
  -5  11   2  135.19   16.40
  -5  11   2  212.38   21.50
   4 -11  -2  357.06   24.00
  -4  11   2  367.16   25.00
  -4  11   2  350.36   23.90
   3 -11  -2  348.77   22.70
  -3  11   2  367.26   23.30
  -3  11   2  364.16   21.80
  -3  11   2  333.67   22.70
   2 -11  -2  326.97   22.10
   2 -11  -2  325.27   20.80
  -2  11   2  380.96   22.50
  -2  11   2  321.47   22.10
   1 -11  -2  313.97   21.50
   1 -11  -2  313.77   18.80
  -1  11   2  320.47   20.80
  -1  11   2  286.07   21.90
   0 -11  -2  297.77   16.80
   0 -11  -2  353.86   22.40
   0  11   2  332.77   23.70
   0  11   2  278.17   20.10
  -1 -11  -2  258.07   20.90
   1  11   2  220.18   19.30
   1  11   2  245.88   22.70
  -2 -11  -2  189.18   19.60
   2  11   2  186.58   18.80
   2  11   2  149.99   19.60
  -3 -11  -2  102.49   15.30
   3  11   2  115.59   14.10
   3  11   2   88.09   17.70
  -4 -11  -2   53.89   13.30
   4  11   2   64.19   13.50
   4  11   2   50.89   17.30
  -5 -11  -2   10.50   11.00
   5  11   2  -13.90   13.90
   5  11   2   -1.80   11.90
  -6 -11  -2  -10.90   10.00
   6  11   2   24.90   13.60
   6  11   2   15.10   15.20
   6 -12  -2  252.17   25.80
  -6  12   2  240.18   23.30
  -6  12   2  237.88   23.20
   5 -12  -2  321.77   26.00
  -5  12   2  260.97   24.40
  -5  12   2  299.77   24.40
  -5  12   2  270.77   20.20
   4 -12  -2  212.98   22.30
  -4  12   2  273.07   21.10
  -4  12   2  248.28   24.30
  -4  12   2  244.28   23.10
   3 -12  -2  202.18   20.00
  -3  12   2  220.78   26.00
  -3  12   2  161.28   18.40
  -3  12   2  173.68   18.20
   2 -12  -2  213.88   19.10
  -2  12   2  239.08   23.40
  -2  12   2  203.48   21.20
   1 -12  -2   74.39   14.90
   1 -12  -2   75.19   12.50
  -1  12   2   88.79   15.10
  -1  12   2   82.09   15.70
   0 -12  -2   57.19   10.10
   0 -12  -2   48.50   13.50
   0  12   2   59.09   13.10
   0  12   2   62.39   15.40
  -1 -12  -2   13.30   11.50
   1  12   2    5.90   13.20
   1  12   2   11.20   11.80
  -2 -12  -2   24.70   12.40
   2  12   2   18.00   14.20
   2  12   2   71.59   16.70
  -3 -12  -2   50.29   14.40
   3  12   2   33.80   13.10
   3  12   2   54.29   25.10
  -4 -12  -2   89.69   16.20
   4  12   2   99.59   19.70
   4  12   2   85.39   15.30
  -5 -12  -2  119.59   18.60
   5  12   2  107.09   16.10
   5  12   2  106.79   21.30
   4 -13  -2   85.69   16.40
  -4  13   2  119.09   17.30
  -4  13   2  115.39   17.10
  -4  13   2  104.69   15.30
   3 -13  -2   29.90   12.40
  -3  13   2    9.00   13.70
  -3  13   2   17.20   12.70
  -3  13   2   12.70   12.10
   2 -13  -2   17.90   11.20
  -2  13   2   -8.60   11.50
  -2  13   2   -6.90   12.90
   1 -13  -2   18.10    9.90
   1 -13  -2    5.50   12.20
  -1  13   2    3.70   12.80
  -1  13   2   -1.70   12.00
   0 -13  -2    8.50   11.50
   0 -13  -2   23.00   15.60
   0  13   2   15.40   14.10
   0  13   2   -5.40   12.60
  -1 -13  -2   78.99   16.30
   1  13   2   75.79   18.00
   1  13   2  105.09   15.50
  -2 -13  -2  123.79   17.40
   2  13   2  140.29   21.20
   2  13   2  116.89   16.40
  -3 -13  -2  217.38   22.60
   3  13   2  215.28   24.60
   3  13   2  250.77   22.80
   3  14  -3   73.29   19.00
  -3 -14   3   71.09   15.90
   2  14  -3  245.38   21.40
   2  14  -3  243.68   25.60
  -2 -14   3  232.08   19.90
   1  14  -3  356.76   27.70
  -1 -14   3  395.86   23.20
  -1 -14   3  327.67   21.90
   0  14  -3  319.17   27.10
   0  14  -3  335.67   23.20
   0 -14   3  367.26   22.70
   0 -14   3  352.06   22.00
  -1  14  -3  288.77   28.30
  -1  14  -3  342.67   27.10
   1 -14   3  334.97   24.20
  -2  14  -3  299.47   26.40
   2 -14   3  337.37   25.90
  -3  14  -3  177.58   20.10
   3 -14   3  183.38   21.70
   5  13  -3  302.37   28.50
   5  13  -3  273.57   22.20
  -5 -13   3  250.77   23.00
   4  13  -3  212.18   18.00
   4  13  -3  195.68   24.30
  -4 -13   3  235.58   21.60
   3  13  -3  250.47   25.10
   3  13  -3  230.28   24.00
  -3 -13   3  304.47   22.50
   2  13  -3  267.97   20.90
  -2 -13   3  208.58   19.70
   1  13  -3  246.48   24.50
   1  13  -3  243.48   20.40
  -1 -13   3  256.87   17.40
  -1 -13   3  230.88   20.10
   0  13  -3  120.89   18.10
   0  13  -3  153.88   15.70
   0 -13   3  141.99   16.40
   0 -13   3  130.79   14.70
  -1  13  -3  210.38   20.30
  -1  13  -3  146.39   19.00
   1 -13   3  214.18   20.20
   1 -13   3  151.78   17.80
  -2  13  -3   57.19   11.60
  -2  13  -3   41.40   27.90
  -2  13  -3   97.29   14.20
  -2  13  -3   78.19   15.20
   2 -13   3   46.60   14.30
  -3  13  -3   38.90   10.40
  -3  13  -3   34.80   13.50
   3 -13   3   18.90   13.60
  -4  13  -3    7.60   13.10
   4 -13   3   -5.90   13.40
  -5  13  -3   -3.00   11.60
   5 -13   3   21.40   16.30
   6  12  -3  343.97   23.80
   6  12  -3  370.86   29.00
  -6 -12   3  367.36   26.20
   5  12  -3  224.48   23.90
   5  12  -3  249.58   21.40
  -5 -12   3  280.07   22.80
   4  12  -3  124.69   14.80
   4  12  -3  100.89   21.40
  -4 -12   3  117.79   16.60
   3  12  -3   40.70   12.00
   3  12  -3    9.60   13.50
  -3 -12   3   25.60   11.10
   2  12  -3  122.39   18.10
   2  12  -3   88.99   15.90
   2  12  -3   84.69   13.30
  -2 -12   3  104.79   14.60
  -2 -12   3   72.19    9.80
   1  12  -3    4.70   11.30
   1  12  -3   -4.20   12.00
   1  12  -3   -1.90    9.90
  -1 -12   3   -7.20    9.20
  -1 -12   3    3.80    8.50
   0  12  -3   26.80   12.50
   0  12  -3   25.30   13.20
   0  12  -3   31.20   11.40
   0 -12   3   -5.40    9.60
   0 -12   3    6.60    9.20
  -1  12  -3   97.59   17.40
  -1  12  -3   48.60   13.40
   1 -12   3   78.99   14.20
   1 -12   3   60.69   11.20
  -2  12  -3  182.88   18.50
  -2  12  -3  182.08   16.00
  -2  12  -3  113.79   16.80
  -2  12  -3   90.59   16.60
   2 -12   3  125.79   16.80
  -3  12  -3  230.68   24.80
  -3  12  -3  262.57   17.60
  -3  12  -3  265.37   23.10
   3 -12   3  297.97   24.70
  -4  12  -3  278.67   22.30
  -4  12  -3  212.88   17.10
  -4  12  -3  215.18   25.10
   4 -12   3  239.58   25.20
  -5  12  -3  332.87   31.50
  -5  12  -3  258.97   22.30
   5 -12   3  342.17   44.30
  -6  12  -3  328.47   31.80
  -6  12  -3  270.57   22.10
   6 -12   3  326.47   30.80
   7  11  -3   40.30   16.40
   7  11  -3   67.99   13.90
  -7 -11   3   54.49   14.00
   6  11  -3    7.20   14.20
  -6 -11   3   37.60   13.10
   5  11  -3   23.90   11.60
   5  11  -3   13.70   13.40
  -5 -11   3   33.00   11.80
   4  11  -3   37.10   14.10
   4  11  -3   23.10   10.90
   4  11  -3   26.30   21.10
  -4 -11   3   37.10   11.60
   3  11  -3   24.80   13.30
   3  11  -3   24.70   10.50
   3  11  -3   46.10   12.80
  -3 -11   3   25.50   10.40
   2  11  -3  303.97   23.70
   2  11  -3  307.87   22.90
   2  11  -3  315.27   19.40
  -2 -11   3  341.47   19.60
  -2 -11   3  294.47   15.20
   1  11  -3  386.06   28.80
   1  11  -3  390.56   24.00
   1  11  -3  367.16   19.90
  -1 -11   3  375.76   18.70
  -1 -11   3  388.36   20.00
   0  11  -3  611.94   22.90
   0  11  -3  568.34   28.70
   0  11  -3  607.44   27.80
   0 -11   3  605.14   23.70
   0 -11   3  606.64   24.50
  -1  11  -3  564.54   28.30
  -1  11  -3  594.04   22.50
  -1  11  -3  568.04   26.90
   1 -11   3  530.25   25.40
   1 -11   3  601.34   22.10
  -2  11  -3  681.53   31.00
  -2  11  -3  664.03   24.10
  -2  11  -3  704.73   28.90
   2 -11   3  711.43   29.40
  -3  11  -3  598.84   27.30
  -3  11  -3  500.45   29.00
  -3  11  -3  535.25   20.80
  -3  11  -3  550.94   22.60
   3 -11   3  533.45   28.50
  -4  11  -3  404.66   24.20
  -4  11  -3  426.16   28.70
  -4  11  -3  368.26   18.30
   4 -11   3  467.65   28.60
  -5  11  -3  296.27   16.50
  -5  11  -3  339.87   23.00
  -5  11  -3  339.37   28.60
   5 -11   3  340.17   28.80
  -6  11  -3  216.48   20.60
  -6  11  -3  240.78   21.00
  -6  11  -3  288.27   29.60
  -7  11  -3  229.48   20.60
  -7  11  -3  190.88   24.10
   7 -11   3  186.98   24.00
   8  10  -3  -14.10   13.30
   8  10  -3    5.80   11.00
  -8 -10   3   -1.20   11.10
   7  10  -3   52.89   23.70
  -7 -10   3   45.80   16.60
   6  10  -3   62.39   12.80
   6  10  -3   61.69   16.30
  -6 -10   3   46.90   12.90
   5  10  -3  262.77   19.50
   5  10  -3  279.67   24.00
   5  10  -3  258.87   24.00
  -5 -10   3  231.18   19.50
   4  10  -3  521.75   29.20
   4  10  -3  502.05   27.90
   4  10  -3  515.25   22.00
  -4 -10   3  569.34   25.30
   3  10  -3  837.92   32.70
   3  10  -3  776.62   32.30
   3  10  -3  841.52   26.50
  -3 -10   3  820.52   29.10
   2  10  -3  527.85   26.80
   2  10  -3  506.05   25.80
   2  10  -3  526.15   21.10
  -2 -10   3  498.65   18.40
  -2 -10   3  541.65   22.50
   1  10  -3 1121.79   37.40
   1  10  -3 1085.29   35.90
  -1 -10   3 1069.49   29.80
  -1 -10   3 1068.19   31.40
   0  10  -3  878.11   31.60
   0  10  -3  887.61   33.10
   0  10  -3  865.81   25.80
   0 -10   3  863.81   26.90
   0 -10   3  908.31   28.80
  -1  10  -3  962.40   26.80
  -1  10  -3 1002.40   32.60
  -1  10  -3  906.51   39.30
   1 -10   3  983.20   31.10
   1 -10   3  932.01   27.20
  -2  10  -3  369.76   23.80
  -2  10  -3  398.76   18.60
  -2  10  -3  399.66   21.70
   2 -10   3  362.86   22.30
  -3  10  -3  358.76   24.50
  -3  10  -3  396.26   17.20
  -3  10  -3  384.36   22.10
  -3  10  -3  394.86   18.50
   3 -10   3  406.76   24.40
  -4  10  -3  192.48   19.90
  -4  10  -3  174.08   13.90
  -4  10  -3  203.08   15.40
   4 -10   3  182.18   19.30
  -5  10  -3  197.88   21.60
  -5  10  -3  189.58   18.50
   5 -10   3  150.58   19.10
  -6  10  -3   52.09    9.90
  -6  10  -3   96.49   13.70
  -6  10  -3   71.49   16.80
   6 -10   3   37.70   15.60
  -7  10  -3   17.30   10.30
  -7  10  -3   -3.30   11.00
  -7  10  -3   20.10   15.40
   7 -10   3   -0.30   16.30
  -8  10  -3   11.10   12.10
  -8  10  -3   17.80   16.30
   8 -10   3   25.00   16.80
   9   9  -3   55.09   14.30
   9   9  -3   30.20   15.70
  -9  -9   3   48.90   14.30
   8   9  -3  228.58   33.70
   8   9  -3  171.88   19.80
  -8  -9   3  175.48   19.70
   7   9  -3  284.57   22.00
   7   9  -3  249.88   23.70
  -7  -9   3  246.28   21.40
   6   9  -3  568.14   29.80
   6   9  -3  570.74   24.40
   6   9  -3  521.15   29.70
  -6  -9   3  568.14   27.00
   5   9  -3  668.53   32.10
   5   9  -3  705.23   30.50
   5   9  -3  708.13   25.10
  -5  -9   3  713.53   28.20
   4   9  -3  770.82   31.00
   4   9  -3  801.72   25.40
   4   9  -3  804.02   32.80
  -4  -9   3  797.92   28.50
   3   9  -3  648.64   28.80
   3   9  -3  611.84   21.70
   3   9  -3  511.95   35.80
  -3  -9   3  618.04   23.60
   2   9  -3  884.11   24.90
   2   9  -3  888.01   31.80
   2   9  -3  814.12   30.00
  -2  -9   3  865.71   27.00
  -2  -9   3  825.82   23.40
   1   9  -3  651.83   26.00
   1   9  -3  640.54   21.00
   1   9  -3  604.84   26.50
  -1  -9   3  648.14   22.20
  -1  -9   3  632.64   21.40
   0   9  -3  441.46   18.00
   0   9  -3  457.65   23.40
   0   9  -3  470.55   22.10
   0  -9   3  459.35   18.10
   0  -9   3  482.95   20.00
  -1   9  -3  270.47   17.70
  -1   9  -3  269.67   15.00
  -1   9  -3  222.48   18.50
   1  -9   3  262.57   17.50
  -2   9  -3   46.00    9.00
  -2   9  -3   42.40   10.30
  -2   9  -3   51.09   12.60
   2  -9   3   34.70   11.00
  -3   9  -3  168.78   12.20
  -3   9  -3  167.18   15.50
  -3   9  -3  129.69   15.60
  -3   9  -3  179.88   14.30
   3  -9   3  179.18   18.30
  -4   9  -3  199.48   17.20
  -4   9  -3  236.58   18.40
  -4   9  -3  207.58   20.10
   4  -9   3  191.18   20.40
  -5   9  -3  288.97   23.10
  -5   9  -3  308.57   18.90
  -5   9  -3  272.67   15.40
   5  -9   3  328.47   24.50
  -6   9  -3  240.48   15.50
  -6   9  -3  293.87   25.60
   6  -9   3  230.88   24.70
  -7   9  -3  173.98   16.80
  -7   9  -3  175.88   16.20
  -7   9  -3  162.68   21.70
   7  -9   3  178.78   22.60
  -8   9  -3  145.39   15.80
  -8   9  -3  104.29   21.00
  -8   9  -3   77.89   13.00
   8  -9   3  176.78   23.30
  -9   9  -3  180.98   24.80
  -9   9  -3  142.29   16.90
   9  -9   3  155.98   24.20
   9   8  -3  265.27   26.30
   9   8  -3  288.17   24.50
  -9  -8   3  292.57   24.30
   8   8  -3  385.46   27.90
   8   8  -3  415.46   23.90
  -8  -8   3  385.56   25.30
   7   8  -3  330.47   25.30
   7   8  -3  341.37   25.50
   7   8  -3  313.57   20.60
  -7  -8   3  347.27   22.60
   6   8  -3  293.47   19.00
   6   8  -3  277.67   22.50
   6   8  -3  302.67   22.70
  -6  -8   3  269.37   19.50
   5   8  -3  591.04   28.10
   5   8  -3  591.44   27.50
   5   8  -3  616.94   22.40
  -5  -8   3  580.74   26.70
   4   8  -3  281.17   20.40
   4   8  -3  276.37   15.90
   4   8  -3  274.67   19.60
  -4  -8   3  280.87   17.40
   3   8  -3  134.29   15.00
   3   8  -3  167.48   17.60
   3   8  -3  144.49   13.10
  -3  -8   3  146.39   13.30
   2   8  -3    3.70    7.40
   2   8  -3    3.60    9.10
   2   8  -3    0.30    8.60
  -2  -8   3    8.30    6.40
  -2  -8   3    4.50    6.50
   1   8  -3    1.50    7.30
   1   8  -3    9.10    9.10
   1   8  -3    8.90    8.90
  -1  -8   3    1.40    7.00
  -1  -8   3    5.00    6.80
   0   8  -3   62.69   11.80
   0   8  -3   82.89   11.50
   0   8  -3   83.89    9.50
   0  -8   3   89.29   11.00
   0  -8   3   96.49    9.80
  -1   8  -3  231.78   16.00
  -1   8  -3  229.78   13.60
  -1   8  -3  255.07   18.10
   1  -8   3  265.07   17.40
   1  -8   3  244.68   12.80
  -2   8  -3  223.98   14.10
  -2   8  -3  225.08   18.60
  -2   8  -3  243.08   16.20
   2  -8   3  278.57   18.70
  -3   8  -3  634.94   18.90
  -3   8  -3  635.54   19.60
  -3   8  -3  620.24   23.00
   3  -8   3  602.54   25.90
  -4   8  -3  748.73   29.60
  -4   8  -3  706.03   25.30
  -4   8  -3  732.43   21.10
  -4   8  -3  758.72   21.40
   4  -8   3  771.92   29.80
  -5   8  -3  584.14   24.30
  -5   8  -3  582.54   23.20
  -5   8  -3  623.64   28.00
   5  -8   3  592.84   28.30
  -6   8  -3  455.65   21.80
  -6   8  -3  426.86   27.00
  -6   8  -3  450.15   18.50
   6  -8   3  450.85   27.60
  -7   8  -3  337.77   25.10
  -7   8  -3  346.57   26.60
  -7   8  -3  377.16   19.20
   7  -8   3  358.26   27.10
  -8   8  -3  244.58   26.60
  -8   8  -3  230.78   20.20
  -8   8  -3  274.27   18.90
   8  -8   3  235.58   24.40
  -9   8  -3  240.18   26.20
  -9   8  -3  190.08   19.10
  -9   8  -3  149.49   17.20
   9  -8   3  189.78   23.90
  10   7  -3  230.58   22.50
  10   7  -3  236.18   23.80
 -10  -7   3  248.08   24.20
   9   7  -3  290.27   22.00
   9   7  -3  245.08   25.40
  -9  -7   3  269.07   23.50
   8   7  -3   42.40   15.70
   8   7  -3   50.49   12.30
   8   7  -3   39.60   14.50
  -8  -7   3   59.79   13.90
   7   7  -3   42.20   11.00
   7   7  -3   39.10   12.00
   7   7  -3   40.00   13.50
  -7  -7   3   52.49   12.50
   6   7  -3   15.70   11.50
   6   7  -3   32.00   11.50
   6   7  -3   23.30    9.40
  -6  -7   3   13.10    8.90
   5   7  -3    1.40    7.60
   5   7  -3   10.00    9.90
   5   7  -3   -4.30    9.40
  -5  -7   3   -3.80    7.20
   4   7  -3  125.79   11.10
   4   7  -3  131.49   15.20
   4   7  -3  127.39   14.30
  -4  -7   3  145.19   13.50
   3   7  -3  381.26   20.10
   3   7  -3  447.46   22.60
   3   7  -3  395.66   16.60
  -3  -7   3  406.96   18.20
   2   7  -3 1137.99   33.80
   2   7  -3 1135.29   26.70
   2   7  -3 1136.49   32.00
  -2  -7   3 1109.09   28.70
  -2  -7   3 1081.09   26.10
   1   7  -3  913.61   28.70
   1   7  -3  850.51   22.10
   1   7  -3  890.31   26.70
  -1  -7   3  867.51   23.40
  -1  -7   3  819.82   22.80
   0   7  -3 1440.56   38.00
   0   7  -3 1488.15   36.00
   0   7  -3 1435.76   31.30
   0  -7   3 1479.25   34.40
   0  -7   3 1428.96   32.00
  -1   7  -3 1492.05   38.10
  -1   7  -3 1432.06   35.10
  -1   7  -3 1391.26   30.50
   1  -7   3 1413.96   30.80
   1  -7   3 1433.16   35.30
  -2   7  -3 1106.09   25.50
  -2   7  -3 1116.69   25.90
  -2   7  -3 1109.19   33.10
  -2   7  -3 1169.48   30.50
   2  -7   3 1167.58   32.30
  -3   7  -3 1227.38   27.80
  -3   7  -3 1213.98   32.00
  -3   7  -3 1247.48   27.70
  -3   7  -3 1241.58   35.70
   3  -7   3 1263.17   35.50
  -4   7  -3  709.13   23.80
  -4   7  -3  705.23   20.10
  -4   7  -3  707.83   27.50
   4  -7   3  738.53   27.90
  -5   7  -3  721.73   24.20
  -5   7  -3  704.33   21.30
  -5   7  -3  672.23   28.30
   5  -7   3  780.92   29.80
  -6   7  -3  243.68   16.50
  -6   7  -3  224.88   21.20
  -6   7  -3  209.38   15.00
   6  -7   3  242.78   22.50
  -7   7  -3  221.38   22.20
  -7   7  -3  180.38   15.70
  -7   7  -3  167.08   17.40
   7  -7   3  165.78   19.20
  -8   7  -3   59.89   12.20
  -8   7  -3   49.40   13.20
  -8   7  -3   39.30   15.70
   8  -7   3   38.20   16.30
  -9   7  -3  -10.20   11.70
  -9   7  -3  -11.00   14.20
  -9   7  -3   -0.50   10.80
   9  -7   3   25.30   18.60
 -10   7  -3    2.90   11.50
 -10   7  -3    8.00   12.70
 -10   7  -3   -1.50   15.60
  10  -7   3  -11.50   15.80
  10   6  -3   21.00   14.60
  10   6  -3   33.70   11.80
 -10  -6   3   36.70   13.80
   9   6  -3   43.40   12.30
   9   6  -3   37.80   14.40
  -9  -6   3   46.30   13.90
   8   6  -3   69.19   12.10
   8   6  -3   87.99   15.30
  -8  -6   3   65.29   13.50
   7   6  -3  125.59   16.90
   7   6  -3  162.78   17.30
   7   6  -3  137.69   13.70
  -7  -6   3  178.98   17.50
   6   6  -3  456.25   22.80
   6   6  -3  445.76   24.10
   6   6  -3  451.15   19.10
  -6  -6   3  428.66   21.60
   5   6  -3 1003.20   26.80
   5   6  -3 1051.09   32.10
   5   6  -3 1039.80   34.10
  -5  -6   3 1060.29   31.30
   4   6  -3 1986.30   41.90
   4   6  -3 2037.50   50.19
   4   6  -3 2001.30   47.20
  -4  -6   3 2003.20   45.70
   3   6  -3 2113.99   50.39
   3   6  -3 2205.58   48.20
   3   6  -3 2125.99   42.80
  -3  -6   3 2072.49   40.70
  -3  -6   3 2185.28   46.10
   2   6  -3 2291.37   48.70
   2   6  -3 2320.87   51.49
   2   6  -3 2277.57   43.60
  -2  -6   3 2172.88   43.50
  -2  -6   3 2226.18   46.00
   1   6  -3 1951.60   42.30
   1   6  -3 1957.40   44.60
  -1  -6   3 1908.21   38.90
  -1  -6   3 1844.62   38.60
   0   6  -3 1069.49   23.50
   0   6  -3 1061.19   29.30
   0  -6   3 1055.99   26.10
   0  -6   3 1027.10   23.80
  -1   6  -3  573.74   15.80
  -1   6  -3  569.44   20.70
  -1   6  -3  610.14   21.10
   1  -6   3  586.04   19.50
   1  -6   3  583.74   15.40
  -2   6  -3  887.61   27.00
  -2   6  -3  867.21   20.60
  -2   6  -3  862.21   19.70
   2  -6   3  881.51   26.10
  -3   6  -3  685.23   21.50
  -3   6  -3  740.93   25.00
  -3   6  -3  699.33   17.90
   3  -6   3  686.63   24.60
  -4   6  -3  222.78   14.20
  -4   6  -3  204.08   11.90
   4  -6   3  258.57   18.80
  -8   6  -3   80.79   12.40
  -8   6  -3  102.49   14.10
  -8   6  -3   87.59   16.90
   8  -6   3   73.69   16.80
  -9   6  -3  190.18   18.30
  -9   6  -3  182.08   21.70
  -9   6  -3  193.78   19.20
   9  -6   3  196.38   22.50
 -10   6  -3  130.99   16.10
 -10   6  -3  165.18   21.30
 -10   6  -3  171.18   18.20
  10  -6   3  170.38   22.60
  10   5  -3  262.47   24.40
  10   5  -3  250.87   20.50
 -10  -5   3  162.78   20.30
   9   5  -3  328.07   23.80
   9   5  -3  326.77   20.80
   9   5  -3  298.27   24.50
  -9  -5   3  306.87   24.20
   8   5  -3  487.75   25.40
   8   5  -3  524.15   21.90
   8   5  -3  439.56   29.10
  -8  -5   3  482.65   25.40
   7   5  -3  524.45   26.00
   7   5  -3  508.45   20.50
   7   5  -3  496.65   24.10
  -7  -5   3  500.65   24.00
   6   5  -3  981.10   26.60
   6   5  -3  985.10   30.70
   6   5  -3  972.20   33.70
  -6  -5   3  973.40   31.00
   5   5  -3 1704.73   37.40
   5   5  -3 1711.03   41.70
   5   5  -3 1740.83   45.40
  -5  -5   3 1748.72   42.20
   4   5  -3 1461.15   36.40
   4   5  -3 1465.35   32.20
   4   5  -3 1479.35   39.20
  -4  -5   3 1551.34   36.30
   3   5  -3 1820.32   43.50
   3   5  -3 1825.82   36.70
   3   5  -3 1817.12   40.90
  -3  -5   3 1824.82   35.50
  -3  -5   3 1873.61   39.90
   2   5  -3 2335.27   43.40
   2   5  -3 2303.17   47.50
  -2  -5   3 2314.97   43.60
  -2  -5   3 2282.17   45.50
   1   5  -3 1818.62   38.50
   1   5  -3 1842.32   40.70
   1   5  -3 1878.91   34.70
  -1  -5   3 1775.92   36.20
  -1  -5   3 1733.43   35.60
   0   5  -3  178.58   11.90
   0   5  -3  188.38   10.70
   0   5  -3  169.18    8.40
   0  -5   3  182.58    8.10
   0  -5   3  180.58   10.30
  -1   5  -3  211.98   12.50
  -1   5  -3  226.48    9.20
  -1   5  -3  212.98   10.90
   1  -5   3  220.18    8.00
   1  -5   3  220.58   12.10
  -2   5  -3    3.70    3.50
  -2   5  -3   -2.20    4.40
  -2   5  -3    4.70    4.90
  -2   5  -3    3.20    5.70
   2  -5   3    0.10    6.20
  -3   5  -3   19.10    7.30
  -3   5  -3   13.90    6.00
  -3   5  -3   14.10    5.00
   3  -5   3   25.00    8.30
  -4   5  -3  307.27   16.70
  -4   5  -3  321.27   14.70
  -4   5  -3  290.67   12.60
   4  -5   3  296.57   17.90
  -5   5  -3  286.37   18.70
  -5   5  -3  322.57   16.20
  -5   5  -3  301.57   14.50
   5  -5   3  333.77   20.60
  -6   5  -3  552.24   21.40
  -6   5  -3  550.44   24.70
  -6   5  -3  585.14   20.10
   6  -5   3  585.64   26.30
  -7   5  -3  441.86   24.30
  -7   5  -3  430.76   19.70
  -7   5  -3  450.15   21.40
  -8   5  -3  366.06   20.30
  -8   5  -3  333.67   21.00
  -8   5  -3  327.97   36.90
   8  -5   3  368.36   26.00
  -9   5  -3  292.97   26.90
  -9   5  -3  334.17   21.50
  -9   5  -3  263.17   21.80
   9  -5   3  327.47   27.50
 -10   5  -3  170.28   17.50
 -10   5  -3  160.68   21.80
 -10   5  -3  183.28   19.30
  10  -5   3  153.88   20.70
  11   4  -3  307.27   24.10
  11   4  -3  234.78   20.60
 -11  -4   3  302.17   26.90
  10   4  -3  311.77   24.60
  10   4  -3  314.57   21.00
   9   4  -3  621.24   28.00
   9   4  -3  607.14   31.30
   9   4  -3  567.64   24.10
  -9  -4   3  580.74   29.40
   8   4  -3  401.86   24.90
   8   4  -3  424.16   20.00
   8   4  -3  425.16   23.00
  -8  -4   3  447.86   24.40
   7   4  -3  216.78   12.40
   7   4  -3  226.28   18.10
   7   4  -3  235.38   15.40
   7   4  -3  217.98   18.60
  -7  -4   3  185.28   17.50
   6   4  -3  282.37   15.20
   6   4  -3  302.87   19.70
   6   4  -3  320.57   13.40
   6   4  -3  274.77   17.50
  -6  -4   3  284.77   18.20
   5   4  -3  489.85   15.40
   5   4  -3  483.05   16.70
   5   4  -3  486.65   19.90
   5   4  -3  516.95   22.30
  -5  -4   3  487.05   20.50
   4   4  -3  380.26   12.40
   4   4  -3  368.96   16.30
   4   4  -3  376.76   13.40
   4   4  -3  344.37   17.50
  -4  -4   3  371.46   16.20
   3   4  -3  178.78   12.40
   3   4  -3  163.98   11.20
   3   4  -3  163.38    8.10
   3   4  -3  158.58    8.90
  -3  -4   3  176.98   10.60
   2   4  -3   13.40    4.60
   2   4  -3   14.30    5.70
   2   4  -3   14.00    6.70
  -2  -4   3   11.90    4.80
   1   4  -3   21.50    5.90
   1   4  -3   17.30    5.30
   1   4  -3   20.20    4.10
  -1  -4   3   16.30    4.40
  -1  -4   3   15.50    3.90
   0   4  -3  509.65   16.30
   0   4  -3  528.55   15.20
   0   4  -3  511.35   12.30
   0  -4   3  502.15   12.00
   0  -4   3  510.95   14.60
  -1   4  -3  628.34   14.20
  -1   4  -3  664.83   18.80
  -1   4  -3  647.54   17.30
   1  -4   3  642.14   17.90
  -2   4  -3  418.46   13.60
  -2   4  -3  402.96   15.20
  -2   4  -3  404.26   10.00
  -2   4  -3  380.66   10.30
   2  -4   3  421.46   15.60
  -3   4  -3  928.01   23.10
  -3   4  -3  915.91   20.00
  -3   4  -3  956.30   25.30
   3  -4   3  949.31   25.70
  -4   4  -3 1130.59   27.80
  -4   4  -3 1123.29   25.20
  -4   4  -3 1152.38   30.20
   4  -4   3 1100.39   30.50
  -5   4  -3  721.73   22.70
  -5   4  -3  708.63   25.20
  -5   4  -3  756.82   21.10
   5  -4   3  742.93   26.30
  -6   4  -3  473.55   19.80
  -6   4  -3  483.35   18.70
  -6   4  -3  483.45   22.70
   6  -4   3  500.55   23.80
  -7   4  -3  426.66   19.30
  -7   4  -3  386.96   22.00
  -7   4  -3  398.66   20.30
   7  -4   3  402.06   23.60
  -8   4  -3  236.58   19.40
  -8   4  -3  259.77   19.00
  -8   4  -3  249.68   22.50
   8  -4   3  257.17   22.70
  -9   4  -3  116.89   18.70
  -9   4  -3  134.89   16.30
  -9   4  -3  123.89   15.70
   9  -4   3   86.39   16.90
 -10   4  -3  140.99   20.40
 -10   4  -3  145.19   17.40
  10  -4   3  110.69   19.30
 -11   4  -3   18.50   13.80
  11  -4   3   36.90   15.00
  11  -4   3   28.80   15.10
  11  -4   3   13.40   14.90
  11   3  -3  235.98   22.90
 -11  -3   3  273.87   27.00
  10   3  -3  250.97   17.30
  10   3  -3  260.07   19.40
  10   3  -3  269.07   22.80
  10   3  -3  196.18   29.80
 -10  -3   3  281.87   24.60
   9   3  -3  334.97   21.80
   9   3  -3  315.47   19.10
   9   3  -3  269.67   23.00
   9   3  -3  293.57   16.60
  -9  -3   3  337.57   24.40
   8   3  -3  115.59   17.40
   8   3  -3  126.39   12.70
   8   3  -3  128.39   14.20
   8   3  -3  119.39   12.70
  -8  -3   3  118.29   15.40
   7   3  -3   48.30   10.50
   7   3  -3   40.30    8.30
   7   3  -3   56.79   12.10
   7   3  -3   59.99    9.20
  -7  -3   3   36.30   10.70
   6   3  -3   -2.70    7.10
   6   3  -3    9.20    8.60
   6   3  -3   12.60    8.80
   6   3  -3    6.50    6.30
  -6  -3   3   -4.60    8.70
   5   3  -3  164.88   10.50
   5   3  -3  151.28   12.60
   5   3  -3  153.88   11.40
   5   3  -3  170.28   14.40
  -5  -3   3  149.39   13.90
   4   3  -3  311.57   11.40
   4   3  -3  296.17   15.40
   4   3  -3  282.17   13.20
   4   3  -3  294.47   11.50
  -4  -3   3  304.47   14.20
   3   3  -3 1219.58   25.70
   3   3  -3 1183.38   27.00
   3   3  -3 1166.78   24.60
   3   3  -3 1259.87   30.20
   2   3  -3 1117.89   23.50
   2   3  -3 1108.99   24.70
   2   3  -3 1089.09   26.80
   2   3  -3 1099.19   22.20
  -2  -3   3 1200.88   24.50
   1   3  -3 1928.21   33.20
   1   3  -3 1948.51   36.20
   1   3  -3 1824.12   37.70
  -1  -3   3 1704.93   34.00
   0   3  -3 1071.09   20.20
   0   3  -3 1118.79   24.90
   0   3  -3 1125.29   23.60
   0  -3   3 1120.19   23.60
   0  -3   3 1100.19   20.40
  -1   3  -3  939.21   21.90
  -1   3  -3  932.81   20.90
   1  -3   3  912.81   21.50
  -2   3  -3 1559.44   32.90
  -2   3  -3 1582.94   31.90
   2  -3   3 1536.95   33.00
   2  -3   3 1566.84   28.00
  -3   3  -3 2297.87   44.70
  -3   3  -3 2268.57   45.90
  -3   3  -3 2209.68   41.40
   3  -3   3 2310.57   46.40
  -4   3  -3  942.81   26.00
  -4   3  -3  969.40   22.60
  -4   3  -3  966.90   24.50
   4  -3   3  981.80   26.80
  -5   3  -3  316.67   14.20
  -5   3  -3  270.27   14.80
  -5   3  -3  287.97   16.60
   5  -3   3  305.47   17.70
  -6   3  -3   41.00    9.50
  -6   3  -3   43.80    9.40
  -6   3  -3   37.50   10.50
   6  -3   3   27.90   11.40
  -7   3  -3   95.79   13.40
  -7   3  -3  103.59   12.60
  -7   3  -3   77.69   11.00
   7  -3   3   92.29   13.40
  -8   3  -3   19.20    9.80
  -9   3  -3   36.40   14.00
  -9   3  -3   25.80   11.90
  -9   3  -3   58.09   13.60
   9  -3   3   45.40   13.70
 -10   3  -3  118.99   16.80
  10  -3   3   67.69   15.50
  10  -3   3   57.39   16.10
 -11   3  -3   38.10   14.50
  11  -3   3   50.59   16.00
  11  -3   3   53.99   16.60
  11  -3   3   49.70   16.30
  11   2  -3   72.39   14.30
  11   2  -3   52.29   12.50
 -11  -2   3   36.70   15.50
  10   2  -3   39.20   11.00
  10   2  -3   32.70   12.00
  10   2  -3   17.50   12.20
  10   2  -3   17.10   10.10
 -10  -2   3   16.90   14.20
   9   2  -3   65.79   15.30
   9   2  -3   51.69   11.00
   9   2  -3   94.39   13.10
  -9  -2   3   77.39   14.50
   8   2  -3  165.78   16.60
   8   2  -3  137.79   13.00
   8   2  -3  137.59   13.70
  -8  -2   3  153.98   16.40
   7   2  -3  469.45   18.20
   7   2  -3  456.75   23.70
   7   2  -3  472.25   19.10
   7   2  -3  535.25   20.20
  -7  -2   3  502.55   22.90
   6   2  -3 1097.09   33.50
   6   2  -3 1081.09   26.70
   6   2  -3 1074.29   28.00
  -6  -2   3 1074.79   31.60
   5   2  -3 1319.67   30.70
   5   2  -3 1336.77   30.90
   5   2  -3 1380.86   29.40
   5   2  -3 1405.46   35.90
  -5  -2   3 1325.47   33.50
   4   2  -3 1517.25   31.90
   4   2  -3 1568.84   36.10
   4   2  -3 1478.45   30.10
   4   2  -3 1486.55   31.90
  -4  -2   3 1519.65   34.00
   3   2  -3 3407.96   61.69
   3   2  -3 3392.06   59.99
   3   2  -3 3332.77   61.89
   3   2  -3 3509.65   65.39
  -3  -2   3 3466.65   63.39
   2   2  -3 2825.52   49.20
   2   2  -3 2773.52   53.49
   2   2  -3 2778.02   51.49
   2   2  -3 2820.02   51.09
  -2  -2   3 2990.70   51.89
   1   2  -3 1689.93   31.50
   1   2  -3 1712.63   32.00
   1   2  -3 1633.04   33.00
  -1  -2   3 1628.44   30.70
   0   2  -3 3503.65   59.79
   0   2  -3 3348.17   60.39
   0  -2   3 3402.26   60.19
  -1   2  -3 1283.47   25.70
  -1   2  -3 1265.17   25.50
   1  -2   3 1275.17   26.30
  -2   2  -3 1096.69   21.10
  -2   2  -3 1146.49   24.10
  -2   2  -3 1155.98   24.30
   2  -2   3 1084.09   20.90
   2  -2   3 1125.79   24.80
  -3   2  -3  641.44   18.10
  -3   2  -3  648.34   17.50
  -3   2  -3  630.34   15.50
   3  -2   3  674.63   18.70
  -4   2  -3  221.58   11.70
  -4   2  -3  233.18   10.70
  -4   2  -3  232.98   12.40
   4  -2   3  219.48   13.10
  -5   2  -3   40.50    8.30
  -5   2  -3   21.30    7.60
  -5   2  -3   30.20    7.40
  -6   2  -3   79.79   10.90
  -6   2  -3   79.69   12.30
  -6   2  -3   78.59   10.50
   6  -2   3   86.29   12.60
  -7   2  -3  320.47   17.20
  -7   2  -3  304.67   19.40
  -7   2  -3  310.17   18.70
   7  -2   3  304.57   19.40
  -8   2  -3  450.55   22.20
  -8   2  -3  419.26   22.60
  -8   2  -3  355.16   23.40
   8  -2   3  387.36   22.30
  -9   2  -3  469.65   24.10
   9  -2   3  435.86   30.70
 -10   2  -3  259.27   23.90
  10  -2   3  265.07   25.90
  10  -2   3  236.08   23.80
 -11   2  -3  235.98   24.60
  11  -2   3  246.88   25.80
  11  -2   3  216.58   21.10
  11  -2   3  247.88   23.00
  11   1  -3  193.28   19.70
  11   1  -3  203.68   18.90
  11   1  -3  221.98   20.30
 -11  -1   3  250.87   24.30
  10   1  -3  363.46   27.70
  10   1  -3  297.37   21.30
  10   1  -3  345.27   21.40
 -10  -1   3  349.47   26.20
   9   1  -3  509.85   28.40
   9   1  -3  523.55   21.40
   9   1  -3  516.55   24.00
   9   1  -3  520.55   22.50
  -9  -1   3  536.75   27.60
   8   1  -3  774.92   25.50
   8   1  -3  773.92   26.80
   8   1  -3  808.82   24.30
   8   1  -3  741.03   31.40
  -8  -1   3  772.42   30.10
   7   1  -3  975.50   28.90
   7   1  -3 1009.60   26.30
   7   1  -3 1036.80   27.80
   7   1  -3 1026.50   33.70
  -7  -1   3 1071.99   32.30
   6   1  -3 1307.57   30.00
   6   1  -3 1330.97   31.20
   6   1  -3 1320.17   36.80
  -6  -1   3 1324.27   35.30
   5   1  -3 2121.29   44.10
   5   1  -3 2116.69   42.30
   5   1  -3 2203.58   43.10
  -5  -1   3 2093.19   45.80
   4   1  -3 2400.96   45.00
   4   1  -3 2368.06   46.90
   4   1  -3 2451.85   49.80
   4   1  -3 2338.57   44.00
  -4  -1   3 2446.86   48.30
   3   1  -3 1874.71   38.80
   3   1  -3 1879.41   34.70
   3   1  -3 1938.21   37.70
   3   1  -3 1907.31   35.50
  -3  -1   3 1964.50   38.30
   2   1  -3 1168.78   24.50
   2   1  -3 1188.78   22.50
   2   1  -3 1175.08   25.30
  -2  -1   3 1210.88   24.50
  -2  -1   3 1152.68   22.40
  -2  -1   3 1141.69   21.90
   1   1  -3  703.43   14.00
   1   1  -3  683.93   16.70
   1   1  -3  686.23   14.90
   1   1  -3  674.03   17.40
  -1  -1   3  660.33   13.80
  -1  -1   3  711.83   14.70
   0   1  -3  217.28    6.80
   0   1  -3  213.38    6.50
   0   1  -3  221.08    7.60
   0  -1   3  210.18    6.50
   0  -1   3  218.08    5.40
   0  -1   3  210.18    5.30
  -1   1  -3  318.77    9.70
  -1   1  -3  327.67    7.50
  -1   1  -3  329.57    8.70
   1  -1   3  309.97    7.30
   1  -1   3  291.37   10.70
  -2   1  -3 1166.58   24.70
  -2   1  -3 1195.68   24.10
  -2   1  -3 1157.18   22.70
   2  -1   3 1185.48   24.50
  -3   1  -3 1657.33   34.10
  -3   1  -3 1630.14   32.30
  -3   1  -3 1645.54   33.80
   3  -1   3 1672.73   33.60
  -4   1  -3  182.48   10.20
  -4   1  -3  160.78   10.80
  -4   1  -3  195.48   11.40
   4  -1   3  201.18   11.30
  -5   1  -3  720.63   21.20
  -5   1  -3  684.03   22.30
  -5   1  -3  714.03   22.60
   5  -1   3  743.23   22.20
  -6   1  -3  889.51   27.20
  -6   1  -3  858.61   26.20
  -6   1  -3  883.51   28.40
   6  -1   3  914.61   27.30
  -7   1  -3  665.83   25.40
  -7   1  -3  662.83   26.40
  -7   1  -3  703.83   24.60
   7  -1   3  670.13   24.30
   7  -1   3  680.33   26.20
  -8   1  -3  574.44   24.50
   8  -1   3  568.94   26.40
   8  -1   3  614.14   24.90
  -9   1  -3  468.55   26.20
   9  -1   3  478.45   24.30
   9  -1   3  531.05   27.80
 -10   1  -3  313.77   24.00
  10  -1   3  353.86   25.30
  10  -1   3  324.57   27.00
  10  -1   3  334.97   22.60
 -11   1  -3  166.88   26.10
  11  -1   3  189.58   19.70
  11  -1   3  101.99   18.90
  11  -1   3  152.88   19.30
  11   0  -3  287.27   22.70
  11   0  -3  331.87   20.70
 -11   0   3  308.47   27.10
  10   0  -3  362.36   28.10
  10   0  -3  325.17   22.80
  10   0  -3  334.27   20.00
 -10   0   3  330.07   26.20
   9   0  -3  440.36   26.80
   9   0  -3  448.26   23.20
   9   0  -3  412.16   20.70
  -9   0   3  429.96   25.60
   8   0  -3  564.64   27.30
   8   0  -3  550.34   20.20
   8   0  -3  562.64   21.30
   8   0  -3  591.64   24.20
  -8   0   3  517.65   34.30
   7   0  -3 1094.59   31.30
   7   0  -3 1070.79   27.50
   7   0  -3 1075.89   27.00
   7   0  -3 1121.99   35.00
  -7   0   3  997.80   32.40
   6   0  -3  179.88   16.30
   6   0  -3  181.88   12.50
   6   0  -3  184.88   14.00
   6   0  -3  171.88   12.00
  -6   0   3  185.68   15.80
   5   0  -3  145.79    9.60
   5   0  -3  143.99    9.20
   5   0  -3  153.68   13.20
   5   0  -3  148.29   11.30
  -5   0   3  126.59   12.50
  -5   0   3  137.39   12.40
   4   0  -3  375.46   13.80
   4   0  -3  387.06   11.40
   4   0  -3  395.26   11.20
  -4   0   3  392.36   12.40
  -4   0   3  390.06   15.20
  -4   0   3  384.86   14.90
   3   0  -3   10.40    4.30
   3   0  -3    3.20    2.40
   3   0  -3    0.10    2.70
   3   0  -3   11.20    4.50
   3   0  -3    0.00    3.10
  -3   0   3   -0.30    3.70
  -3   0   3   -0.70    4.50
  -3   0   3   -2.70    4.10
   2   0  -3    9.30    3.70
   2   0  -3    7.40    3.90
  -2   0   3    5.00    4.30
  -2   0   3    3.00    4.30
  -2   0   3    1.80    3.40
   1   0  -3   57.99    5.90
   1   0  -3   66.19    4.90
  -1   0   3   54.99    5.80
  -1   0   3   45.90    4.60
   0   0  -3 1227.48   22.60
   0   0  -3 1187.78   23.30
   0   0  -3 1178.48   22.10
   0   0   3 1204.68   23.20
   0   0   3 1186.48   21.90
   0   0   3 1171.68   22.30
  -1   0  -3 1331.47   25.90
  -1   0  -3 1257.27   24.70
   1   0   3 1344.87   25.40
   1   0   3 1324.27   24.80
  -2   0  -3 2415.86   43.50
  -2   0  -3 2406.76   45.10
  -2   0  -3 2343.37   43.60
   2   0   3 2447.66   43.40
  -3   0  -3  799.92   19.50
  -3   0  -3  745.73   18.50
  -3   0  -3  796.32   20.30
   3   0   3  770.42   18.20
  -4   0  -3 1109.59   26.80
  -4   0  -3 1102.89   26.00
  -4   0  -3 1088.79   27.10
   4   0   3 1082.19   24.90
  -5   0  -3  894.31   25.90
  -5   0  -3  907.61   34.80
   5   0   3  887.41   25.60
   5   0   3  875.31   23.50
  -6   0  -3  704.83   24.90
  -6   0  -3  723.33   24.30
   6   0   3  726.23   22.80
   6   0   3  725.63   25.10
  -7   0  -3  350.56   18.90
   7   0   3  352.36   17.50
   7   0   3  386.36   19.80
  -8   0  -3  211.78   18.50
   8   0   3  217.68   16.30
   8   0   3  257.67   21.20
   8   0   3  197.08   17.80
  -9   0  -3   63.89   13.70
   9   0   3   90.99   12.90
   9   0   3   66.19   15.30
 -10   0  -3   39.90   13.80
  10   0   3   28.10   15.50
  10   0   3   11.70   10.80
  10   0   3   39.60   14.60
 -11   0  -3   -0.90   12.40
  11   0   3  -10.10   14.40
  11   0   3  -13.70   13.60
  11  -1  -3  136.29   18.30
 -11   1   3  115.79   18.80
  10  -1  -3  129.19   13.40
  10  -1  -3  132.49   17.60
  10  -1  -3  114.99   18.60
 -10   1   3  126.69   18.90
   9  -1  -3  134.69   16.60
   9  -1  -3  133.99   17.40
   9  -1  -3  197.78   15.30
  -9   1   3  144.49   17.30
   8  -1  -3   26.00   11.70
   8  -1  -3   50.99   11.40
   7  -1  -3    0.10    6.30
   7  -1  -3   11.00   16.40
   7  -1  -3  -16.80    8.00
   7  -1  -3   -0.50    7.10
  -7   1   3  -12.00    9.10
  -7   1   3    7.70    9.70
   6  -1  -3  182.28   11.10
   6  -1  -3  177.28   15.20
  -6   1   3  183.98   16.10
  -6   1   3  179.58   15.40
   5  -1  -3  196.48    9.20
   5  -1  -3  194.48   10.50
   5  -1  -3  186.58   13.30
  -5   1   3  213.08   11.60
  -5   1   3  229.18   14.30
  -5   1   3  169.88   13.20
   4  -1  -3  299.47   13.20
   4  -1  -3  280.97    9.60
   4  -1  -3  278.07    8.60
  -4   1   3  286.07   10.80
  -4   1   3  279.97   13.20
   3  -1  -3  838.52   20.90
   3  -1  -3  854.71   21.20
  -3   1   3  842.12   21.00
  -3   1   3  838.12   20.80
  -3   1   3  837.42   18.00
   2  -1  -3  757.52   18.60
  -2   1   3  779.72   18.10
  -2   1   3  763.02   18.10
   1  -1  -3 2136.29   39.90
   1  -1  -3 2171.68   38.50
  -1   1   3 2158.48   38.50
   0  -1  -3   83.89    6.50
   0  -1  -3   81.69    5.50
   0  -1  -3   79.69    5.80
   0   1   3   70.59    5.30
   0   1   3   74.89    4.90
  -1  -1  -3 2923.91   53.69
  -1  -1  -3 3081.09   52.09
  -1  -1  -3 2951.50   53.89
   1   1   3 3068.09   52.09
   1   1   3 3048.60   51.79
  -2  -1  -3  823.62   19.30
  -2  -1  -3  841.12   20.10
   2   1   3  840.02   18.40
  -3  -1  -3  818.92   20.50
  -3  -1  -3  813.72   21.30
   3   1   3  809.62   17.50
   3   1   3  827.52   20.90
  -4  -1  -3  337.57   14.90
  -4  -1  -3  359.86   14.30
   4   1   3  362.76   11.60
   4   1   3  345.47   14.00
  -5  -1  -3   99.49   10.10
   5   1   3   99.99   10.40
   5   1   3  109.79    9.70
  -6  -1  -3    4.20    7.60
   6   1   3   -4.10    6.80
   6   1   3   13.60    8.00
   6   1   3    6.70    9.30
  -7  -1  -3   20.90    9.30
   7   1   3   -2.20    9.80
   7   1   3   15.80    8.50
   7   1   3   -4.40    7.00
  -8  -1  -3   35.50   10.80
   8   1   3   18.40   10.50
   8   1   3   32.40    8.90
  -9  -1  -3   45.50   13.40
   9   1   3   40.30   15.20
   9   1   3   40.30    9.60
   9   1   3   39.30   13.30
 -10  -1  -3  108.69   16.50
  10   1   3  147.29   23.10
  10   1   3  101.89   19.50
 -11  -1  -3   96.69   16.60
  11   1   3   67.79   19.40
  11   1   3   94.59   16.60
  11  -2  -3    0.20   14.60
  11  -2  -3  -10.10   12.70
 -11   2   3   11.20   14.80
  10  -2  -3   63.69   10.70
  10  -2  -3   46.30   14.20
  10  -2  -3   55.39   16.00
 -10   2   3   37.80   15.50
   9  -2  -3   66.69   15.40
   9  -2  -3   80.19   10.60
   9  -2  -3   87.29   15.10
  -9   2   3  111.49   16.40
   8  -2  -3  235.38   19.80
   8  -2  -3  231.68   13.60
  -8   2   3  196.08   19.70
   7  -2  -3  580.84   24.50
   7  -2  -3  593.14   18.20
  -7   2   3  609.04   25.30
  -7   2   3  591.14   25.40
   6  -2  -3  508.15   22.10
   6  -2  -3  505.75   15.40
  -6   2   3  520.05   18.60
  -6   2   3  545.75   23.00
  -6   2   3  525.15   22.20
   5  -2  -3 1593.04   38.00
  -5   2   3 1524.95   30.30
  -5   2   3 1567.04   36.80
  -5   2   3 1549.74   38.00
  -5   2   3 1561.44   33.00
   4  -2  -3 1638.54   36.50
  -4   2   3 1576.74   31.80
  -4   2   3 1595.74   35.50
  -4   2   3 1593.34   39.10
   3  -2  -3 1107.59   26.50
   3  -2  -3 1150.78   27.30
  -3   2   3 1183.38   27.20
  -3   2   3 1176.08   26.60
  -3   2   3 1191.38   23.60
   2  -2  -3 1558.44   32.40
  -2   2   3 1506.85   31.60
  -2   2   3 1603.04   31.90
   1  -2  -3 1289.97   24.90
   1  -2  -3 1386.06   27.00
   1  -2  -3 1364.96   27.70
   1  -2  -3 1403.26   28.30
  -1   2   3 1374.06   25.40
  -1   2   3 1396.76   27.10
   0  -2  -3 2765.22   49.30
   0  -2  -3 2776.62   51.39
   0  -2  -3 2869.81   51.19
   0   2   3 2842.92   49.20
   0   2   3 2669.33   49.60
  -1  -2  -3 1528.65   31.10
  -1  -2  -3 1531.95   29.60
   1   2   3 1500.85   31.00
   1   2   3 1579.14   29.50
  -2  -2  -3    8.90    3.70
  -2  -2  -3    6.00    4.30
   2   2   3   10.40    4.10
   2   2   3    6.10    4.80
  -3  -2  -3  130.19    9.30
   3   2   3  121.59   10.40
  -4  -2  -3   -6.70    7.20
   4   2   3   -3.60    6.40
   4   2   3   -2.50    4.90
  -5  -2  -3  117.89   11.40
   5   2   3  106.79   12.30
   5   2   3  100.69   11.20
  -6  -2  -3  270.17   16.80
   6   2   3  267.27   16.70
   6   2   3  273.47   19.10
  -7  -2  -3  549.45   23.00
   7   2   3  510.25   25.30
   7   2   3  554.14   23.90
  -8  -2  -3  401.96   22.20
   8   2   3  413.46   25.50
  -9  -2  -3  455.25   25.80
   9   2   3  459.85   24.00
   9   2   3  474.85   29.40
 -10  -2  -3  374.06   25.80
  10   2   3  347.27   24.30
  10   2   3  366.26   29.70
 -11  -2  -3  166.48   20.20
  11   2   3  179.28   20.10
  11   2   3  157.98   22.50
  11  -3  -3  117.09   20.70
  11  -3  -3  198.38   22.60
 -11   3   3  190.78   22.30
  10  -3  -3  241.08   23.90
  10  -3  -3  188.58   24.60
 -10   3   3  251.17   25.30
   9  -3  -3  339.37   25.00
   9  -3  -3  360.06   17.50
  -9   3   3  325.27   24.30
  -9   3   3  365.96   25.60
   8  -3  -3  840.02   31.90
   8  -3  -3  771.02   22.10
  -8   3   3  826.32   32.00
  -8   3   3  777.42   30.80
   7  -3  -3 1019.80   33.60
   7  -3  -3 1027.70   24.40
  -7   3   3 1031.50   27.30
  -7   3   3 1026.00   32.50
  -7   3   3 1060.99   34.30
   6  -3  -3  750.92   26.90
  -6   3   3  736.73   25.60
  -6   3   3  718.43   18.40
  -6   3   3  684.43   26.00
  -6   3   3  696.23   21.40
   5  -3  -3 1347.77   35.10
  -5   3   3 1326.57   35.00
  -5   3   3 1343.47   30.00
  -5   3   3 1322.47   26.80
  -5   3   3 1376.66   33.80
   4  -3  -3  464.05   18.00
  -4   3   3  468.65   20.00
  -4   3   3  479.65   18.20
  -4   3   3  465.85   15.10
   3  -3  -3  353.06   13.60
   3  -3  -3  314.37   13.70
  -3   3   3  362.96   14.10
  -3   3   3  333.37   11.30
  -3   3   3  333.37   13.50
   2  -3  -3   33.90    5.70
   2  -3  -3   45.40    6.30
  -2   3   3   36.80    6.20
  -2   3   3   38.80    5.90
  -2   3   3   30.80    4.40
  -2   3   3   30.60    3.80
   1  -3  -3  314.37   11.20
   1  -3  -3  351.96   11.60
   1  -3  -3  339.17   12.10
  -1   3   3  351.56   11.50
  -1   3   3  327.77   10.40
   0  -3  -3  160.68    7.20
   0  -3  -3  169.68    8.20
   0  -3  -3  151.98    9.00
   0   3   3  149.39    8.60
   0   3   3  170.18    8.80
  -1  -3  -3  677.43   17.40
  -1  -3  -3  688.13   18.20
   1   3   3  679.33   16.80
   1   3   3  651.33   18.00
  -2  -3  -3  565.44   17.00
  -2  -3  -3  564.34   16.20
   2   3   3  547.35   15.80
   2   3   3  567.34   17.90
  -3  -3  -3  726.43   20.80
  -3  -3  -3  728.73   19.80
   3   3   3  641.44   22.90
   3   3   3  714.23   21.50
  -4  -3  -3  689.43   21.60
   4   3   3  667.43   23.00
   4   3   3  662.73   21.30
  -5  -3  -3  788.72   25.20
   5   3   3  741.33   26.60
   5   3   3  758.92   24.90
  -6  -3  -3  948.81   29.30
   6   3   3  899.01   29.60
   6   3   3  924.31   30.90
  -7  -3  -3 1068.79   40.90
   7   3   3 1074.19   34.50
   7   3   3 1064.19   36.30
  -8  -3  -3  463.75   24.10
   8   3   3  498.85   28.00
   8   3   3  491.45   22.30
  -9  -3  -3  435.06   25.40
   9   3   3  473.35   24.50
   9   3   3  464.35   30.00
 -10  -3  -3  270.47   36.10
  10   3   3  310.87   29.40
  10   3   3  243.88   23.80
  11  -4  -3  202.58   22.90
  11  -4  -3  225.58   26.00
 -11   4   3  307.37   27.60
  10  -4  -3  263.97   25.50
 -10   4   3  256.87   26.70
   9  -4  -3  437.36   27.20
  -9   4   3  437.16   27.40
  -9   4   3  414.66   28.30
   8  -4  -3  536.15   17.30
   8  -4  -3  529.95   27.20
  -8   4   3  547.25   27.30
  -8   4   3  498.15   27.00
   7  -4  -3  447.26   24.20
  -7   4   3  458.35   23.90
  -7   4   3  458.55   18.90
  -7   4   3  487.95   24.00
   6  -4  -3  224.98   18.10
  -6   4   3  243.28   17.80
  -6   4   3  250.27   14.50
  -6   4   3  247.78   18.20
   5  -4  -3   73.29   11.20
  -5   4   3   81.19    7.50
  -5   4   3   84.49   11.50
  -5   4   3   56.49   10.50
  -5   4   3   83.69    9.40
   4  -4  -3   20.50    7.90
  -4   4   3   32.50    4.60
  -4   4   3   14.70    7.20
  -4   4   3   40.30    7.40
   3  -4  -3  138.69   13.50
   3  -4  -3  120.79   10.00
  -3   4   3  147.49   10.90
  -3   4   3  132.09   10.50
  -3   4   3  131.69    6.90
  -3   4   3  123.09    9.20
   2  -4  -3  476.45   16.00
   2  -4  -3  493.75   16.20
   2  -4  -3  500.55   16.40
  -2   4   3  511.85   16.40
  -2   4   3  495.45   13.30
  -2   4   3  476.15   13.50
   1  -4  -3  457.55   14.30
   1  -4  -3  457.35   15.60
  -1   4   3  475.85   14.20
  -1   4   3  470.15   15.20
   0  -4  -3  383.06   11.80
   0  -4  -3  399.86   14.50
   0  -4  -3  382.26   13.60
   0   4   3  378.26   13.20
   0   4   3  379.56   13.70
  -1  -4  -3 2713.63   54.39
  -1  -4  -3 2781.42   53.79
   1   4   3 2750.92   54.09
   1   4   3 2872.71   62.59
  -2  -4  -3  900.81   23.70
  -2  -4  -3  902.31   24.10
   2   4   3  967.30   24.90
   2   4   3  864.41   24.60
  -3  -4  -3 1458.85   34.30
  -3  -4  -3 1546.65   35.50
   3   4   3 1476.25   36.20
  -4  -4  -3 1152.78   30.80
  -4  -4  -3 1113.79   29.50
   4   4   3 1133.99   32.20
   4   4   3 1098.89   29.90
  -5  -4  -3  789.22   26.00
   5   4   3  735.03   25.40
   5   4   3  742.93   27.70
  -6  -4  -3  383.46   20.10
   6   4   3  399.16   17.40
   6   4   3  372.06   19.60
   6   4   3  367.56   22.20
  -7  -4  -3  351.16   20.50
   7   4   3  373.56   24.10
   7   4   3  331.77   18.50
  -8  -4  -3  106.69   15.10
   8   4   3   96.19   13.20
   8   4   3   73.39   16.30
  -9  -4  -3   14.00   12.10
   9   4   3   -0.80   12.00
   9   4   3    3.70   15.10
 -10  -4  -3   -1.60   11.00
  10   4   3    4.70   16.50
  10   4   3    7.90   12.90
  10  -5  -3   11.80   14.60
 -10   5   3    5.10   14.80
 -10   5   3    3.10   13.90
   9  -5  -3   22.60   14.70
  -9   5   3   20.90   14.90
  -9   5   3   27.50   14.90
   8  -5  -3   15.20   12.40
  -8   5   3   -1.40   10.60
  -8   5   3    9.20   12.80
  -8   5   3   11.70    9.80
   7  -5  -3   52.69   13.50
  -7   5   3   54.89   13.00
  -7   5   3   43.60   11.60
  -7   5   3   61.69   11.00
   6  -5  -3   81.99   12.90
  -6   5   3  111.99   13.20
  -6   5   3   97.39    8.90
  -6   5   3   95.79   10.30
  -6   5   3   66.79   12.30
   5  -5  -3  179.78   15.90
  -5   5   3  168.58   16.10
  -5   5   3  147.19   15.80
  -5   5   3  154.78   13.80
  -5   5   3  163.38    9.10
   4  -5  -3  418.06   19.50
  -4   5   3  410.66   12.90
  -4   5   3  414.66   16.20
  -4   5   3  410.26   18.50
  -4   5   3  393.96   19.40
   3  -5  -3  480.35   18.50
   3  -5  -3  522.65   19.80
  -3   5   3  504.95   14.60
  -3   5   3  540.75   19.70
  -3   5   3  524.85   19.00
  -3   5   3  500.65   16.20
   2  -5  -3  890.81   24.30
   2  -5  -3  893.51   25.40
   2  -5  -3  854.71   24.40
  -2   5   3  842.22   20.70
  -2   5   3  886.61   24.60
  -2   5   3  860.91   21.10
   1  -5  -3 1143.59   27.00
   1  -5  -3 1174.68   29.10
  -1   5   3 1149.19   27.00
  -1   5   3 1155.28   24.20
  -1   5   3 1169.28   28.60
   0  -5  -3 1703.53   37.70
   0  -5  -3 1686.03   38.40
   0  -5  -3 1711.13   34.80
   0   5   3 1730.13   37.40
   0   5   3 1757.12   37.50
  -1  -5  -3  933.91   25.10
  -1  -5  -3  891.01   25.10
   1   5   3  912.01   24.30
   1   5   3  937.51   25.80
  -2  -5  -3  380.66   16.30
  -2  -5  -3  403.06   16.40
   2   5   3  374.56   17.30
   2   5   3  395.06   18.10
  -3  -5  -3  277.67   15.00
  -3  -5  -3  284.77   15.50
   3   5   3  274.37   17.50
   3   5   3  281.17   14.80
  -4  -5  -3  170.58   13.20
  -4  -5  -3  156.68   14.20
   4   5   3  181.08   13.90
   4   5   3  167.68   16.80
   4   5   3  164.78   12.00
  -5  -5  -3   48.60    8.30
  -5  -5  -3   53.99   10.40
   5   5   3   55.49    9.70
   5   5   3   51.19    8.80
   5   5   3   48.30   11.80
  -6  -5  -3   -6.10    8.40
   6   5   3   12.60   13.80
   6   5   3   -1.90    8.10
   6   5   3   -4.60    6.60
  -7  -5  -3   78.09   13.70
   7   5   3  109.29   17.10
   7   5   3   83.29   12.30
  -8  -5  -3  -15.40    9.20
   8   5   3    8.00   14.60
   8   5   3   10.60   10.90
  -9  -5  -3  163.18   20.30
   9   5   3  193.58   22.50
   9   5   3  193.78   22.20
 -10  -5  -3   64.39   15.30
  10   5   3  102.39   20.30
  10   5   3   68.29   15.00
  10  -6  -3   60.69   17.80
 -10   6   3   55.79   17.30
   9  -6  -3  130.99   19.70
  -9   6   3  160.38   20.40
  -9   6   3  168.78   20.30
   8  -6  -3  300.97   24.40
  -8   6   3  274.77   23.80
  -8   6   3  295.07   24.70
  -8   6   3  298.07   20.40
   7  -6  -3  281.37   22.60
  -7   6   3  310.17   22.80
  -7   6   3  306.77   18.80
   6  -6  -3  463.85   24.80
  -6   6   3  523.35   23.90
  -6   6   3  508.45   22.60
  -6   6   3  500.05   15.70
  -6   6   3  518.55   24.70
   5  -6  -3  523.35   23.60
  -5   6   3  490.05   23.00
  -5   6   3  539.55   19.70
  -5   6   3  517.55   15.70
  -5   6   3  535.35   22.20
   4  -6  -3  617.64   24.20
  -4   6   3  601.44   23.70
  -4   6   3  577.04   20.20
  -4   6   3  578.24   17.10
  -4   6   3  590.94   22.50
   3  -6  -3  777.42   25.40
   3  -6  -3  799.12   26.10
  -3   6   3  798.92   25.30
  -3   6   3  806.42   26.10
  -3   6   3  790.12   22.20
  -3   6   3  803.72   21.10
   2  -6  -3  334.67   16.30
   2  -6  -3  340.37   16.30
   2  -6  -3  321.27   15.90
  -2   6   3  346.97   16.60
  -2   6   3  346.17   14.50
  -2   6   3  339.67   14.40
   1  -6  -3  401.06   17.30
   1  -6  -3  361.76   16.20
   1  -6  -3  394.96   15.40
  -1   6   3  401.46   16.60
  -1   6   3  360.16   18.10
  -1   6   3  407.26   16.80
   0  -6  -3  147.99   12.20
   0  -6  -3  122.59    9.40
   0   6   3  150.38   11.70
   0   6   3  145.49   10.30
  -1  -6  -3    9.10    7.00
  -1  -6  -3   12.70    4.50
  -1  -6  -3   20.90    6.70
   1   6   3   11.10    8.60
   1   6   3    0.60    5.80
  -2  -6  -3   41.40    8.50
  -2  -6  -3   22.60    7.80
   2   6   3   22.30    7.30
   2   6   3   30.60   10.30
  -3  -6  -3  131.39   13.50
  -3  -6  -3  146.29   13.00
   3   6   3  121.39   14.30
   3   6   3  125.89   12.70
  -4  -6  -3  275.97   15.80
  -4  -6  -3  317.57   17.70
   4   6   3  277.17   17.00
   4   6   3  272.97   14.40
   4   6   3  270.57   19.50
  -5  -6  -3  279.17   16.00
  -5  -6  -3  246.28   17.70
   5   6   3  263.07   17.20
   5   6   3  248.48   20.70
   5   6   3  278.37   15.40
  -6  -6  -3  530.75   24.90
   6   6   3  526.45   27.30
   6   6   3  525.65   20.80
  -7  -6  -3  172.18   18.10
   7   6   3  165.58   20.10
   7   6   3  193.48   17.20
  -8  -6  -3  374.66   24.40
   8   6   3  315.07   21.30
   8   6   3  295.17   27.60
  -9  -6  -3  304.27   24.60
   9   6   3  287.67   22.70
   9   6   3  217.98   24.40
  10  -7  -3  182.48   24.00
 -10   7   3  128.69   19.80
   9  -7  -3  306.57   27.80
  -9   7   3  262.97   24.20
   8  -7  -3  312.57   26.90
  -8   7   3  320.27   20.90
  -8   7   3  294.67   25.00
  -8   7   3  326.97   26.00
   7  -7  -3  440.86   27.00
  -7   7   3  444.66   25.80
  -7   7   3  459.95   21.90
  -7   7   3  436.06   33.70
   6  -7  -3  330.67   22.60
  -6   7   3  277.87   13.20
  -6   7   3  303.47   21.30
  -6   7   3  274.27   20.70
  -6   7   3  281.77   18.00
   5  -7  -3  209.58   22.60
  -5   7   3  227.38   12.00
  -5   7   3  237.38   20.40
  -5   7   3  205.88   17.50
  -5   7   3  206.08   18.40
   4  -7  -3   92.09   12.70
  -4   7   3  116.39   10.50
  -4   7   3  109.49   12.30
  -4   7   3   90.59   12.90
  -4   7   3  107.59   11.00
   3  -7  -3   30.50    9.60
  -3   7   3   12.60    9.00
  -3   7   3   13.70    8.20
  -3   7   3   16.90    8.60
  -3   7   3   19.70    7.30
   2  -7  -3   15.60    8.40
   2  -7  -3   22.00    8.60
   2  -7  -3   17.60    7.60
  -2   7   3    8.20    8.10
  -2   7   3   17.80    8.10
   1  -7  -3   41.60    9.20
   1  -7  -3   34.40    7.90
   1  -7  -3   28.60    8.20
  -1   7   3   38.20    9.40
  -1   7   3   31.80    8.40
  -1   7   3   31.10    8.60
   0  -7  -3  132.89   13.80
   0  -7  -3  144.69   10.60
   0   7   3  105.19   11.20
   0   7   3  149.39   14.00
   0   7   3  143.19   12.70
  -1  -7  -3  184.98   14.60
  -1  -7  -3  189.98   10.00
   1   7   3  205.78   13.20
   1   7   3  178.28   13.50
   1   7   3  200.28   17.50
  -2  -7  -3  442.56   18.90
  -2  -7  -3  425.76   19.90
   2   7   3  400.56   18.70
   2   7   3  438.36   16.50
   2   7   3  440.36   21.80
  -3  -7  -3  880.11   28.90
  -3  -7  -3  888.51   28.30
   3   7   3  855.61   28.20
   3   7   3  902.81   31.00
   3   7   3  898.31   24.10
  -4  -7  -3  532.25   22.00
  -4  -7  -3  570.84   24.10
   4   7   3  511.55   25.70
   4   7   3  557.34   23.50
   4   7   3  596.84   20.10
  -5  -7  -3  846.92   28.90
  -5  -7  -3  848.62   31.10
   5   7   3  886.51   33.70
   5   7   3  847.12   30.20
  -6  -7  -3  566.64   26.50
   6   7   3  561.44   22.30
   6   7   3  505.75   28.90
  -7  -7  -3  700.53   31.10
   7   7   3  651.73   26.00
   7   7   3  674.33   34.10
   8   7   3  263.97   31.00
   8   7   3  226.38   21.00
  -9  -7  -3  104.19   17.80
   9   7   3  119.09   16.50
   9   7   3  135.99   21.60
   9  -8  -3  161.88   22.10
  -9   8   3  148.79   20.30
   8  -8  -3  128.99   30.80
  -8   8   3  116.79   15.20
  -8   8   3  100.19   18.10
   7  -8  -3   84.89   16.90
  -7   8   3   57.89   14.90
  -7   8   3   53.59   15.10
  -7   8   3   65.89   13.70
   6  -8  -3   44.40   13.60
  -6   8   3   31.40   12.00
  -6   8   3   34.00    7.80
  -6   8   3   11.30   11.50
  -6   8   3   28.80   11.10
   5  -8  -3   -4.50   10.00
  -5   8   3    1.80    9.90
  -5   8   3   13.20   10.80
  -5   8   3    7.50    6.70
  -5   8   3    2.70   10.20
   4  -8  -3   14.40   10.40
  -4   8   3   18.10    9.40
  -4   8   3   30.20   10.10
  -4   8   3   27.60   10.30
  -4   8   3   26.40    7.90
   3  -8  -3  143.29   15.20
  -3   8   3  126.49   11.50
  -3   8   3  118.79   11.70
  -3   8   3  127.89   13.90
   2  -8  -3  454.05   20.80
   2  -8  -3  459.95   20.30
   2  -8  -3  449.36   20.60
  -2   8   3  459.35   19.50
  -2   8   3  457.65   18.80
  -2   8   3  473.45   21.60
   1  -8  -3  809.52   24.50
   1  -8  -3  798.62   27.10
   1  -8  -3  693.33   29.40
  -1   8   3  809.22   26.40
  -1   8   3  806.82   27.30
  -1   8   3  795.22   23.50
   0  -8  -3  563.94   22.80
   0  -8  -3  537.85   21.90
   0   8   3  579.44   23.40
   0   8   3  535.05   22.00
   0   8   3  540.25   19.40
  -1  -8  -3  604.34   23.70
  -1  -8  -3  554.44   16.90
   1   8   3  629.14   25.30
   1   8   3  521.85   21.80
   1   8   3  582.44   20.10
  -2  -8  -3  718.83   26.80
   2   8   3  694.53   25.10
   2   8   3  724.23   22.80
   2   8   3  775.12   29.10
  -3  -8  -3  565.54   23.00
  -3  -8  -3  565.24   31.00
   3   8   3  617.54   21.10
   3   8   3  562.54   23.60
   3   8   3  555.54   29.10
  -4  -8  -3  645.44   26.90
  -4  -8  -3  589.34   29.00
   4   8   3  649.43   29.10
  -5  -8  -3  487.85   24.50
   5   8   3  463.55   27.70
   5   8   3  443.26   21.00
  -6  -8  -3  185.88   19.80
   6   8   3  249.78   24.60
   6   8   3  174.08   18.10
  -7  -8  -3   60.79   13.90
   7   8   3   48.90   12.80
   7   8   3   48.00   17.20
  -8  -8  -3   55.19   14.50
   8   8   3   29.00   12.80
   8   8   3    2.30   15.40
   8  -9  -3   29.40   16.60
  -8   9   3  -27.50   13.20
   7  -9  -3   35.20   15.20
  -7   9   3   21.20   13.50
  -7   9   3   26.30   13.30
   6  -9  -3   88.39   16.70
  -6   9   3   75.49    9.60
  -6   9   3   87.79   15.90
  -6   9   3  101.09   14.80
   5  -9  -3  221.98   21.10
  -5   9   3  230.48   14.60
  -5   9   3  186.98   20.00
  -5   9   3  269.07   19.30
  -5   9   3  213.88   19.30
   4  -9  -3  326.27   21.60
  -4   9   3  306.17   16.90
  -4   9   3  316.47   20.90
  -4   9   3  290.67   20.50
  -4   9   3  308.17   19.70
   3  -9  -3  495.15   23.50
  -3   9   3  516.75   23.90
  -3   9   3  453.35   20.40
  -3   9   3  500.25   21.80
  -3   9   3  472.75   23.50
   2  -9  -3  828.52   28.00
   2  -9  -3  862.01   29.70
  -2   9   3  807.72   29.70
  -2   9   3  780.12   27.10
  -2   9   3  841.02   26.30
   1  -9  -3  937.41   27.80
   1  -9  -3  916.41   30.50
   1  -9  -3  789.22   29.60
  -1   9   3  890.91   27.40
  -1   9   3  873.91   29.40
  -1   9   3  882.31   30.20
   0  -9  -3  550.34   24.80
   0  -9  -3  587.34   19.90
   0  -9  -3  539.25   24.90
   0   9   3  569.64   23.50
   0   9   3  577.64   21.80
   0   9   3  555.24   24.90
  -1  -9  -3  277.77   12.50
  -1  -9  -3  243.48   20.30
  -1  -9  -3  290.87   19.20
   1   9   3  242.28   17.10
   1   9   3  289.97   20.80
   1   9   3  259.07   16.70
  -2  -9  -3  358.56   20.60
   2   9   3  341.97   23.30
  -3  -9  -3  171.68   17.70
   3   9   3  180.98   17.30
   3   9   3  207.18   21.20
  -4  -9  -3   24.90   11.10
   4   9   3   19.40   10.30
   4   9   3   25.20   13.70
  -5  -9  -3    8.50    9.90
   5   9   3    5.20   12.60
   5   9   3    7.50   10.60
  -6  -9  -3   -0.70   10.30
   6   9   3  -23.40   12.50
   6   9   3  -13.30   10.40
  -7  -9  -3    3.00   11.10
   7   9   3   10.10   12.30
   7   9   3    7.00   14.40
  -8  -9  -3   34.70   14.30
   8   9   3   47.00   18.00
   8   9   3   27.80   13.80
   8 -10  -3  127.29   20.90
  -8  10   3  110.69   15.90
  -8  10   3  120.89   18.90
   7 -10  -3  214.88   24.10
  -7  10   3  192.28   18.20
  -7  10   3  255.07   24.20
   6 -10  -3  189.88   21.70
  -6  10   3  224.08   21.10
  -6  10   3  207.88   18.60
  -6  10   3  215.88   17.90
   5 -10  -3  231.08   22.40
  -5  10   3  197.08   15.80
  -5  10   3  207.98   20.70
  -5  10   3  221.68   22.60
   4 -10  -3  194.08   20.70
  -4  10   3  201.78   20.30
  -4  10   3  234.68   21.50
  -4  10   3  197.48   16.60
   3 -10  -3  270.77   20.30
  -3  10   3  275.37   20.70
  -3  10   3  326.27   20.80
  -3  10   3  244.58   18.10
   2 -10  -3  133.29   15.50
   2 -10  -3  140.29   14.40
  -2  10   3  152.38   14.50
  -2  10   3  140.59   14.80
   1 -10  -3   34.60    9.40
   1 -10  -3   47.40   11.80
  -1  10   3   34.60   10.60
  -1  10   3   47.70   12.00
   0 -10  -3   17.90    7.30
   0 -10  -3    8.90    9.60
   0  10   3   12.90    9.80
   0  10   3   14.40   12.90
  -1 -10  -3    7.20    9.60
   1  10   3  -18.40   10.60
   1  10   3   13.50   10.00
  -2 -10  -3   20.20   10.60
   2  10   3   32.80   13.50
   2  10   3   13.50   10.10
  -3 -10  -3  126.49   15.50
   3  10   3  153.98   19.40
   3  10   3  131.09   14.60
  -4 -10  -3  147.29   18.00
   4  10   3  156.38   16.20
   4  10   3  116.09   19.10
  -5 -10  -3  178.08   19.70
   5  10   3  200.58   23.50
   5  10   3  212.38   18.80
  -6 -10  -3  213.08   22.50
   6  10   3  215.28   19.60
   6  10   3  213.28   25.10
  -7 -10  -3  255.77   25.10
   7  10   3  227.38   25.70
   7  10   3  245.18   24.30
   7 -11  -3  112.89   19.70
  -7  11   3  105.89   16.50
  -7  11   3  101.49   17.60
   6 -11  -3   85.19   18.00
  -6  11   3   68.89   16.30
  -6  11   3   66.29   15.30
   5 -11  -3   12.20   12.90
  -5  11   3   11.50   13.10
  -5  11   3   50.99   10.60
   4 -11  -3   20.30   12.50
  -4  11   3   44.40   11.50
  -4  11   3   29.50   13.40
  -4  11   3   17.70   13.10
   3 -11  -3   26.80   11.90
  -3  11   3   41.90   13.30
  -3  11   3    5.10   11.70
  -3  11   3   14.70   12.50
   2 -11  -3   31.40   11.10
   2 -11  -3   16.00   11.50
  -2  11   3   25.60   12.10
  -2  11   3   24.80   12.10
   1 -11  -3  142.59   15.10
   1 -11  -3  153.88   17.50
  -1  11   3  158.08   15.70
  -1  11   3  148.89   17.20
   0 -11  -3  121.79   12.10
   0 -11  -3  143.39   16.90
   0  11   3  141.99   15.20
   0  11   3  120.69   17.20
  -1 -11  -3  259.87   21.80
   1  11   3  260.77   20.90
   1  11   3  223.18   22.80
  -2 -11  -3  310.27   22.50
   2  11   3  309.77   21.70
   2  11   3  267.67   24.90
  -3 -11  -3  499.45   27.80
   3  11   3  504.85   31.00
   3  11   3  448.86   24.00
  -4 -11  -3  485.85   28.30
   4  11   3  490.05   32.00
   4  11   3  469.15   37.00
  -5 -11  -3  367.66   26.40
   5  11   3  341.57   30.00
   5  11   3  301.17   24.00
  -6 -11  -3  229.18   23.40
   6  11   3  231.78   27.10
   6  11   3  246.48   23.80
   5 -12  -3   59.09   14.80
  -5  12   3   57.49   15.90
  -5  12   3   59.19   15.30
   4 -12  -3   68.99   15.60
  -4  12   3   40.90   14.70
  -4  12   3   56.09   15.60
  -4  12   3   79.69   14.10
   3 -12  -3  131.89   16.70
  -3  12   3  116.59   17.70
  -3  12   3  128.29   16.70
  -3  12   3  151.38   16.80
   2 -12  -3  270.07   20.00
  -2  12   3  284.57   22.60
   1 -12  -3  422.06   21.60
   1 -12  -3  423.76   26.50
  -1  12   3  403.86   24.80
  -1  12   3  409.46   25.50
   0 -12  -3  327.77   23.90
   0 -12  -3  338.37   18.00
   0  12   3  320.47   22.60
   0  12   3  339.27   25.00
  -1 -12  -3  307.87   23.90
   1  12   3  291.17   24.30
   1  12   3  300.27   25.40
  -2 -12  -3  369.26   25.50
   2  12   3  350.36   25.30
   2  12   3  299.07   26.10
  -3 -12  -3  245.68   23.20
   3  12   3  262.37   27.40
   3  12   3  232.28   19.90
  -4 -12  -3  177.78   20.70
   4  12   3  188.78   23.50
   4  12   3  201.68   18.50
   3 -13  -3  338.47   24.00
  -3  13   3  312.07   25.90
  -3  13   3  311.77   23.20
  -3  13   3  384.46   27.60
   2 -13  -3  250.57   20.40
  -2  13   3  261.87   22.00
  -2  13   3  269.57   25.60
   1 -13  -3  265.97   25.90
   1 -13  -3  200.08   18.10
  -1  13   3  217.28   22.00
  -1  13   3  238.88   23.90
   0  13   3  152.68   17.20
   0  13   3  163.68   24.80
  -1 -13  -3  176.68   19.70
   1  13   3  122.59   20.20
   1  13   3  138.19   16.50
  -2 -13  -3   49.10   14.40
   2  13   3   91.19   18.90
   2  13   3   64.09   14.70
   3  14  -4  211.88   20.80
   3  14  -4  176.28   23.70
  -3 -14   4  209.18   19.90
   2  14  -4   34.50   15.70
  -2 -14   4   56.19   12.60
   1  14  -4   12.90   14.30
  -1 -14   4   -3.80    8.60
  -1 -14   4   -3.10    9.60
   0  14  -4    2.40   13.10
   0  14  -4   -0.60   10.60
   0 -14   4   -6.90    9.10
   0 -14   4    3.40   10.10
  -1  14  -4   67.29   16.10
   1 -14   4   61.59   14.30
  -2  14  -4  113.19   18.50
   2 -14   4   96.89   15.90
  -3  14  -4  142.89   19.40
   3 -14   4  115.29   18.40
   5  13  -4   10.30   11.20
   5  13  -4    0.60   13.60
  -5 -13   4   20.20   12.00
   4  13  -4    9.50   14.20
  -4 -13   4   -0.90    9.70
   3  13  -4   19.50   14.00
   3  13  -4   21.10   11.40
  -3 -13   4   16.90   10.90
   2  13  -4  125.19   14.80
  -2 -13   4  128.59   15.60
  -2 -13   4  112.09   12.20
   1  13  -4  204.18   16.80
   1  13  -4  144.19   18.90
  -1 -13   4  127.19   15.10
  -1 -13   4  176.48   19.30
   0  13  -4  206.28   19.80
   0  13  -4  189.58   22.20
   0  13  -4  153.68   19.70
   0 -13   4  178.28   19.10
  -1  13  -4  302.07   27.40
  -1  13  -4  332.07   26.10
   1 -13   4  307.97   23.40
   1 -13   4  318.47   19.20
  -2  13  -4  359.66   18.90
  -2  13  -4  411.56   29.60
  -2  13  -4  403.86   27.30
   2 -13   4  408.16   26.40
  -3  13  -4  276.87   32.40
  -3  13  -4  279.67   24.20
   3 -13   4  252.97   25.40
  -4  13  -4  168.78   24.40
  -4  13  -4  204.18   21.20
   4 -13   4  183.48   22.30
  -5  13  -4  195.68   25.30
   5 -13   4  189.08   23.30
   6  12  -4  276.87   21.60
   6  12  -4  281.07   27.50
  -6 -12   4  290.47   23.70
   5  12  -4  336.67   24.80
   5  12  -4  300.67   28.30
  -5 -12   4  299.77   23.20
   4  12  -4  262.07   20.70
   4  12  -4  280.37   26.10
  -4 -12   4  247.68   20.80
   3  12  -4  234.78   24.50
   3  12  -4  249.97   19.10
   3  12  -4  216.08   22.70
  -3 -12   4  206.68   19.60
   2  12  -4  410.06   27.10
   2  12  -4  388.36   21.30
   2  12  -4  379.86   26.50
  -2 -12   4  409.66   22.40
  -2 -12   4  401.06   18.70
   1  12  -4  462.55   27.90
   1  12  -4  468.45   22.30
   1  12  -4  502.25   27.80
  -1 -12   4  465.65   22.80
  -1 -12   4  472.65   22.10
   0  12  -4  419.46   27.00
   0  12  -4  433.96   21.20
   0  12  -4  413.96   25.60
   0 -12   4  373.36   36.40
   0 -12   4  410.76   20.30
  -1  12  -4  319.77   19.90
  -1  12  -4  314.17   23.40
  -1  12  -4  302.67   25.00
   1 -12   4  321.87   17.80
   1 -12   4  309.27   22.60
  -2  12  -4  227.88   23.60
  -2  12  -4  240.78   18.20
  -2  12  -4  232.38   15.20
  -2  12  -4  218.58   22.10
   2 -12   4  286.77   23.00
  -3  12  -4  121.89   11.80
  -3  12  -4  147.09   18.00
  -3  12  -4  162.48   21.00
   3 -12   4  119.89   18.40
  -4  12  -4    6.40   15.90
  -4  12  -4   39.50   13.20
   4 -12   4   53.49   16.30
  -5  12  -4   53.19   13.90
  -5  12  -4   12.10   15.70
   5 -12   4   12.10   16.40
  -6  12  -4   49.70   17.60
  -6  12  -4   21.60   12.90
   6 -12   4   19.70   17.60
   7  11  -4  279.57   27.80
   7  11  -4  295.27   22.30
  -7 -11   4  328.07   24.20
   6  11  -4  497.95   35.20
   6  11  -4  489.35   24.70
  -6 -11   4  549.65   27.60
   5  11  -4  445.76   23.20
   5  11  -4  482.05   29.10
  -5 -11   4  514.65   26.80
   4  11  -4  491.35   29.00
   4  11  -4  453.95   21.90
   4  11  -4  466.75   28.60
  -4 -11   4  465.45   24.30
   3  11  -4  806.12   34.10
   3  11  -4  868.71   27.60
   3  11  -4  794.62   34.70
  -3 -11   4  815.82   29.90
   2  11  -4  413.26   20.10
   2  11  -4  361.26   24.60
   2  11  -4  347.07   24.00
  -2 -11   4  395.86   17.80
  -2 -11   4  387.16   20.30
   1  11  -4  236.48   21.50
   1  11  -4  240.88   17.20
   1  11  -4  293.37   22.20
  -1 -11   4  255.07   17.10
  -1 -11   4  228.38   16.40
   0  11  -4   76.79   11.20
   0  11  -4   74.19   13.90
   0  11  -4   62.89   13.40
   0 -11   4   68.59   12.70
   0 -11   4   65.69   10.20
  -1  11  -4   98.89   16.30
  -1  11  -4  125.19   15.70
  -1  11  -4  101.59   11.80
   1 -11   4   77.29   13.30
   1 -11   4   76.59    9.90
  -3  11  -4  220.58   20.30
  -3  11  -4  136.29   18.30
  -3  11  -4  143.69   13.30
   3 -11   4  186.88   19.90
  -4  11  -4  158.68   17.50
  -4  11  -4  143.59   19.70
  -4  11  -4  128.19   12.60
   4 -11   4  125.39   18.60
  -5  11  -4  158.78   25.50
  -5  11  -4  163.78   17.30
   5 -11   4  132.49   20.10
  -6  11  -4  274.57   29.60
  -6  11  -4  250.97   21.80
   6 -11   4  287.07   37.50
  -7  11  -4  283.27   22.10
  -7  11  -4  305.17   30.80
   7 -11   4  240.98   26.40
   8  10  -4  394.76   24.20
   8  10  -4  448.76   30.70
  -8 -10   4  456.65   27.80
   7  10  -4  410.36   23.40
   7  10  -4  351.86   35.20
  -7 -10   4  349.57   25.10
   6  10  -4  418.56   36.50
   6  10  -4  406.26   22.80
   6  10  -4  466.45   28.70
  -6 -10   4  434.36   25.10
   5  10  -4  339.17   25.00
   5  10  -4  359.26   26.70
   5  10  -4  351.06   20.20
  -5 -10   4  344.57   21.90
   4  10  -4  262.97   22.40
   4  10  -4  303.37   19.00
   4  10  -4  348.17   26.40
  -4 -10   4  334.27   19.80
   3  10  -4   39.60    9.70
   3  10  -4   44.10   12.40
  -3 -10   4   64.19   10.90
   2  10  -4   12.50   13.60
   2  10  -4   13.40   11.50
   2  10  -4   11.70   10.00
  -2 -10   4   34.00    9.30
  -2 -10   4    7.10    7.20
   1  10  -4   11.40    8.40
   1  10  -4    5.20    9.70
  -1 -10   4   11.10    8.00
  -1 -10   4    0.90    7.00
   0  10  -4   68.09   15.20
   0  10  -4  107.29   10.90
   0  10  -4  135.59   17.20
   0 -10   4   99.99   12.50
   0 -10   4   87.49   10.30
  -1  10  -4  135.09   17.30
  -1  10  -4  116.69   11.50
  -1  10  -4  102.09   13.50
   1 -10   4  108.89   11.30
   1 -10   4  129.49   14.60
  -2  10  -4  383.76   17.40
  -2  10  -4  390.36   24.50
  -2  10  -4  410.46   22.40
  -2  10  -4  338.47   22.70
   2 -10   4  382.06   23.30
  -3  10  -4  365.16   15.60
  -3  10  -4  329.27   24.00
   3 -10   4  388.26   23.80
  -4  10  -4  245.98   18.00
  -4  10  -4  241.88   23.70
  -4  10  -4  253.27   19.60
   4 -10   4  264.77   23.70
  -5  10  -4  372.36   22.00
  -5  10  -4  368.76   27.80
  -5  10  -4  366.26   15.90
   5 -10   4  387.06   27.40
  -6  10  -4  391.96   17.20
  -6  10  -4  365.86   23.30
  -6  10  -4  397.56   30.20
   6 -10   4  393.86   29.90
  -7  10  -4  473.05   25.80
  -7  10  -4  367.76   30.00
   7 -10   4  477.25   32.80
  -8  10  -4  153.08   17.00
  -8  10  -4  143.49   21.10
   8 -10   4  147.79   23.30
   9   9  -4  176.38   21.50
   9   9  -4  190.78   17.20
  -9  -9   4  183.78   20.80
   8   9  -4  235.38   18.20
   8   9  -4  181.68   24.30
  -8  -9   4  215.48   21.60
   7   9  -4  107.19   23.80
   7   9  -4  133.89   19.10
   7   9  -4  115.99   14.20
  -7  -9   4  118.49   15.90
   6   9  -4    0.60    9.20
   6   9  -4   -2.30   11.20
   6   9  -4   10.70   11.80
  -6  -9   4    1.30    9.10
   5   9  -4   35.70   19.40
   5   9  -4   -5.80    9.80
   5   9  -4   19.00    9.40
  -5  -9   4   -7.90    8.40
   4   9  -4   60.69   10.10
   4   9  -4   77.39   14.20
   4   9  -4   60.89   13.00
  -4  -9   4   80.39   11.50
   3   9  -4   10.40   10.50
   3   9  -4   28.70   11.60
   3   9  -4   29.20    9.00
  -3  -9   4   34.80    6.90
  -3  -9   4   30.90    8.80
   2   9  -4  292.27   15.60
   2   9  -4  272.87   20.30
   2   9  -4  263.27   19.20
  -2  -9   4  265.97   14.40
  -2  -9   4  238.38   15.00
   1   9  -4  598.34   24.40
   1   9  -4  602.64   26.10
   1   9  -4  576.54   19.40
  -1  -9   4  560.24   21.00
  -1  -9   4  578.04   20.70
   0   9  -4  717.73   21.20
   0   9  -4  688.43   28.30
   0   9  -4  710.43   26.30
   0  -9   4  730.03   24.80
  -1   9  -4  698.63   25.70
  -1   9  -4  733.13   21.40
   1  -9   4  702.43   20.60
   1  -9   4  730.83   26.30
  -2   9  -4  651.83   19.10
  -2   9  -4  650.43   25.20
  -2   9  -4  653.33   28.10
  -2   9  -4  654.33   20.10
   2  -9   4  644.34   26.50
  -3   9  -4  517.75   17.00
  -3   9  -4  526.45   25.80
  -3   9  -4  510.05   22.70
   3  -9   4  518.45   25.50
  -4   9  -4  464.65   16.50
  -4   9  -4  470.45   22.70
  -4   9  -4  469.35   25.90
   4  -9   4  493.55   26.40
  -5   9  -4  338.47   24.50
  -5   9  -4  314.17   19.60
  -5   9  -4  325.27   14.80
   5  -9   4  312.47   24.90
  -6   9  -4  147.09   13.30
  -6   9  -4  113.29   18.00
  -6   9  -4  160.98   16.10
   6  -9   4  156.58   19.70
  -7   9  -4   51.19   10.10
  -7   9  -4   87.49   14.60
  -7   9  -4   41.80   15.70
   7  -9   4   53.29   17.90
  -8   9  -4   -1.70   16.20
  -8   9  -4    8.10   11.20
   8  -9   4    6.30   16.50
  -9   9  -4   14.50   12.50
  -9   9  -4   -7.90   15.30
   9  -9   4   16.10   17.40
   9   8  -4   -3.00   12.60
  -9  -8   4   29.30   12.60
   8   8  -4   18.50   11.40
   8   8  -4   17.00   13.70
  -8  -8   4    6.30   11.30
   7   8  -4  139.49   18.60
   7   8  -4  197.08   18.50
   7   8  -4  194.18   20.00
  -7  -8   4  149.88   17.10
   6   8  -4  224.08   20.80
   6   8  -4  208.78   16.90
  -6  -8   4  232.58   18.60
   5   8  -4  324.17   21.40
   5   8  -4  309.37   22.30
  -5  -8   4  374.16   19.90
   4   8  -4  680.33   22.20
   4   8  -4  758.62   30.40
   4   8  -4  719.83   27.60
  -4  -8   4  711.13   25.10
   3   8  -4  697.93   26.80
   3   8  -4  729.53   29.20
   3   8  -4  756.42   22.00
  -3  -8   4  720.13   20.10
  -3  -8   4  713.03   23.90
   2   8  -4  873.61   23.30
   2   8  -4  845.12   28.60
   2   8  -4  843.22   30.60
  -2  -8   4  814.32   23.40
  -2  -8   4  772.82   24.00
   1   8  -4  671.23   20.30
   1   8  -4  685.23   25.10
   1   8  -4  694.73   27.20
  -1  -8   4  685.23   22.70
  -1  -8   4  683.93   21.10
   0   8  -4  808.22   26.70
   0   8  -4  774.82   21.50
   0   8  -4  805.42   28.90
   0  -8   4  854.71   25.80
   0  -8   4  768.72   22.00
  -1   8  -4  496.05   23.20
  -1   8  -4  495.25   17.10
  -1   8  -4  540.35   21.30
   1  -8   4  521.65   16.30
   1  -8   4  505.05   21.80
  -2   8  -4   72.69    7.50
  -2   8  -4   41.70    9.40
  -2   8  -4   60.59   18.80
  -2   8  -4   63.09    8.70
   2  -8   4   72.19   12.50
  -3   8  -4  137.59   10.10
  -3   8  -4  159.98   11.60
  -3   8  -4  167.98   14.80
  -3   8  -4  158.18   16.60
   3  -8   4  148.79   15.30
  -4   8  -4   43.70   12.00
  -5   8  -4   63.39   13.30
  -6   8  -4  118.59   17.20
  -6   8  -4  115.89   13.80
  -6   8  -4  151.98   12.70
   6  -8   4  160.58   18.80
  -7   8  -4  122.19   12.00
  -7   8  -4  113.29   17.70
  -7   8  -4  132.69   15.30
   7  -8   4  116.49   19.60
  -8   8  -4  201.58   16.80
  -8   8  -4  229.38   25.10
  -8   8  -4  193.98   19.10
   8  -8   4  280.67   29.00
  -9   8  -4   95.19   15.80
  -9   8  -4  121.49   21.70
   9  -8   4  126.19   21.80
  10   7  -4  135.69   16.20
  10   7  -4  133.69   18.70
 -10  -7   4  136.99   18.90
   9   7  -4  339.87   26.30
   9   7  -4  338.37   22.50
  -9  -7   4  330.37   29.00
   8   7  -4  607.24   29.60
   8   7  -4  538.35   31.00
   8   7  -4  573.74   24.50
  -8  -7   4  595.74   28.90
   7   7  -4  569.34   27.60
   7   7  -4  573.24   22.80
   7   7  -4  574.04   29.20
  -7  -7   4  560.14   26.70
   6   7  -4  896.01   35.10
   6   7  -4  928.11   27.60
  -6  -7   4  923.91   31.60
   5   7  -4 1045.10   36.20
   5   7  -4 1034.10   33.20
   5   7  -4 1041.00   27.80
  -5  -7   4 1064.09   32.10
   4   7  -4  961.90   25.30
   4   7  -4  936.31   30.10
   4   7  -4  964.60   33.30
  -4  -7   4  909.91   22.30
  -4  -7   4  972.50   28.70
   3   7  -4  917.51   24.10
   3   7  -4  881.21   28.70
   3   7  -4  934.71   31.70
  -3  -7   4  943.31   26.70
  -3  -7   4  905.91   23.00
   2   7  -4  560.74   17.50
   2   7  -4  547.95   21.70
   2   7  -4  536.65   23.60
  -2  -7   4  519.35   17.40
  -2  -7   4  519.75   20.10
   1   7  -4  152.98   15.60
   1   7  -4  142.79   11.00
   1   7  -4  159.78   14.00
  -1  -7   4  156.68   10.50
  -1  -7   4  155.28   12.20
   0   7  -4   78.89   11.10
   0   7  -4   71.09    7.70
   0   7  -4   59.79    9.30
   0  -7   4   82.99    7.60
  -1   7  -4   47.90    8.90
  -1   7  -4   65.49   10.50
  -1   7  -4   54.49    7.40
   1  -7   4   56.19    9.90
   1  -7   4   46.20    5.90
  -2   7  -4  312.27   14.50
  -2   7  -4  309.77   18.30
  -2   7  -4  325.07   16.40
  -2   7  -4  312.27   11.30
   2  -7   4  342.37   18.80
  -3   7  -4  223.68   17.80
  -3   7  -4  269.47   16.00
  -3   7  -4  260.67   11.30
   3  -7   4  234.98   19.00
  -4   7  -4  277.77   19.40
  -4   7  -4  256.37   12.00
  -4   7  -4  272.47   16.20
   4  -7   4  281.47   19.90
  -5   7  -4  731.03   28.80
  -5   7  -4  720.23   25.00
  -5   7  -4  725.63   20.30
   5  -7   4  682.63   28.90
  -6   7  -4  670.43   29.70
  -6   7  -4  625.74   24.70
  -6   7  -4  652.33   29.90
   6  -7   4  638.04   29.50
  -7   7  -4  666.93   27.00
  -7   7  -4  643.94   22.20
  -7   7  -4  638.74   30.90
   7  -7   4  620.74   31.80
  -8   7  -4  390.16   28.60
  -8   7  -4  387.96   20.20
  -8   7  -4  339.67   22.70
   8  -7   4  332.77   28.70
  -9   7  -4  293.97   29.00
  -9   7  -4  355.66   23.90
   9  -7   4  319.07   35.20
 -10   7  -4  123.39   20.20
 -10   7  -4  123.09   17.80
 -10   7  -4  137.19   23.50
  10  -7   4  165.68   23.60
  10   6  -4  552.14   29.80
 -10  -6   4  451.45   29.50
   9   6  -4  401.86   22.00
   9   6  -4  407.16   29.50
   9   6  -4  369.36   25.90
  -9  -6   4  369.46   26.00
   8   6  -4  604.14   28.20
   8   6  -4  559.94   30.90
   8   6  -4  543.65   23.20
  -8  -6   4  594.14   28.00
   7   6  -4  369.16   27.50
   7   6  -4  379.66   18.60
  -7  -6   4  386.16   22.20
   6   6  -4  265.77   20.30
   6   6  -4  277.87   16.10
   6   6  -4  279.27   19.50
  -6  -6   4  275.67   18.30
   5   6  -4  125.39   13.90
   5   6  -4  124.19   16.00
   5   6  -4  124.29   10.80
  -5  -6   4  146.79   14.40
   4   6  -4   65.99   11.90
   4   6  -4   86.09    9.40
   4   6  -4   86.69   12.00
  -4  -6   4   90.39   11.00
  -4  -6   4   80.69    7.70
   3   6  -4    2.30    8.10
   3   6  -4    2.50    6.10
   3   6  -4    9.20    8.20
  -3  -6   4    4.20    5.10
  -3  -6   4    6.50    6.70
   2   6  -4  123.79   12.40
   2   6  -4  127.69   13.60
   2   6  -4  103.49   10.00
  -2  -6   4   97.29    9.20
  -2  -6   4  108.99    9.70
   1   6  -4  134.19   11.60
   1   6  -4  146.39   13.20
   1   6  -4  141.39    9.50
  -1  -6   4  143.59    9.00
  -1  -6   4  133.99   10.20
   0   6  -4  614.84   21.30
   0   6  -4  584.64   19.30
   0   6  -4  573.94   15.30
   0  -6   4  563.44   15.30
   0  -6   4  614.44   19.00
  -1   6  -4  328.37   11.70
  -1   6  -4  347.97   15.10
  -1   6  -4  360.16   17.10
   1  -6   4  360.76   16.10
   1  -6   4  347.57   10.50
  -2   6  -4 1147.69   29.00
  -2   6  -4 1112.59   22.70
  -2   6  -4 1109.69   31.20
   2  -6   4 1157.08   31.00
  -3   6  -4 1189.48   30.80
  -3   6  -4 1231.38   25.00
  -3   6  -4 1208.08   33.50
   3  -6   4 1228.88   34.00
  -4   6  -4 1885.41   46.00
  -4   6  -4 1933.71   43.20
  -4   6  -4 1891.71   37.30
   4  -6   4 1891.21   47.00
  -5   6  -4  768.62   25.10
  -5   6  -4  801.02   21.30
  -5   6  -4  760.12   28.20
   5  -6   4  796.62   29.70
  -6   6  -4  765.72   30.00
  -6   6  -4  768.62   26.30
  -6   6  -4  763.32   30.90
   6  -6   4  799.82   31.60
  -7   6  -4  407.86   24.90
  -7   6  -4  406.56   18.10
  -7   6  -4  340.87   20.30
   7  -6   4  425.76   26.50
  -8   6  -4  304.87   21.50
  -8   6  -4  315.67   18.70
  -8   6  -4  309.87   25.40
   8  -6   4  300.97   25.70
  -9   6  -4  162.48   20.90
  -9   6  -4  219.38   21.80
   9  -6   4  136.79   20.70
 -10   6  -4    1.10   15.10
 -10   6  -4    1.50   12.20
 -10   6  -4   13.80   11.70
  10  -6   4    3.90   16.00
  10   5  -4  158.18   18.70
 -10  -5   4  160.28   20.20
   9   5  -4  105.79   17.50
   9   5  -4  121.79   13.50
   9   5  -4  141.89   17.70
  -9  -5   4   99.89   16.70
   8   5  -4   62.59   10.90
   8   5  -4   61.79   14.30
  -8  -5   4  107.29   14.90
   7   5  -4   77.29   12.70
   7   5  -4   86.19   14.90
   7   5  -4   80.19   11.00
  -7  -5   4   93.89   13.90
   6   5  -4    2.00    8.50
   6   5  -4   -1.20    4.90
   6   5  -4    4.20    9.70
   6   5  -4    0.20    6.90
  -6  -5   4   16.10    9.10
   5   5  -4  167.98   12.60
   5   5  -4  143.09    9.80
   5   5  -4  183.28   15.40
   5   5  -4  154.18   16.50
  -5  -5   4  139.19   14.60
   4   5  -4  480.95   19.70
   4   5  -4  506.45   16.40
   4   5  -4  515.55   15.70
   4   5  -4  521.25   22.10
  -4  -5   4  514.95   19.60
   3   5  -4  487.65   19.70
   3   5  -4  508.55   20.70
  -3  -5   4  488.65   17.20
   2   5  -4 1242.28   29.40
   2   5  -4 1192.48   31.70
   2   5  -4 1218.98   25.10
  -2  -5   4 1199.38   26.50
  -2  -5   4 1147.79   26.90
   1   5  -4 1217.28   23.70
   1   5  -4 1159.68   27.80
   1   5  -4 1157.68   29.90
  -1  -5   4 1118.79   26.10
  -1  -5   4 1120.19   24.50
   0   5  -4 1174.28   23.40
   0   5  -4 1214.48   30.20
   0   5  -4 1207.98   28.10
   0  -5   4 1113.09   23.50
   0  -5   4 1216.78   27.50
  -1   5  -4 1354.26   30.80
  -1   5  -4 1350.46   32.60
   1  -5   4 1365.06   31.50
  -2   5  -4 1021.80   25.80
  -2   5  -4 1028.60   27.60
   2  -5   4 1090.19   28.10
  -3   5  -4 1099.09   22.50
  -3   5  -4 1144.29   30.10
   3  -5   4 1114.29   30.40
  -4   5  -4  252.87   15.90
  -4   5  -4  258.87   11.30
  -4   5  -4  238.28   13.90
   4  -5   4  250.97   17.80
  -5   5  -4  260.87   13.60
  -5   5  -4  250.67   17.60
  -5   5  -4  310.27   16.20
   5  -5   4  267.67   19.90
  -6   5  -4   73.99   12.30
  -6   5  -4   74.29   10.90
   6  -5   4   81.29   13.70
  -7   5  -4   37.40   12.40
  -7   5  -4   46.00   11.20
   7  -5   4   35.20   14.40
  -8   5  -4    1.50    9.30
  -8   5  -4   26.70   13.30
   8  -5   4    7.40   12.80
  -9   5  -4    2.90   13.70
  -9   5  -4    6.00   12.20
   9  -5   4    5.20   14.10
 -10   5  -4   32.70   17.00
 -10   5  -4   83.49   14.50
 -10   5  -4   66.79   15.00
  10  -5   4   44.00   17.30
  11   4  -4   49.50   13.20
 -11  -4   4   28.30   15.00
  10   4  -4    0.70   11.70
  10   4  -4    0.10   13.90
   9   4  -4   42.80   14.20
   9   4  -4   43.30    9.60
   9   4  -4   62.89   11.40
   9   4  -4   71.59   13.50
  -9  -4   4   79.49   15.00
   8   4  -4   72.29   10.80
   8   4  -4   80.69   15.20
   8   4  -4   93.69   10.50
   8   4  -4   91.29   13.00
  -8  -4   4   70.29   13.80
   7   4  -4   54.89    8.60
   7   4  -4   50.69   10.80
   7   4  -4   79.59   13.30
   7   4  -4   45.50    9.00
  -7  -4   4   57.39   12.10
   6   4  -4  229.18   12.90
   6   4  -4  205.58   13.20
   6   4  -4  207.98   15.80
   6   4  -4  191.68   17.60
  -6  -4   4  223.08   16.90
   5   4  -4  884.61   25.80
   5   4  -4  859.01   22.80
   5   4  -4  904.21   29.70
   5   4  -4  901.91   23.30
  -5  -4   4  875.31   27.00
   4   4  -4 1350.06   29.80
   4   4  -4 1338.17   32.30
   4   4  -4 1291.47   28.50
  -4  -4   4 1388.06   32.90
   3   4  -4 1525.25   31.20
   3   4  -4 1432.76   32.90
   3   4  -4 1418.46   29.40
   3   4  -4 1475.45   36.30
  -3  -4   4 1565.74   33.20
   2   4  -4 1743.83   35.80
   2   4  -4 1645.64   33.90
   2   4  -4 1722.23   31.90
   2   4  -4 1644.34   38.10
  -2  -4   4 1687.93   34.30
   1   4  -4 1274.67   24.00
   1   4  -4 1258.37   30.00
   1   4  -4 1268.07   27.80
  -1  -4   4 1253.97   27.10
  -1  -4   4 1235.58   25.20
   0   4  -4 1150.58   22.20
   0   4  -4 1230.98   26.70
   0   4  -4 1248.58   28.40
   0  -4   4 1141.39   22.30
   0  -4   4 1211.78   26.60
  -1   4  -4   54.59    6.40
  -1   4  -4   63.09    7.80
   1  -4   4   52.69    7.00
  -2   4  -4  260.37   11.50
  -2   4  -4  267.37   12.60
   2  -4   4  278.97   13.60
  -3   4  -4   26.60    6.80
  -3   4  -4   17.70    4.70
  -3   4  -4   22.60    6.00
   3  -4   4   21.60    7.60
  -4   4  -4   -3.40    4.90
  -4   4  -4    1.40    6.20
   4  -4   4   -8.50    8.00
  -5   4  -4   35.70   10.20
  -5   4  -4   21.30    7.10
  -5   4  -4   17.90    8.00
   5  -4   4   27.40   11.10
  -6   4  -4  143.59   13.50
  -6   4  -4  141.39   14.80
   6  -4   4  149.39   15.90
  -7   4  -4  219.18   15.30
  -7   4  -4  189.98   17.80
  -7   4  -4  164.38   16.50
   7  -4   4  215.78   20.80
  -8   4  -4  401.06   20.30
  -8   4  -4  356.66   22.00
  -8   4  -4  356.56   24.50
   8  -4   4  384.96   25.30
  -9   4  -4  235.28   19.70
  -9   4  -4  287.87   25.40
  -9   4  -4  284.07   22.60
   9  -4   4  249.88   24.60
 -10   4  -4  272.37   21.60
 -10   4  -4  229.98   23.60
 -10   4  -4  240.68   26.00
  10  -4   4  254.97   26.30
  11   3  -4  123.19   16.00
 -11  -3   4  135.29   20.00
  10   3  -4  288.67   19.30
  10   3  -4  323.27   19.80
  10   3  -4  296.27   26.80
  10   3  -4  340.67   22.20
 -10  -3   4  334.27   26.50
   9   3  -4  553.74   22.80
   9   3  -4  622.04   26.00
   9   3  -4  569.44   30.10
   9   3  -4  563.44   22.60
  -9  -3   4  566.64   29.00
   8   3  -4  524.15   21.20
   8   3  -4  584.64   23.50
   8   3  -4  574.24   30.80
   8   3  -4  541.55   27.60
  -8  -3   4  532.25   25.80
   7   3  -4  468.05   18.90
   7   3  -4  517.65   18.50
   7   3  -4  508.65   24.70
   7   3  -4  456.15   20.10
  -7  -3   4  525.75   23.70
   6   3  -4  972.40   27.10
   6   3  -4  928.61   25.90
   6   3  -4  967.10   24.70
   6   3  -4  963.60   32.00
  -6  -3   4  935.41   29.70
   5   3  -4 1088.99   27.40
   5   3  -4 1130.39   28.00
   5   3  -4 1079.69   32.00
   5   3  -4 1057.89   25.10
  -5  -3   4 1127.89   30.50
   4   3  -4  416.36   18.30
   4   3  -4  452.95   13.60
   4   3  -4  445.86   15.40
   4   3  -4  418.46   14.70
  -4  -3   4  458.55   18.40
   3   3  -4  255.77   10.90
   3   3  -4  265.97   11.40
   3   3  -4  260.87   13.50
   3   3  -4  262.77    9.70
  -3  -3   4  265.47   12.00
   2   3  -4  395.36   12.40
   2   3  -4  408.16   15.00
   2   3  -4  395.06   12.80
   2   3  -4  376.06   10.30
  -2  -3   4  418.16   12.70
   1   3  -4    9.80    4.30
   1   3  -4   13.70    4.50
   1   3  -4    8.30    5.00
  -1  -3   4   11.30    4.10
   0   3  -4  446.36   13.10
   0   3  -4  437.96   14.00
   0  -3   4  459.15   13.50
  -1   3  -4   43.90    5.70
  -1   3  -4   47.90    5.60
   1  -3   4   36.00    5.90
  -2   3  -4  326.47   12.40
  -2   3  -4  340.97   12.10
   2  -3   4  335.07   13.20
  -3   3  -4 1225.08   28.50
  -3   3  -4 1217.88   28.20
  -3   3  -4 1206.48   24.10
   3  -3   4 1266.37   30.10
  -4   3  -4 1700.33   38.30
  -4   3  -4 1692.13   33.70
  -4   3  -4 1695.93   37.30
   4  -3   4 1656.13   43.20
  -5   3  -4  941.91   27.70
  -5   3  -4  920.71   23.60
  -5   3  -4  899.01   26.30
   5  -3   4  899.41   28.30
  -6   3  -4  702.73   25.30
  -6   3  -4  707.43   21.70
  -6   3  -4  674.23   24.00
   6  -3   4  696.63   26.60
  -7   3  -4  651.53   25.20
  -7   3  -4  600.14   22.10
  -7   3  -4  627.84   26.30
   7  -3   4  645.74   26.70
  -8   3  -4  675.43   27.50
  -8   3  -4  654.03   29.90
  -8   3  -4  670.13   25.30
   8  -3   4  646.84   29.40
  -9   3  -4  360.26   26.50
  -9   3  -4  416.16   25.40
  -9   3  -4  423.86   23.80
   9  -3   4  374.96   25.70
 -10   3  -4  286.67   23.20
  10  -3   4  213.08   21.50
 -11   3  -4  134.59   16.90
  11  -3   4  115.99   18.70
  11  -3   4  135.39   19.50
  11  -3   4   86.39   18.00
  11   2  -4  325.07   21.60
  11   2  -4  331.57   21.50
 -11  -2   4  341.77   28.40
  10   2  -4  350.96   24.60
  10   2  -4  358.86   27.90
  10   2  -4  309.77   33.60
  10   2  -4  330.17   19.70
 -10  -2   4  359.96   26.70
   9   2  -4  581.04   21.80
   9   2  -4  564.94   30.10
   9   2  -4  593.34   23.70
   9   2  -4  555.64   24.10
  -9  -2   4  540.95   28.30
   8   2  -4  378.66   18.50
   8   2  -4  359.56   18.90
   8   2  -4  380.96   24.00
   8   2  -4  347.57   17.30
  -8  -2   4  369.56   22.60
   7   2  -4  264.67   15.80
   7   2  -4  240.78   21.60
   7   2  -4  272.87   15.40
   7   2  -4  288.37   14.70
  -7  -2   4  301.67   19.40
   6   2  -4   68.29    9.50
   6   2  -4  102.19   12.30
   6   2  -4   83.39   12.80
   6   2  -4   93.39    9.30
  -6  -2   4   97.59   12.30
   5   2  -4  102.29    9.20
   5   2  -4   82.49    8.60
   5   2  -4   85.09   11.80
   5   2  -4   89.19    9.40
  -5  -2   4   94.39   11.10
   4   2  -4   72.29    6.80
   4   2  -4   79.19    8.10
   4   2  -4   96.29    8.70
   4   2  -4   88.99    9.60
  -4  -2   4   84.49    9.20
   3   2  -4   10.60    5.40
   3   2  -4    8.50    4.50
   3   2  -4    6.40    4.70
  -3  -2   4    6.80    5.10
   2   2  -4  873.01   20.80
   2   2  -4  912.61   22.20
   2   2  -4  897.01   19.40
  -2  -2   4  885.11   20.30
   1   2  -4 1460.75   27.60
   1   2  -4 1397.56   28.90
   1   2  -4 1394.36   28.60
  -1  -2   4 1376.36   26.60
   0   2  -4 2294.17   43.30
   0   2  -4 2384.26   42.70
   0   2  -4 2288.67   42.70
  -1   2  -4 2053.09   37.90
  -1   2  -4 2009.40   38.50
   1  -2   4 2024.00   39.00
  -2   2  -4 2896.01   50.49
  -2   2  -4 2985.70   53.89
  -2   2  -4 3008.00   54.69
   2  -2   4 2804.52   50.49
   2  -2   4 3026.90   55.09
  -3   2  -4 4864.71   87.69
  -3   2  -4 4721.63   83.89
  -3   2  -4 4990.50   87.59
   3  -2   4 4960.50   88.09
  -4   2  -4 3554.54   64.59
  -4   2  -4 3550.94   67.69
  -4   2  -4 3494.75   67.69
   4  -2   4 3597.54   68.09
  -5   2  -4 1149.08   28.00
  -5   2  -4 1185.68   30.60
  -5   2  -4 1150.28   30.90
   5  -2   4 1185.98   31.90
  -6   2  -4  513.25   22.10
  -6   2  -4  505.15   19.30
  -6   2  -4  524.65   21.60
   6  -2   4  529.95   22.20
  -7   2  -4  509.85   20.90
  -7   2  -4  536.85   23.30
  -7   2  -4  514.45   24.00
   7  -2   4  534.35   23.90
  -8   2  -4  186.18   17.50
  -8   2  -4  152.08   17.10
  -8   2  -4  188.88   17.60
   8  -2   4  158.78   16.20
  -9   2  -4   43.30   12.90
   9  -2   4   32.40   15.70
 -10   2  -4    9.80   12.70
  10  -2   4    0.90   13.10
  10  -2   4    1.90   14.40
 -11   2  -4   40.60   16.80
  11  -2   4  -24.10   10.90
  11  -2   4   -8.70   14.30
  11  -2   4  -11.00   15.30
  11   1  -4  163.28   17.80
  11   1  -4  230.48   18.80
 -11  -1   4  193.08   22.40
  10   1  -4  103.59   13.30
  10   1  -4   76.29   11.70
  10   1  -4   93.29   19.10
  10   1  -4   95.39   14.50
 -10  -1   4   93.89   17.10
   9   1  -4   30.60   12.70
   9   1  -4    8.20    9.50
   9   1  -4   15.90    8.90
   9   1  -4   27.10    9.50
  -9  -1   4   17.10   12.20
   8   1  -4   -0.70   10.70
   8   1  -4    3.40    7.70
   8   1  -4    3.20    8.00
   8   1  -4   -6.20    8.30
  -8  -1   4  -11.40    9.80
   7   1  -4   19.10    7.60
   7   1  -4   19.00   12.00
   7   1  -4   -1.30    7.70
   7   1  -4   -1.80    6.70
  -7  -1   4   18.90   10.00
   6   1  -4   13.10    7.20
   6   1  -4    7.70    7.60
   6   1  -4   12.50    9.40
  -6  -1   4   -8.40    8.40
   5   1  -4  706.73   18.50
   5   1  -4  689.83   21.20
   5   1  -4  678.63   17.70
   5   1  -4  691.83   23.40
  -5  -1   4  695.03   22.60
   4   1  -4 1047.80   21.70
   4   1  -4 1041.20   25.60
   4   1  -4 1036.70   22.30
   4   1  -4 1054.19   27.30
  -4  -1   4 1043.10   26.20
   3   1  -4 3436.66   64.99
   3   1  -4 3552.54   64.79
   3   1  -4 3555.74   65.79
  -3  -1   4 3500.25   61.09
  -3  -1   4 3485.55   64.39
   2   1  -4  857.11   17.00
   2   1  -4  856.11   20.20
   2   1  -4  854.31   21.00
   2   1  -4  846.12   20.20
  -2  -1   4  870.01   19.60
  -2  -1   4  825.72   17.10
  -2  -1   4  839.42   16.50
   1   1  -4 2785.82   46.90
   1   1  -4 2635.24   49.60
   1   1  -4 2700.33   48.30
  -1  -1   4 2628.24   46.70
   0   1  -4 1445.26   28.60
   0   1  -4 1411.16   26.10
   0  -1   4 1424.46   25.90
  -1   1  -4 1377.16   25.20
  -1   1  -4 1334.97   24.80
  -1   1  -4 1375.46   27.20
   1  -1   4 1302.57   24.60
   1  -1   4 1400.56   27.40
  -2   1  -4 1379.96   29.00
  -2   1  -4 1432.76   27.50
   2  -1   4 1362.26   28.50
  -3   1  -4 1678.43   35.10
  -3   1  -4 1659.83   33.80
  -3   1  -4 1626.44   32.40
   3  -1   4 1662.73   34.00
  -4   1  -4  362.16   15.10
  -4   1  -4  357.26   13.10
  -4   1  -4  365.76   14.40
   4  -1   4  359.56   14.90
  -5   1  -4  163.88   12.70
  -5   1  -4  156.78   11.90
  -5   1  -4  166.18   13.80
   5  -1   4  166.08   13.90
  -6   1  -4   50.09   10.50
  -6   1  -4   39.50    9.20
  -6   1  -4   42.50   10.30
   6  -1   4   51.89   11.30
  -7   1  -4   -2.50    9.10
  -7   1  -4  -10.20    7.70
   7  -1   4   -4.40    7.70
   7  -1   4   -2.10    9.20
  -8   1  -4   14.90   10.50
   8  -1   4    6.00   10.20
   8  -1   4   10.20   10.60
  -9   1  -4  106.39   15.00
   9  -1   4  101.29   14.60
   9  -1   4   87.79   16.50
 -10   1  -4  118.39   16.40
  10  -1   4  129.39   19.60
  10  -1   4  104.79   15.40
 -11   1  -4  174.78   20.50
  11  -1   4  144.59   17.70
  11  -1   4  184.18   20.20
  11   0  -4  -22.70   12.80
  11   0  -4    2.40   11.20
 -11   0   4   -0.50   14.30
  10   0  -4   53.59   10.40
  10   0  -4   56.59   17.80
  10   0  -4   58.79   14.00
 -10   0   4   58.59   16.30
   9   0  -4  108.29   11.50
   9   0  -4   83.79   15.80
  -9   0   4  126.69   16.90
   8   0  -4  273.47   16.30
   8   0  -4  282.77   18.90
   8   0  -4  283.57   21.20
  -8   0   4  295.87   21.40
   7   0  -4  211.58   18.10
   7   0  -4  202.08   12.20
   7   0  -4  187.38   15.90
  -7   0   4  197.88   17.50
   6   0  -4 1631.74   41.70
   6   0  -4 1521.65   38.30
   6   0  -4 1561.54   32.50
   6   0  -4 1525.45   32.60
  -6   0   4 1560.74   39.30
   5   0  -4  996.00   21.90
   5   0  -4  970.30   30.80
  -5   0   4 1002.00   27.50
  -5   0   4  991.20   23.20
   4   0  -4 1793.92   32.90
   4   0  -4 1752.02   37.70
   4   0  -4 1721.33   38.60
  -4   0   4 1759.32   33.90
  -4   0   4 1721.83   38.10
  -4   0   4 1696.13   37.50
   3   0  -4 2291.27   45.10
   3   0  -4 2269.67   45.10
  -3   0   4 2345.57   45.10
  -3   0   4 2243.28   44.50
  -3   0   4 2297.57   41.10
   2   0  -4 1182.98   25.90
  -2   0   4 1200.68   24.80
  -2   0   4 1168.88   25.10
   1   0  -4 1027.00   20.10
   1   0  -4 1054.39   19.10
   1   0  -4 1030.70   20.50
   1   0  -4 1064.89   22.90
  -1   0   4 1025.30   21.40
  -1   0   4 1021.60   18.90
   0   0  -4 1203.88   25.20
   0   0  -4 1222.48   23.80
   0   0  -4 1278.47   25.70
  -1   0  -4  230.28    9.10
  -1   0  -4  235.08    8.30
  -1   0  -4  235.38    9.40
  -2   0  -4   16.30    4.10
  -2   0  -4   12.00    4.50
  -2   0  -4   20.40    3.80
   2   0   4   14.90    4.10
  -3   0  -4    2.80    5.40
  -3   0  -4    7.50    4.40
  -3   0  -4    3.70    4.20
   3   0   4    9.70    4.90
  -4   0  -4    3.40    5.40
  -4   0  -4   11.50    6.50
  -4   0  -4   13.50    5.60
   4   0   4   10.40    5.90
   4   0   4    6.10    5.30
  -5   0  -4  209.08   14.90
  -5   0  -4  205.68   13.00
   5   0   4  222.08   13.40
   5   0   4  197.58   13.30
  -6   0  -4  171.68   14.30
  -6   0  -4  185.78   16.40
   6   0   4  179.48   14.60
   6   0   4  192.18   14.50
  -7   0  -4  327.67   18.10
   7   0   4  270.27   17.30
   7   0   4  320.67   16.70
  -8   0  -4  468.15   22.90
   8   0   4  504.75   20.90
   8   0   4  502.05   26.70
  -9   0  -4  382.16   23.10
   9   0   4  369.26   26.70
   9   0   4  329.37   20.00
 -10   0  -4  260.97   22.80
  10   0   4  276.57   27.20
  10   0   4  255.77   18.90
 -11   0  -4  196.88   20.60
  11   0   4  128.19   18.60
  11   0   4  144.39   20.80
  11  -1  -4  191.58   23.90
  11  -1  -4  148.99   19.10
 -11   1   4  139.89   20.60
  10  -1  -4  201.88   21.00
  10  -1  -4  143.79   13.50
  10  -1  -4  159.68   20.60
 -10   1   4  177.48   20.80
   9  -1  -4  402.56   24.00
   9  -1  -4  392.56   26.60
   9  -1  -4  361.36   16.20
  -9   1   4  448.96   26.20
   8  -1  -4  426.96   25.30
   8  -1  -4  426.76   16.50
   8  -1  -4  417.36   22.60
  -8   1   4  461.45   24.50
   7  -1  -4  582.44   24.10
   7  -1  -4  619.94   26.60
   7  -1  -4  610.14   17.80
  -7   1   4  613.94   25.80
  -7   1   4  627.54   25.50
   6  -1  -4  223.18   10.60
   6  -1  -4  225.58   15.60
   6  -1  -4  178.28   14.70
  -6   1   4  243.48   14.00
  -6   1   4  233.08   17.40
  -6   1   4  210.68   16.30
   5  -1  -4  348.87   16.50
  -5   1   4  348.97   16.60
  -5   1   4  346.77   17.00
  -5   1   4  364.86   14.00
   4  -1  -4  214.08   12.00
   4  -1  -4  211.78   11.50
  -4   1   4  207.68   12.00
  -4   1   4  197.28    9.80
  -4   1   4  189.68   11.90
   3  -1  -4  182.98   10.10
   3  -1  -4  168.98    9.40
  -3   1   4  197.78   10.60
  -3   1   4  178.28    9.90
  -3   1   4  181.18    7.90
   2  -1  -4   33.60    4.60
   2  -1  -4   29.90    5.20
  -2   1   4   30.50    5.30
  -2   1   4   27.20    4.60
   1  -1  -4  215.28    9.30
   1  -1  -4  232.68    7.60
   1  -1  -4  245.68    9.60
  -1   1   4  243.68    7.80
  -1   1   4  238.38    6.20
   0  -1  -4  526.75   13.80
   0  -1  -4  486.75   13.20
  -1  -1  -4   45.70    5.30
  -1  -1  -4   40.50    5.00
  -1  -1  -4   38.10    4.30
  -2  -1  -4  786.92   19.30
  -2  -1  -4  805.62   20.20
   2   1   4  829.72   17.80
   2   1   4  826.02   17.10
  -3  -1  -4 1749.62   36.80
  -3  -1  -4 1781.92   38.40
   3   1   4 1859.81   36.30
   3   1   4 1816.92   34.00
  -4  -1  -4 1065.79   26.10
  -4  -1  -4 1039.00   27.70
   4   1   4 1037.90   25.90
   4   1   4 1040.00   22.90
  -5  -1  -4 1138.39   29.70
   5   1   4 1112.49   25.90
   5   1   4 1147.19   29.90
  -6  -1  -4  801.62   25.60
   6   1   4  791.32   26.20
   6   1   4  797.02   27.90
   6   1   4  777.72   21.70
  -7  -1  -4  547.65   22.70
   7   1   4  533.15   18.50
   7   1   4  509.95   22.80
   7   1   4  584.64   26.40
  -8  -1  -4  344.17   21.30
   8   1   4  402.16   24.70
   8   1   4  379.86   16.80
  -9  -1  -4  333.67   22.80
   9   1   4  293.27   25.90
 -10  -1  -4  145.39   17.50
  10   1   4  159.28   21.50
  10   1   4  126.59   18.70
 -11  -1  -4   81.99   16.40
  11   1   4   69.79   19.20
  11   1   4   69.29   16.50
  11  -2  -4  196.88   23.90
  11  -2  -4  187.78   22.70
 -11   2   4  213.48   23.50
  10  -2  -4  232.98   22.40
 -10   2   4  267.37   25.70
   9  -2  -4  179.48   19.40
   9  -2  -4  157.88   19.50
  -9   2   4  145.59   18.30
   8  -2  -4  138.89   26.70
  -8   2   4  199.88   19.40
  -8   2   4  150.58   17.30
   7  -2  -4  201.58   17.80
  -7   2   4  195.08   18.30
  -7   2   4  190.78   17.60
  -7   2   4  213.98   14.70
   6  -2  -4    3.30    9.10
  -6   2   4   15.70    7.70
  -6   2   4   14.30   10.20
  -6   2   4    1.30    8.40
   5  -2  -4   12.40    8.20
  -5   2   4    4.80    8.00
  -5   2   4    7.30    6.90
  -5   2   4   18.70    7.80
   4  -2  -4  121.19    9.90
   4  -2  -4  138.49   13.40
  -4   2   4  139.79    9.40
  -4   2   4  119.09   10.60
  -4   2   4  140.19   12.70
   3  -2  -4  469.75   15.90
   3  -2  -4  451.55   14.80
  -3   2   4  448.06   15.10
  -3   2   4  458.75   15.50
  -3   2   4  436.56   12.20
   2  -2  -4 1145.49   25.10
   2  -2  -4 1190.48   26.70
  -2   2   4 1167.48   25.30
  -2   2   4 1148.69   26.10
   1  -2  -4 1873.61   36.60
   1  -2  -4 1862.41   35.10
   1  -2  -4 1886.81   37.30
  -1   2   4 1749.43   33.30
  -1   2   4 1946.81   35.20
  -1   2   4 1872.11   33.90
   0  -2  -4 3267.87   61.59
   0  -2  -4 3422.56   60.09
   0  -2  -4 3381.66   58.69
   0   2   4 3323.77   59.79
   0   2   4 3419.56   58.39
  -1  -2  -4 3078.89   56.69
  -1  -2  -4 3015.10   53.59
   1   2   4 3007.40   56.09
  -2  -2  -4 2514.15   47.90
  -2  -2  -4 2643.24   50.39
   2   2   4 2646.14   51.09
   2   2   4 2673.53   48.50
  -3  -2  -4 1876.61   39.60
   3   2   4 1861.61   40.50
   3   2   4 1892.61   38.30
  -4  -2  -4 1020.70   27.00
   4   2   4 1021.70   28.50
   4   2   4 1035.20   26.40
  -5  -2  -4  996.70   28.30
   5   2   4 1016.50   30.70
  -6  -2  -4  324.37   17.60
   6   2   4  273.97   16.50
   6   2   4  308.67   20.20
  -7  -2  -4  186.28   16.20
   7   2   4  166.78   17.30
   7   2   4  144.19   14.80
  -8  -2  -4   54.89   12.10
   8   2   4   75.19   15.50
  -9  -2  -4   16.10   11.80
   9   2   4   13.00   15.20
   9   2   4   26.00   13.00
 -10  -2  -4   -9.10   10.70
  10   2   4  -11.90   15.40
  10   2   4   -2.30   12.80
  11  -3  -4   45.60   16.70
  11  -3  -4   52.49   17.20
 -11   3   4   67.19   18.20
  10  -3  -4   26.70   16.30
  10  -3  -4   31.70   14.90
 -10   3   4   42.70   17.20
   9  -3  -4   -1.20   11.20
  -9   3   4   20.40   13.10
  -9   3   4   -0.80   13.20
   8  -3  -4   41.40   13.50
  -8   3   4   48.70   12.80
  -8   3   4   41.60   13.40
   7  -3  -4  131.99   15.20
  -7   3   4  112.09   14.80
  -7   3   4  134.39   14.00
  -7   3   4  119.89   15.10
   6  -3  -4  443.06   21.50
  -6   3   4  451.55   17.80
  -6   3   4  418.26   21.20
  -6   3   4  439.86   21.60
   5  -3  -4  653.63   23.80
  -5   3   4  628.74   23.20
  -5   3   4  647.24   23.20
  -5   3   4  626.14   19.10
   4  -3  -4 1288.87   32.40
   4  -3  -4 1229.38   31.10
  -4   3   4 1243.08   31.40
  -4   3   4 1254.67   30.90
  -4   3   4 1242.88   27.20
   3  -3  -4 1491.05   34.50
   3  -3  -4 1476.45   33.50
  -3   3   4 1503.95   29.70
  -3   3   4 1553.74   34.00
  -3   3   4 1500.75   33.70
   2  -3  -4 2105.39   41.80
   2  -3  -4 2058.09   42.20
  -2   3   4 2049.20   37.30
  -2   3   4 2120.89   41.60
   1  -3  -4 3201.08   61.09
   1  -3  -4 3195.48   59.89
   1  -3  -4 3302.37   59.39
  -1   3   4 3231.78   58.99
  -1   3   4 3259.17   57.79
   0  -3  -4 2161.18   41.50
   0  -3  -4 2164.88   44.00
   0  -3  -4 2230.08   41.40
   0   3   4 2164.38   42.10
   0   3   4 2238.88   41.30
  -1  -3  -4 2461.35   48.20
  -1  -3  -4 2443.96   45.90
  -1  -3  -4 2375.16   47.20
   1   3   4 2389.66   47.30
   1   3   4 2407.86   45.10
  -2  -3  -4  939.91   22.50
  -2  -3  -4  960.00   24.10
   2   3   4  939.21   22.20
   2   3   4  917.21   24.60
  -3  -3  -4  700.03   19.50
  -3  -3  -4  724.93   21.50
   3   3   4  698.43   19.60
   3   3   4  716.03   22.40
  -4  -3  -4  534.15   19.70
   4   3   4  548.45   18.70
   4   3   4  535.05   21.20
  -5  -3  -4   98.49   11.40
   5   3   4   93.29   13.10
   5   3   4  122.09   12.20
  -6  -3  -4    8.40    8.40
   6   3   4   23.60   11.20
   6   3   4   13.20    7.90
  -7  -3  -4    6.50    9.00
   7   3   4   43.70   13.60
  -8  -3  -4  128.99   15.40
   8   3   4  130.09   14.50
   8   3   4  135.09   18.70
  -9  -3  -4  137.19   17.20
   9   3   4   81.19   18.80
   9   3   4   99.89   15.50
 -10  -3  -4  164.08   19.30
  10   3   4  133.39   24.20
  10   3   4  187.18   18.60
  11  -4  -4   20.20   17.20
  11  -4  -4   15.50   15.00
 -11   4   4   17.50   15.90
  10  -4  -4   69.89   17.50
 -10   4   4   48.80   16.90
 -10   4   4   69.79   18.20
   9  -4  -4  177.88   20.60
  -9   4   4  204.18   20.80
  -9   4   4  166.28   20.00
   8  -4  -4  644.74   29.60
  -8   4   4  585.84   22.70
  -8   4   4  614.44   29.00
  -8   4   4  618.84   29.40
   7  -4  -4  795.72   31.90
  -7   4   4  764.92   28.20
  -7   4   4  801.22   30.30
  -7   4   4  839.92   30.20
   6  -4  -4  846.82   29.80
  -6   4   4  814.22   29.00
  -6   4   4  815.72   23.60
  -6   4   4  813.52   28.00
   5  -4  -4 1441.16   38.50
  -5   4   4 1402.96   32.30
  -5   4   4 1418.86   36.80
  -5   4   4 1467.25   38.20
   4  -4  -4 1064.69   30.20
   4  -4  -4 1046.40   28.80
  -4   4   4 1072.39   29.50
  -4   4   4 1077.19   28.90
  -4   4   4 1077.19   25.40
   3  -4  -4  811.42   23.20
   3  -4  -4  817.12   24.00
  -3   4   4  807.72   23.30
  -3   4   4  781.22   19.20
  -3   4   4  787.62   23.10
   2  -4  -4  572.34   18.20
   2  -4  -4  541.75   18.10
  -2   4   4  560.24   14.40
  -2   4   4  551.84   17.40
   1  -4  -4  627.54   19.20
   1  -4  -4  602.94   17.40
   1  -4  -4  620.14   17.70
  -1   4   4  610.94   16.90
  -1   4   4  596.74   21.80
   0  -4  -4  349.17   11.70
   0  -4  -4  402.96   15.10
   0  -4  -4  359.66   13.40
   0   4   4  383.26   12.90
   0   4   4  373.66   14.00
  -1  -4  -4  808.02   21.20
  -1  -4  -4  804.02   18.00
  -1  -4  -4  843.22   23.00
   1   4   4  797.02   22.50
   1   4   4  809.92   20.50
  -2  -4  -4  110.39   10.30
  -2  -4  -4   99.09    9.40
   2   4   4   85.69    8.70
  -3  -4  -4   18.10    7.20
  -3  -4  -4   19.40    6.40
   3   4   4   35.80    9.70
   3   4   4   20.10    6.10
  -4  -4  -4  147.79   12.40
  -4  -4  -4  135.79   13.20
   4   4   4  160.68   15.50
   4   4   4  129.99   11.40
  -5  -4  -4  185.08   15.40
   5   4   4  232.08   15.00
   5   4   4  229.48   19.10
  -6  -4  -4  260.67   18.00
   6   4   4  225.48   17.50
   6   4   4  245.38   21.00
  -7  -4  -4  505.75   24.30
   7   4   4  501.15   20.80
   7   4   4  488.05   27.40
  -8  -4  -4  315.17   21.80
   8   4   4  287.17   19.70
   8   4   4  297.47   25.60
  -9  -4  -4  300.27   23.60
   9   4   4  340.07   22.50
   9   4   4  311.77   29.40
 -10  -4  -4   98.39   16.70
  10   4   4  136.69   18.00
  10   4   4  125.79   22.90
  10  -5  -4  106.09   19.50
 -10   5   4  111.09   19.50
   9  -5  -4  192.18   21.70
  -9   5   4  185.28   20.70
  -9   5   4  186.78   20.40
   8  -5  -4  468.35   27.60
  -8   5   4  545.75   23.00
  -8   5   4  485.65   27.80
  -8   5   4  499.95   27.40
   7  -5  -4  349.27   23.20
  -7   5   4  358.96   19.00
  -7   5   4  361.86   22.30
  -7   5   4  366.76   28.10
   6  -5  -4  181.38   18.20
  -6   5   4  221.58   14.90
  -6   5   4  228.88   18.60
  -6   5   4  271.37   19.40
   5  -5  -4  310.37   19.10
  -5   5   4  333.27   18.90
  -5   5   4  302.07   18.50
  -5   5   4  305.77   16.10
   4  -5  -4   71.19   11.10
   4  -5  -4   39.50    8.70
  -4   5   4   58.49   10.00
  -4   5   4   65.09    8.80
  -4   5   4   56.19    5.90
  -4   5   4   50.89   10.20
   3  -5  -4    9.20    7.40
  -3   5   4    2.30    4.50
  -3   5   4    8.20    7.30
  -3   5   4   11.60    7.10
  -3   5   4   -1.10    6.50
   2  -5  -4    2.20    6.50
   2  -5  -4   10.80    7.90
  -2   5   4   -3.40    5.50
  -2   5   4   -3.20    5.20
  -2   5   4    2.10    5.10
   1  -5  -4   16.90    6.20
   1  -5  -4    5.70    6.00
   1  -5  -4    6.80    5.80
  -1   5   4    1.60    6.00
  -1   5   4   17.50    5.80
   0  -5  -4  441.36   16.50
   0  -5  -4  452.25   14.40
   0  -5  -4  450.05   17.60
   0   5   4  437.36   16.80
   0   5   4  461.15   16.00
  -1  -5  -4 1293.47   32.20
  -1  -5  -4 1249.28   30.70
  -1  -5  -4 1256.17   26.00
   1   5   4 1246.98   29.60
  -2  -5  -4  447.16   17.50
  -2  -5  -4  452.95   18.50
   2   5   4  442.66   16.50
   2   5   4  456.05   19.50
  -3  -5  -4  572.84   20.50
  -3  -5  -4  603.34   21.80
   3   5   4  584.44   20.10
   3   5   4  604.34   23.70
  -4  -5  -4  746.83   25.40
  -4  -5  -4  769.12   24.40
   4   5   4  719.63   23.90
  -5  -5  -4  578.04   22.10
  -5  -5  -4  631.94   24.50
   5   5   4  636.84   19.60
   5   5   4  645.14   26.40
   5   5   4  576.24   22.70
  -6  -5  -4  683.73   27.20
   6   5   4  704.33   30.20
   6   5   4  702.43   22.90
  -7  -5  -4  369.46   22.40
   7   5   4  403.96   19.60
   7   5   4  341.97   25.70
  -8  -5  -4  192.58   20.00
   8   5   4  145.29   15.80
   8   5   4  158.88   21.20
  -9  -5  -4   87.19   19.90
   9   5   4   75.09   17.70
 -10  -5  -4   32.80   14.10
  10   5   4   18.50   17.50
  10   5   4   16.80   13.20
  10  -6  -4   71.99   17.50
 -10   6   4   77.59   18.50
   9  -6  -4   68.69   17.40
  -9   6   4   81.09   18.50
  -9   6   4  100.69   14.60
   8  -6  -4   35.70   14.60
  -8   6   4   28.20   11.50
  -8   6   4   33.30   14.80
  -8   6   4   -3.20   10.80
   7  -6  -4    8.80   11.70
  -7   6   4   -1.00    9.70
  -7   6   4   -9.20   11.50
  -7   6   4   -0.60   10.60
   6  -6  -4   -7.90    9.80
  -6   6   4    6.30   10.40
  -6   6   4    2.80    8.90
  -6   6   4   17.70    9.90
   5  -6  -4   54.69   11.90
  -5   6   4   40.40   11.00
  -5   6   4   76.99   10.20
  -5   6   4   60.89   11.40
   4  -6  -4  134.19   14.60
   4  -6  -4  223.18   16.50
  -4   6   4  190.78   10.00
  -4   6   4  180.08   14.30
  -4   6   4  190.18   16.00
  -4   6   4  186.48   15.80
   3  -6  -4  418.66   19.20
   3  -6  -4  356.26   17.60
  -3   6   4  398.06   19.00
  -3   6   4  386.66   14.20
  -3   6   4  377.66   16.50
  -3   6   4  380.86   18.30
   2  -6  -4  979.90   28.70
   2  -6  -4  989.60   27.80
  -2   6   4  957.90   23.90
  -2   6   4  989.30   27.90
  -2   6   4  949.71   24.90
   1  -6  -4  848.62   26.20
   1  -6  -4  830.52   23.60
   1  -6  -4  826.12   24.30
  -1   6   4  845.62   25.00
  -1   6   4  811.12   24.00
  -1   6   4  876.41   23.80
   0  -6  -4 1553.84   37.00
   0  -6  -4 1517.75   38.20
   0  -6  -4 1535.85   33.40
   0   6   4 1559.14   37.40
  -1  -6  -4 1180.38   31.10
  -1  -6  -4 1191.08   32.20
  -1  -6  -4 1132.39   25.30
   1   6   4 1184.78   32.40
   1   6   4 1155.88   29.90
  -2  -6  -4  294.17   15.90
  -2  -6  -4  290.67   16.80
   2   6   4  285.27   15.10
   2   6   4  280.27   18.50
  -3  -6  -4  519.85   20.50
  -3  -6  -4  511.05   21.50
   3   6   4  506.25   20.00
   3   6   4  526.95   24.10
  -4  -6  -4  417.16   20.20
  -4  -6  -4  368.96   17.90
   4   6   4  398.96   21.90
   4   6   4  364.66   18.30
  -5  -6  -4  348.17   19.90
  -5  -6  -4  343.77   18.30
   5   6   4  337.87   22.80
   5   6   4  326.97   16.40
  -6  -6  -4   45.50   11.60
   6   6   4   36.70   13.70
   6   6   4   43.80   10.10
  -7  -6  -4   88.49   14.50
   7   6   4   90.79   17.90
   7   6   4   77.49   12.50
  -8  -6  -4   -1.50   10.90
   8   6   4    5.70   14.70
   8   6   4    7.00   11.40
  -9  -6  -4    1.50   11.40
   9   6   4   13.60   12.80
   9   6   4  -14.30   14.60
   9  -7  -4   -3.00   14.50
  -9   7   4   -0.90   15.20
   8  -7  -4  123.09   18.60
  -8   7   4   99.19   18.10
  -8   7   4  108.99   15.20
   7  -7  -4  276.57   23.60
  -7   7   4  274.07   19.90
  -7   7   4  252.97   22.70
  -7   7   4  236.88   22.90
   6  -7  -4  422.76   25.40
  -6   7   4  424.56   21.10
  -6   7   4  451.25   24.40
  -6   7   4  445.76   39.30
   5  -7  -4  533.95   25.80
  -5   7   4  541.55   25.30
  -5   7   4  543.95   16.60
  -5   7   4  569.54   24.70
  -5   7   4  540.95   21.60
   4  -7  -4  965.50   31.20
  -4   7   4  940.61   23.60
  -4   7   4  940.61   30.00
  -4   7   4  942.11   26.50
  -4   7   4  844.52   30.10
   3  -7  -4  941.31   29.40
   3  -7  -4  891.51   28.60
  -3   7   4  951.60   25.70
  -3   7   4  940.91   29.70
  -3   7   4  903.11   29.00
  -3   7   4  937.51   24.70
   2  -7  -4  868.51   27.50
   2  -7  -4  935.01   29.00
   2  -7  -4  945.11   27.70
  -2   7   4  906.61   28.30
  -2   7   4  882.91   24.60
   1  -7  -4 1073.29   32.00
   1  -7  -4 1143.19   29.60
  -1   7   4 1138.29   31.40
  -1   7   4 1115.69   27.40
  -1   7   4 1109.79   30.70
   0  -7  -4 1511.65   38.20
   0  -7  -4 1523.65   34.10
   0  -7  -4 1494.95   39.10
   0   7   4 1535.95   33.20
   0   7   4 1539.25   38.70
   0   7   4 1473.05   37.50
  -1  -7  -4  831.72   27.00
  -1  -7  -4  856.81   21.20
  -1  -7  -4  857.31   28.30
   1   7   4  889.61   28.90
   1   7   4  900.61   23.10
   1   7   4  874.41   27.20
  -2  -7  -4  333.37   18.50
  -2  -7  -4  365.96   17.90
   2   7   4  328.17   16.80
   2   7   4  317.07   20.10
  -3  -7  -4  120.49   12.90
  -3  -7  -4   99.69   12.50
   3   7   4  103.79   14.50
   3   7   4  104.89   10.00
   3   7   4  115.69   12.70
  -4  -7  -4   53.59   11.40
  -4  -7  -4   36.10    9.10
   4   7   4   40.50   12.80
  -5  -7  -4   -2.10    8.30
  -5  -7  -4    6.10    7.90
   5   7   4    5.30   11.90
  -6  -7  -4   10.10   10.20
   6   7   4    4.00   12.70
   6   7   4    2.80    9.30
  -7  -7  -4  103.99   15.30
   7   7   4   74.89   17.80
   7   7   4   93.59   13.60
  -8  -7  -4   86.19   15.70
   8   7   4   35.10   17.40
   8   7   4   48.40   17.40
  -9  -7  -4  156.38   19.70
   9   7   4  175.58   23.50
   9   7   4  165.08   18.20
   9  -8  -4  221.28   24.80
   8  -8  -4  371.46   28.30
  -8   8   4  368.96   27.90
  -8   8   4  346.97   23.60
   7  -8  -4  403.66   27.90
  -7   8   4  424.76   24.10
  -7   8   4  470.85   27.90
   6  -8  -4  484.05   27.40
  -6   8   4  481.55   29.50
  -6   8   4  486.55   23.10
  -6   8   4  456.55   26.40
   5  -8  -4  577.54   27.40
  -5   8   4  521.85   18.30
  -5   8   4  550.74   22.80
  -5   8   4  547.85   26.50
  -4   8   4  434.46   20.70
  -4   8   4  432.36   28.80
  -4   8   4  468.65   23.40
  -4   8   4  465.95   17.60
   3  -8  -4  422.76   20.50
   3  -8  -4  476.55   22.30
  -3   8   4  423.76   21.90
  -3   8   4  451.15   19.40
  -3   8   4  411.86   21.20
  -3   8   4  450.75   18.10
   2  -8  -4  260.17   18.40
   2  -8  -4  324.07   17.90
   2  -8  -4  293.27   18.60
  -2   8   4  291.87   17.30
  -2   8   4  296.87   16.60
  -2   8   4  293.17   16.30
   1  -8  -4  281.27   15.40
   1  -8  -4  255.77   17.60
  -1   8   4  273.17   16.10
  -1   8   4  271.47   17.40
  -1   8   4  275.27   16.70
   0  -8  -4  129.49   10.80
   0  -8  -4  158.58   12.70
   0  -8  -4  147.19   15.30
   0   8   4  135.79   13.10
   0   8   4  145.19   14.50
   0   8   4  135.89   13.20
  -1  -8  -4   53.99    9.50
  -1  -8  -4   34.70    9.80
   1   8   4   42.40   12.10
   1   8   4   38.50    9.00
  -2  -8  -4   16.90    8.80
  -2  -8  -4   16.10    7.90
   2   8   4   10.80    8.20
   2   8   4   18.60    7.80
   2   8   4   27.10   11.40
  -3  -8  -4   26.70    9.10
  -3  -8  -4   52.09   11.50
   3   8   4   39.40    9.50
   3   8   4   28.40   12.20
  -4  -8  -4  147.09   16.10
  -4  -8  -4  122.09   17.10
   4   8   4  156.38   18.30
   4   8   4  166.78   23.00
  -5  -8  -4  219.48   19.50
   5   8   4  226.38   17.70
   5   8   4  222.18   22.30
  -6  -8  -4  428.06   25.70
   6   8   4  454.55   29.40
   6   8   4  395.06   22.20
   7   8   4  184.48   17.40
  -8  -8  -4  183.48   21.00
   8   8   4  159.58   23.10
   8   8   4  185.98   18.00
   8  -9  -4  182.88   23.40
  -8   9   4  227.88   22.90
  -8   9   4  192.18   21.60
   7  -9  -4  204.88   27.10
  -7   9   4  229.78   23.10
  -7   9   4  228.28   21.70
   6  -9  -4  177.98   20.40
  -6   9   4  209.08   20.00
  -6   9   4  203.28   21.00
   5  -9  -4  116.99   16.80
  -5   9   4  100.39   14.00
  -5   9   4  120.69   16.60
  -5   9   4  102.69   10.40
   4  -9  -4   23.30   11.20
  -4   9   4   24.40   11.30
  -4   9   4   26.80    8.50
  -4   9   4   22.00   11.70
   3  -9  -4    0.20    9.10
  -3   9   4   10.00   14.80
  -3   9   4    9.30   10.10
  -3   9   4   -4.40    7.70
   2  -9  -4   27.10    9.50
   2  -9  -4   17.90   10.40
  -2   9   4   30.80   10.60
  -2   9   4    7.80    9.20
  -2   9   4   31.60   10.10
   1  -9  -4   35.50   13.60
   1  -9  -4   76.19   10.60
   1  -9  -4   90.79   13.30
  -1   9   4   70.89   13.90
  -1   9   4   88.89   12.60
   0  -9  -4  291.67   14.80
   0   9   4  267.07   19.70
   0   9   4  300.37   17.60
  -1  -9  -4  279.37   19.70
  -1  -9  -4  255.17   17.20
   1   9   4  274.97   21.10
   1   9   4  274.37   17.00
  -2  -9  -4  237.58   18.60
   2   9   4  218.48   21.30
   2   9   4  196.68   17.80
  -3  -9  -4  400.16   23.40
   3   9   4  374.76   20.00
   3   9   4  386.86   25.30
  -4  -9  -4  278.97   21.60
   4   9   4  317.37   24.90
   4   9   4  305.67   19.60
  -5  -9  -4  341.87   23.80
   5   9   4  324.77   26.50
   5   9   4  299.17   20.20
  -6  -9  -4  185.78   24.20
   6   9   4  162.28   16.50
   6   9   4  142.09   23.50
  -7  -9  -4  164.58   20.30
   7   9   4  165.68   17.50
   7   9   4  131.19   21.00
   7 -10  -4   -1.70   13.10
  -7  10   4   -9.10   13.30
  -7  10   4    5.10   14.00
   6 -10  -4   14.50   13.40
  -6  10   4    2.10   13.10
   5 -10  -4   93.59   17.10
  -5  10   4   94.29   11.00
  -5  10   4  135.09   16.00
  -5  10   4  113.49   17.50
   4 -10  -4  137.99   17.30
  -4  10   4  108.89   15.20
  -4  10   4  126.29   12.80
  -4  10   4  125.39   17.10
   3 -10  -4  265.07   20.50
  -3  10   4  274.67   18.30
  -3  10   4  237.58   20.10
  -3  10   4  279.67   21.40
   2 -10  -4  363.66   20.50
   2 -10  -4  373.76   22.90
  -2  10   4  325.87   21.20
  -2  10   4  306.07   19.30
   1 -10  -4  526.35   25.50
   1 -10  -4  474.95   21.00
  -1  10   4  470.35   24.10
  -1  10   4  437.36   21.70
   0 -10  -4  296.17   15.50
   0 -10  -4  315.07   21.50
   0  10   4  335.67   22.70
   0  10   4  328.37   20.20
  -1 -10  -4  349.47   22.50
   1  10   4  311.77   19.10
   1  10   4  313.77   23.50
  -2 -10  -4  245.88   20.90
   2  10   4  299.77   23.90
   2  10   4  263.57   18.70
  -3 -10  -4  179.48   18.60
   3  10   4  187.18   16.40
   3  10   4  172.98   20.70
  -4 -10  -4  150.68   18.60
   4  10   4  128.29   19.80
   4  10   4  123.69   15.40
   5  10   4   94.99   15.50
  -6 -10  -4   18.50   12.80
   6  10   4    5.00   15.50
   6  10   4   17.00   12.10
   6 -11  -4  185.08   21.80
  -6  11   4  214.18   21.40
  -6  11   4  201.48   19.30
   5 -11  -4  301.07   24.80
  -5  11   4  317.07   26.10
  -5  11   4  324.47   24.90
   4 -11  -4  418.76   26.70
  -4  11   4  429.26   22.00
  -4  11   4  457.75   26.30
  -4  11   4  447.86   27.90
   3 -11  -4  424.26   24.40
  -3  11   4  459.75   25.80
  -3  11   4  389.76   26.20
   2 -11  -4  315.97   23.70
   2 -11  -4  331.37   20.90
  -2  11   4  333.67   21.70
  -2  11   4  304.97   23.10
   1 -11  -4  208.98   21.40
   1 -11  -4  229.28   17.10
  -1  11   4  217.48   20.50
  -1  11   4  216.68   19.60
   0 -11  -4  190.38   19.30
   0 -11  -4  187.18   14.20
   0  11   4  175.18   19.00
   0  11   4  200.18   17.00
  -1 -11  -4  123.69   16.90
   1  11   4  136.19   15.20
   1  11   4  115.19   17.90
  -2 -11  -4   59.49   14.20
   2  11   4   30.30   12.20
   2  11   4   35.00   15.10
  -3 -11  -4    3.20   11.20
   3  11   4    9.00   14.40
   3  11   4    4.60   11.20
  -4 -11  -4   15.50   12.10
   4  11   4   19.30   12.90
   4  11   4   17.70   15.70
  -5 -11  -4   54.69   15.00
   5  11   4   53.89   18.40
   5  11   4   54.89   14.30
   5 -12  -4  202.48   21.90
  -5  12   4  206.18   19.30
   4 -12  -4  160.48   19.40
  -4  12   4  153.88   18.00
  -4  12   4  123.19   18.70
  -4  12   4  147.99   15.60
   3 -12  -4  217.18   20.50
  -3  12   4  192.28   19.40
  -3  12   4  166.18   19.60
  -3  12   4  224.18   19.70
   2 -12  -4   60.99   13.20
  -2  12   4   72.69   15.30
  -2  12   4   41.00   13.20
   1 -12  -4   42.30   10.70
   1 -12  -4   33.90   12.90
  -1  12   4   23.00   19.90
  -1  12   4   11.70   12.80
   0 -12  -4   -5.70   11.40
   0 -12  -4   10.20    7.50
   0  12   4    5.90   12.60
  -1 -12  -4   13.00   11.70
   1  12   4   15.70   13.70
   1  12   4    0.30   13.60
  -2 -12  -4   34.10   17.00
   2  12   4   11.90   19.90
   2  12   4   19.30   12.80
  -3 -12  -4  104.19   17.20
   3  12   4  116.19   16.40
   3  12   4  132.99   20.40
  -4 -12  -4  128.79   18.60
   4  12   4  131.89   16.60
   4  12   4  116.79   21.70
   3 -13  -4    6.60   20.10
  -3  13   4    5.40   12.90
  -3  13   4   16.40   11.10
   2 -13  -4   17.40   10.20
  -2  13   4   23.40   12.10
  -2  13   4   37.00   15.30
  -2  13   4   30.30   14.60
   1 -13  -4   56.39   11.50
   1 -13  -4   51.99   15.60
  -1  13   4   66.49   15.50
  -1  13   4   68.99   14.90
   0 -13  -4   24.00   13.40
   0  13   4   40.00   14.00
   0  13   4   28.30   16.90
  -1 -13  -4   47.30   15.20
   1  13   4   82.29   15.30
   1  13   4  108.69   18.40
   3  14  -5  213.08   23.90
  -3 -14   5  220.98   20.50
   2  14  -5  182.38   22.00
  -2 -14   5  153.18   16.30
   1  14  -5  223.68   23.90
  -1 -14   5  215.08   18.80
  -1 -14   5  214.88   18.80
   0  14  -5  233.68   24.20
   0 -14   5  240.18   25.80
   0 -14   5  226.08   21.10
  -1  14  -5  143.19   20.30
   1 -14   5  163.78   18.70
  -2  14  -5  103.79   17.90
   2 -14   5  133.39   19.90
  -3  14  -5   92.09   17.50
   3 -14   5   82.39   18.50
   5  13  -5  433.36   31.40
  -5 -13   5  357.36   24.70
   4  13  -5  354.26   28.90
  -4 -13   5  344.87   23.70
   3  13  -5  218.38   23.20
   3  13  -5  232.28   19.70
  -3 -13   5  224.08   19.50
   2  13  -5   31.20   16.70
  -2 -13   5   60.49   12.50
  -2 -13   5   62.49   11.20
   1  13  -5   28.50   14.00
   1  13  -5   36.20   15.10
  -1 -13   5   15.50   10.80
  -1 -13   5   24.30   10.70
   0  13  -5   11.70   13.80
   0  13  -5    5.10   12.60
   0 -13   5   20.50   11.90
   0 -13   5   24.50    9.40
  -1  13  -5    0.00   14.90
  -1  13  -5    8.80   12.80
   1 -13   5    9.20   11.70
  -2  13  -5  113.09   18.40
  -2  13  -5   47.10   19.40
   2 -13   5   97.69   16.90
  -3  13  -5  132.29   21.30
  -3  13  -5  137.39   19.40
   3 -13   5   95.89   17.80
  -4  13  -5  115.89   18.20
  -4  13  -5  137.29   22.10
   4 -13   5   96.69   19.70
  -5  13  -5  164.68   23.40
  -5  13  -5  165.08   19.60
   5 -13   5  159.58   23.00
   6  12  -5  160.88   21.70
  -6 -12   5  169.78   19.50
   5  12  -5   38.60   16.20
  -5 -12   5   20.60   11.60
   4  12  -5   19.70   10.50
   4  12  -5   18.40   14.50
   4  12  -5   20.60   14.20
  -4 -12   5   25.30   11.00
   3  12  -5    6.60   12.40
   3  12  -5    4.30   12.40
   3  12  -5   14.40   10.60
  -3 -12   5   -4.50    9.30
  -3 -12   5    1.40    6.90
   2  12  -5   25.50   13.90
   2  12  -5   11.40   12.40
   2  12  -5   26.10   10.30
  -2 -12   5   15.80    9.40
   1  12  -5   39.50   11.00
   1  12  -5   48.00   14.60
   1  12  -5   75.89   14.80
  -1 -12   5   47.80   10.90
  -1 -12   5   68.09   12.10
   0  12  -5  192.68   22.30
   0  12  -5  216.08   17.90
   0  12  -5  182.88   19.40
   0 -12   5  222.88   15.60
   0 -12   5  193.98   19.10
  -1  12  -5  388.96   27.90
  -1  12  -5  368.06   25.30
   1 -12   5  372.56   17.40
   1 -12   5  376.56   24.10
  -2  12  -5  528.75   30.40
  -2  12  -5  467.45   18.30
  -2  12  -5  438.46   26.90
   2 -12   5  492.55   28.10
  -3  12  -5  482.75   27.40
  -3  12  -5  394.86   29.40
   3 -12   5  473.15   29.90
  -4  12  -5  355.86   25.80
  -4  12  -5  365.96   30.20
   4 -12   5  356.26   28.50
  -5  12  -5  279.07   29.50
  -5  12  -5  244.18   23.60
   5 -12   5  249.48   26.00
  -6  12  -5  172.48   22.60
  -6  12  -5  205.18   20.30
   6 -12   5  205.08   25.10
   7  11  -5   22.20   13.70
  -7 -11   5   22.70   12.40
   6  11  -5    4.40   10.20
  -6 -11   5    4.30   10.20
   5  11  -5   69.79   16.00
   5  11  -5   77.39   12.30
   5  11  -5  108.69   19.70
  -5 -11   5   77.09   13.80
   4  11  -5  119.59   18.40
   4  11  -5  104.69   16.70
   4  11  -5  109.09   13.30
  -4 -11   5  119.29   14.50
   3  11  -5  267.67   23.40
   3  11  -5  297.17   18.00
   3  11  -5  262.67   23.30
  -3 -11   5  299.77   15.60
  -3 -11   5  312.57   22.90
   2  11  -5  676.23   30.60
   2  11  -5  701.43   23.50
   2  11  -5  692.63   31.50
  -2 -11   5  682.03   25.80
  -2 -11   5  677.03   23.90
   1  11  -5  550.44   28.40
   1  11  -5  491.25   26.10
   1  11  -5  521.95   20.70
  -1 -11   5  538.25   23.20
  -1 -11   5  509.95   21.30
   0  11  -5  714.33   30.10
   0  11  -5  773.52   25.40
   0  11  -5  757.92   32.80
   0 -11   5  743.43   28.20
   0 -11   5  744.83   24.00
  -1  11  -5  808.92   33.50
  -1  11  -5  755.12   30.60
   1 -11   5  751.02   22.70
  -2  11  -5  854.51   32.50
  -2  11  -5  834.92   35.60
   2 -11   5  824.62   33.20
  -3  11  -5  452.55   25.30
  -3  11  -5  443.96   28.10
   3 -11   5  445.06   27.30
  -4  11  -5  340.97   23.70
  -4  11  -5  317.37   26.80
   4 -11   5  325.77   27.40
  -5  11  -5  249.28   24.80
  -5  11  -5  261.37   22.00
   5 -11   5  281.37   27.70
  -6  11  -5   49.00   13.90
  -6  11  -5   77.09   19.20
   6 -11   5   65.89   19.50
  -7  11  -5   25.70   16.80
  -7  11  -5   38.70   13.80
   7 -11   5   15.20   16.40
   8  10  -5   55.99   12.40
   8  10  -5   33.90   15.00
  -8 -10   5   20.20   12.20
   7  10  -5  142.39   19.70
   7  10  -5  137.59   14.60
  -7 -10   5   99.19   15.70
   6  10  -5  279.07   25.30
   6  10  -5  291.27   19.80
   6  10  -5  304.47   27.80
  -6 -10   5  336.97   22.30
   5  10  -5  302.87   25.30
   5  10  -5  310.37   23.50
   5  10  -5  331.47   19.70
  -5 -10   5  330.37   21.10
   4  10  -5  677.33   31.90
   4  10  -5  649.93   23.10
   4  10  -5  665.33   30.20
   3  10  -5  659.13   30.70
   3  10  -5  708.53   23.00
   3  10  -5  676.73   29.50
  -3 -10   5  656.13   25.00
  -3 -10   5  658.23   21.60
   2  10  -5  372.26   22.70
   2  10  -5  459.45   18.40
   2  10  -5  406.56   25.10
  -2 -10   5  404.66   18.90
  -2 -10   5  381.36   18.00
   1  10  -5  529.15   19.20
   1  10  -5  577.44   27.70
   1  10  -5  544.15   25.90
  -1 -10   5  537.15   20.30
  -1 -10   5  565.54   22.20
   0  10  -5  406.76   17.30
   0  10  -5  443.86   24.70
   0  10  -5  399.76   29.90
   0 -10   5  427.76   17.40
   0 -10   5  414.56   21.00
  -1  10  -5  420.96   24.70
   1 -10   5  433.16   15.80
   1 -10   5  453.45   23.20
  -2  10  -5  269.37   12.80
  -2  10  -5  233.58   25.30
  -2  10  -5  260.57   22.20
   2 -10   5  285.57   21.40
  -3  10  -5  118.59   14.90
  -3  10  -5  110.39   15.90
   3 -10   5  115.49   16.40
  -4  10  -5   39.80   12.00
  -4  10  -5   48.30   14.60
   4 -10   5   39.40   13.90
  -5  10  -5   28.90   14.50
  -5  10  -5   27.20   11.30
   5 -10   5   43.20   15.20
  -6  10  -5   70.79   17.80
  -6  10  -5   44.30   13.10
   6 -10   5   41.60   17.00
  -7  10  -5  118.99   15.90
  -7  10  -5  127.99   20.60
   7 -10   5   60.39   19.30
  -8  10  -5   64.49   15.00
  -8  10  -5   71.39   17.80
   8 -10   5  104.89   21.90
   9   9  -5  221.38   23.10
   9   9  -5  212.78   20.00
  -9  -9   5  261.97   24.20
   8   9  -5  403.16   22.50
   8   9  -5  393.56   27.80
  -8  -9   5  404.66   42.20
   7   9  -5  423.66   27.20
   7   9  -5  497.35   23.40
   7   9  -5  457.45   29.70
  -7  -9   5  521.85   27.10
   6   9  -5  516.95   30.40
   6   9  -5  562.54   23.30
   6   9  -5  557.44   28.50
  -6  -9   5  584.54   26.70
   5   9  -5  239.78   21.20
   5   9  -5  248.78   22.10
   5   9  -5  242.38   16.90
  -5  -9   5  215.38   17.80
   4   9  -5  641.94   29.90
   4   9  -5  621.04   27.30
   4   9  -5  651.73   22.10
  -4  -9   5  630.84   24.60
   3   9  -5  402.96   29.30
   3   9  -5  364.46   24.40
   3   9  -5  439.46   18.00
  -3  -9   5  393.36   16.60
  -3  -9   5  420.36   19.20
   2   9  -5  381.16   21.20
   2   9  -5  436.26   16.90
  -2  -9   5  396.86   17.30
  -2  -9   5  401.96   17.60
   1   9  -5   16.40    7.50
   1   9  -5   26.70   10.00
   1   9  -5   25.80   13.90
  -1  -9   5   31.80    9.40
  -1  -9   5   16.30    6.90
   0   9  -5   16.20   10.50
   0   9  -5   13.90    8.90
   0   9  -5    4.20    7.10
   0  -9   5    5.30    5.80
   0  -9   5    5.00    8.60
  -1   9  -5   20.80   10.80
  -1   9  -5    9.40    7.20
  -1   9  -5   -4.10    7.40
   1  -9   5   14.90    5.70
   1  -9   5   18.20   10.00
  -2   9  -5   77.79   13.90
  -2   9  -5   75.29    7.20
  -2   9  -5   56.39   11.20
   2  -9   5   49.60   12.40
  -3   9  -5  165.88   18.40
  -3   9  -5  155.68   16.20
   3  -9   5  202.88   19.60
  -4   9  -5  324.47   19.90
  -4   9  -5  307.17   22.60
   4  -9   5  331.67   24.00
  -5   9  -5  357.66   21.10
  -5   9  -5  390.66   25.70
   5  -9   5  390.56   26.70
  -6   9  -5  455.35   31.00
  -6   9  -5  433.26   23.40
   6  -9   5  419.86   28.60
  -7   9  -5  367.56   28.20
  -7   9  -5  291.67   23.00
   7  -9   5  313.77   29.60
  -8   9  -5  310.27   28.80
  -8   9  -5  222.78   21.70
   8  -9   5  199.68   23.70
  -9   9  -5  157.18   18.10
  -9   9  -5  121.29   24.80
   9  -9   5  142.49   24.00
   9   8  -5  173.28   21.20
  -9  -8   5  185.88   20.80
   8   8  -5  273.37   20.20
   8   8  -5  258.97   24.00
   8   8  -5  295.87   25.90
  -8  -8   5  310.97   23.50
   7   8  -5  171.78   17.90
   7   8  -5  194.08   19.50
   7   8  -5  188.18   22.30
  -7  -8   5  208.68   19.10
   6   8  -5   56.29   10.30
   6   8  -5   49.90   13.70
   6   8  -5   69.29   13.50
  -6  -8   5   56.79   12.10
   5   8  -5  113.69   16.90
   5   8  -5   95.29   10.90
   5   8  -5   94.09   19.80
  -5  -8   5   94.19   12.60
   4   8  -5    7.30    7.60
   4   8  -5   13.40    9.80
   4   8  -5    5.30    9.90
  -4  -8   5    3.80    5.30
  -4  -8   5    3.70    7.20
   3   8  -5   25.60    7.70
   3   8  -5   26.50   10.90
   3   8  -5   43.40   10.60
  -3  -8   5   36.80    8.10
  -3  -8   5   19.30    6.70
   2   8  -5  377.16   22.50
   2   8  -5  414.26   16.00
   2   8  -5  370.36   20.30
  -2  -8   5  354.86   16.20
   1   8  -5  356.46   15.00
   1   8  -5  344.57   20.80
   1   8  -5  340.57   18.60
  -1  -8   5  330.67   14.50
  -1  -8   5  358.76   17.40
   0   8  -5  881.41   22.50
   0   8  -5  895.21   28.30
   0   8  -5  935.51   31.40
   0  -8   5  881.41   22.90
   0  -8   5  912.51   27.80
  -1   8  -5  724.53   34.90
  -1   8  -5  787.12   25.80
   1  -8   5  781.42   27.10
   1  -8   5  764.62   19.10
  -2   8  -5 1335.37   35.50
  -2   8  -5 1250.87   37.70
   2  -8   5 1323.77   37.10
  -3   8  -5  806.62   26.50
  -3   8  -5  767.52   29.20
   3  -8   5  753.52   29.20
  -4   8  -5  827.72   31.50
  -4   8  -5  893.91   28.90
   4  -8   5  906.61   32.70
  -5   8  -5  658.63   25.60
  -5   8  -5  673.03   29.30
   5  -8   5  673.33   30.20
  -6   8  -5  463.35   27.30
  -6   8  -5  431.96   30.00
   6  -8   5  436.76   28.20
  -7   8  -5  322.67   22.40
  -7   8  -5  337.57   26.80
  -7   8  -5  306.57   15.50
   7  -8   5  310.07   27.90
  -8   8  -5  119.69   16.80
  -8   8  -5  132.89   20.20
  -8   8  -5  120.79   11.50
   8  -8   5  137.39   21.70
  -9   8  -5   71.49   14.60
  -9   8  -5   40.80   18.10
   9  -8   5   69.19   20.50
  10   7  -5   47.30   17.60
 -10  -7   5   69.09   15.80
   9   7  -5   25.20   11.60
   9   7  -5   17.90   13.40
  -9  -7   5   36.00   19.30
   8   7  -5    3.30   11.50
   8   7  -5   -3.30   11.70
   8   7  -5   18.20   10.30
  -8  -7   5    9.50   11.20
   7   7  -5   81.29   11.60
   7   7  -5   95.79   15.10
   7   7  -5   76.89   15.20
  -7  -7   5   93.39   14.10
   6   7  -5  136.49   15.70
   6   7  -5  131.49   17.50
   6   7  -5  142.89   12.30
  -6  -7   5  152.18   17.10
   5   7  -5  385.96   16.70
   5   7  -5  413.56   24.20
   5   7  -5  362.16   20.20
  -5  -7   5  373.76   19.50
  -5  -7   5  366.66   13.80
   4   7  -5 1003.20   34.30
   4   7  -5  976.60   30.60
   4   7  -5  974.70   25.30
  -4  -7   5 1004.90   24.70
  -4  -7   5 1017.70   29.50
   3   7  -5 1374.96   36.60
   3   7  -5 1352.46   39.90
   3   7  -5 1459.55   31.10
  -3  -7   5 1376.56   31.60
  -3  -7   5 1307.77   33.50
   2   7  -5 1390.46   36.20
   2   7  -5 1500.35   30.70
   2   7  -5 1452.55   39.90
  -2  -7   5 1387.46   32.80
  -2  -7   5 1368.46   32.60
   1   7  -5 1912.71   47.00
   1   7  -5 1914.41   43.80
   1   7  -5 1868.71   37.40
  -1  -7   5 1884.71   39.00
  -1  -7   5 1896.51   41.40
   0   7  -5 1909.71   46.30
   0   7  -5 1956.10   43.80
   0   7  -5 1854.91   36.80
   0  -7   5 1967.50   43.10
   0  -7   5 1857.41   37.70
  -1   7  -5 1270.77   33.10
  -1   7  -5 1306.67   35.80
   1  -7   5 1279.87   26.00
   1  -7   5 1283.97   33.80
  -2   7  -5  805.22   25.40
  -2   7  -5  818.52   32.30
   2  -7   5  783.92   27.10
  -3   7  -5  275.47   18.80
  -3   7  -5  268.47   16.50
   3  -7   5  261.47   19.60
  -4   7  -5  654.83   26.50
  -4   7  -5  683.83   23.80
   4  -7   5  627.34   26.80
  -5   7  -5  388.86   22.40
  -5   7  -5  375.36   19.50
   5  -7   5  384.36   23.70
  -6   7  -5   61.39   13.40
  -7   7  -5    4.30   11.70
  -7   7  -5    7.70   10.10
   7  -7   5    8.00   14.00
  -8   7  -5    9.40   14.80
  -8   7  -5   13.40    8.60
  -8   7  -5   12.40   12.60
   8  -7   5   30.30   16.70
  -9   7  -5   22.10   10.50
  -9   7  -5   -5.80   14.30
  -9   7  -5    1.10   13.10
   9  -7   5  -13.00   28.20
 -10   7  -5   61.69   17.80
 -10   7  -5   56.59   15.20
  10  -7   5   62.79   19.70
  10   6  -5   10.30   12.20
 -10  -6   5   39.90   14.80
   9   6  -5   98.29   16.10
   9   6  -5  124.79   14.40
   9   6  -5   93.29   18.00
  -9  -6   5  130.79   17.70
   8   6  -5  243.08   23.20
   8   6  -5  251.77   18.10
   8   6  -5  255.27   21.10
  -8  -6   5  219.48   21.00
   7   6  -5  589.04   26.10
   7   6  -5  661.93   31.00
   7   6  -5  630.04   27.00
  -7  -6   5  687.43   28.10
   6   6  -5  607.34   24.90
   6   6  -5  601.74   20.70
   6   6  -5  658.63   33.10
   6   6  -5  606.74   18.80
  -6  -6   5  597.64   25.00
   5   6  -5  459.85   17.20
   5   6  -5  499.35   16.30
   5   6  -5  457.05   21.20
   5   6  -5  486.15   24.00
  -5  -6   5  495.45   21.60
   4   6  -5 1245.88   29.00
   4   6  -5 1285.07   38.40
   4   6  -5 1299.27   34.70
  -4  -6   5 1375.76   34.10
   3   6  -5 1856.91   46.40
   3   6  -5 1833.92   36.90
   3   6  -5 1852.71   42.60
  -3  -6   5 1835.02   38.70
  -3  -6   5 1859.71   42.70
   2   6  -5 2049.40   38.10
   2   6  -5 1986.70   43.60
   2   6  -5 1896.51   46.60
  -2  -6   5 1913.61   40.50
  -2  -6   5 1949.60   40.40
   1   6  -5 1208.08   25.10
   1   6  -5 1222.58   33.20
   1   6  -5 1224.48   30.60
  -1  -6   5 1174.58   26.30
  -1  -6   5 1261.07   29.30
   0   6  -5 1167.88   23.90
   0   6  -5 1175.28   29.40
   0   6  -5 1183.18   31.60
   0  -6   5 1183.88   29.30
   0  -6   5 1150.38   24.20
  -1   6  -5  571.54   19.40
  -1   6  -5  571.54   21.10
   1  -6   5  555.74   20.10
  -2   6  -5   34.40    8.90
  -2   6  -5   55.39    8.10
   2  -6   5   47.60   10.10
  -3   6  -5  209.38   13.90
  -3   6  -5  191.78   15.60
   3  -6   5  186.88   16.80
  -4   6  -5   -0.90    8.10
  -4   6  -5   21.80    8.80
   4  -6   5   14.40   11.20
  -5   6  -5  107.59    9.90
  -5   6  -5  110.99   14.00
  -5   6  -5   97.59   11.50
   5  -6   5   91.09   14.20
  -6   6  -5  257.37   17.50
  -6   6  -5  235.88   13.20
  -6   6  -5  242.48   19.60
   6  -6   5  228.88   25.60
  -7   6  -5  237.58   14.80
  -7   6  -5  209.48   18.50
  -7   6  -5  236.08   31.10
   7  -6   5  273.37   24.00
  -8   6  -5  217.68   20.90
  -8   6  -5  258.67   16.60
  -8   6  -5  244.28   24.50
   8  -6   5  261.47   26.40
  -9   6  -5  163.88   18.50
  -9   6  -5  204.18   17.40
  -9   6  -5  170.58   20.80
   9  -6   5  161.28   22.10
 -10   6  -5  186.78   23.10
 -10   6  -5  238.18   23.90
 -10   6  -5  217.78   19.60
  10  -6   5  233.08   25.50
  10   5  -5  240.98   22.60
 -10  -5   5  279.77   25.90
   9   5  -5  417.06   24.30
   9   5  -5  353.36   27.00
  -9  -5   5  396.06   26.80
   8   5  -5  774.32   23.70
   8   5  -5  729.63   33.10
   8   5  -5  787.42   29.50
   8   5  -5  749.33   25.00
  -8  -5   5  784.02   31.10
   7   5  -5  588.14   30.30
   7   5  -5  634.14   25.50
   7   5  -5  637.84   21.90
   7   5  -5  623.74   29.00
  -7  -5   5  679.63   27.40
   6   5  -5  535.95   18.60
   6   5  -5  548.25   29.50
   6   5  -5  543.85   18.30
   6   5  -5  523.05   22.10
  -6  -5   5  560.74   23.80
   5   5  -5  414.56   16.10
   5   5  -5  416.56   15.90
   5   5  -5  457.15   20.00
   5   5  -5  415.96   22.30
  -5  -5   5  378.86   19.60
   4   5  -5  544.35   23.20
   4   5  -5  545.75   16.60
   4   5  -5  565.64   20.40
   4   5  -5  571.14   17.70
  -4  -5   5  561.74   20.40
   3   5  -5  600.54   22.50
   3   5  -5  603.64   23.00
   3   5  -5  591.14   17.80
   3   5  -5  618.34   16.30
  -3  -5   5  612.24   19.10
   2   5  -5  461.75   19.30
   2   5  -5  445.56   12.80
   2   5  -5  486.55   16.90
  -2  -5   5  452.05   15.10
  -2  -5   5  464.05   14.80
   1   5  -5    3.00    5.10
   1   5  -5   -6.50    6.10
  -1  -5   5    6.80    4.00
  -1  -5   5    6.00    5.10
   0   5  -5  185.08   10.80
   0   5  -5  188.38   12.40
   0  -5   5  214.68   11.60
   0  -5   5  190.38    6.90
  -1   5  -5   85.69    8.30
  -1   5  -5   75.39    9.40
   1  -5   5   71.09    8.50
  -2   5  -5  218.78   13.60
  -2   5  -5  227.48   13.30
   2  -5   5  249.88   14.50
  -3   5  -5  403.06   16.50
  -3   5  -5  390.26   19.50
   3  -5   5  427.46   19.40
  -4   5  -5  457.35   13.60
  -4   5  -5  465.15   19.90
  -4   5  -5  491.05   19.00
   4  -5   5  448.16   21.90
  -5   5  -5  496.75   22.20
  -5   5  -5  470.35   20.30
  -5   5  -5  504.15   15.90
   5  -5   5  509.55   24.30
  -6   5  -5  612.84   19.10
  -6   5  -5  582.04   23.50
  -6   5  -5  573.04   25.30
   6  -5   5  591.24   27.20
  -7   5  -5  316.47   22.00
  -7   5  -5  279.27   19.40
  -7   5  -5  305.47   15.80
   7  -5   5  317.47   23.50
  -8   5  -5  285.67   21.40
  -8   5  -5  293.27   24.20
  -8   5  -5  264.07   17.30
   8  -5   5  276.57   25.40
  -9   5  -5  212.58   19.00
  -9   5  -5  200.58   22.10
  -9   5  -5  242.78   22.70
   9  -5   5  222.18   23.10
 -10   5  -5   64.69   13.50
 -10   5  -5   63.59   20.50
 -10   5  -5   89.29   16.70
  10  -5   5   84.49   19.60
  11   4  -5  171.48   17.40
 -11  -4   5  187.78   22.10
  10   4  -5  265.47   18.30
  10   4  -5  308.67   22.50
  10   4  -5  299.77   27.00
   9   4  -5  278.77   24.30
   9   4  -5  243.68   17.00
   9   4  -5  280.67   17.60
  -9  -4   5  264.97   23.40
   8   4  -5  234.28   18.10
   8   4  -5  255.17   22.10
   8   4  -5  236.18   15.40
   8   4  -5  266.27   25.80
  -8  -4   5  233.18   20.90
   7   4  -5  258.77   15.10
   7   4  -5  266.17   17.00
   7   4  -5  250.87   14.50
   7   4  -5  281.87   20.90
  -7  -4   5  250.27   20.60
   6   4  -5  133.79   12.10
   6   4  -5  150.18   14.30
   6   4  -5  159.88   17.20
   6   4  -5  139.29   11.90
  -6  -4   5  146.09   14.50
   5   4  -5    0.30    7.50
   5   4  -5    9.80    6.40
   5   4  -5    0.80    8.20
   5   4  -5    0.00    6.00
  -5  -4   5    3.40    8.60
   4   4  -5   58.39    7.90
   4   4  -5   48.10    6.60
   4   4  -5   34.40    7.90
   4   4  -5   30.70    9.00
  -4  -4   5   44.00    8.80
   3   4  -5  427.26   15.50
   3   4  -5  437.66   18.30
   3   4  -5  465.95   15.20
  -3  -4   5  448.46   15.70
   2   4  -5  810.62   23.60
   2   4  -5  797.52   20.70
   2   4  -5  783.02   20.40
  -2  -4   5  765.42   19.50
   1   4  -5  984.10   25.70
   1   4  -5 1000.40   23.80
  -1  -4   5  986.80   20.90
  -1  -4   5  994.30   23.60
   0   4  -5 2075.99   41.50
   0   4  -5 2094.39   43.10
   0  -4   5 2081.69   42.00
  -1   4  -5 1274.67   28.90
  -1   4  -5 1281.17   29.70
   1  -4   5 1328.17   30.00
  -2   4  -5 1406.16   31.20
  -2   4  -5 1375.26   31.80
   2  -4   5 1368.96   32.30
  -3   4  -5 1216.68   29.30
  -3   4  -5 1095.49   30.50
   3  -4   5 1158.38   30.90
  -4   4  -5 1302.87   32.70
  -4   4  -5 1301.77   32.10
  -4   4  -5 1263.77   26.40
   4  -4   5 1269.77   34.10
  -5   4  -5 1098.09   25.80
  -5   4  -5 1140.19   31.00
  -5   4  -5 1121.89   32.10
   5  -4   5 1167.48   34.10
  -6   4  -5  606.94   23.20
  -6   4  -5  588.84   19.20
  -6   4  -5  578.04   24.50
   6  -4   5  575.54   25.70
  -7   4  -5  125.29   15.10
  -7   4  -5  121.49   14.40
  -7   4  -5  148.89   13.50
   7  -4   5  114.29   16.10
  -8   4  -5   70.19   13.90
  -8   4  -5   33.40   13.60
  -8   4  -5   63.59   11.20
   8  -4   5   38.50   14.60
  -9   4  -5    9.70   13.00
  -9   4  -5   -5.60   13.40
   9  -4   5    6.90   14.20
 -10   4  -5  -18.90   12.20
 -10   4  -5   13.50   11.60
 -10   4  -5   -3.60   14.30
  10  -4   5    5.60   14.90
  11   3  -5   41.90   12.00
 -11  -3   5   58.49   17.00
  10   3  -5   -5.90    9.40
  10   3  -5   17.50   14.30
  10   3  -5   48.50   12.10
 -10  -3   5   16.90   14.10
   9   3  -5    2.10    9.30
   9   3  -5   -1.70   11.10
   9   3  -5   -0.30    8.10
   9   3  -5   -8.20    8.10
  -9  -3   5   -7.60   11.30
   8   3  -5    5.50    8.00
   8   3  -5   28.00    8.40
   8   3  -5   14.00   11.40
   8   3  -5   43.50   10.70
  -8  -3   5   27.40   12.20
   7   3  -5   53.09    8.60
   7   3  -5   64.09   10.20
   7   3  -5   64.79    9.80
   7   3  -5   60.39   13.10
  -7  -3   5   43.40   12.00
   6   3  -5  297.47   15.70
   6   3  -5  282.17   15.90
   6   3  -5  286.37   13.70
   6   3  -5  312.17   19.80
  -6  -3   5  272.77   18.10
   5   3  -5  877.31   28.70
   5   3  -5  859.41   24.20
   5   3  -5  929.01   24.40
   5   3  -5  903.21   24.80
  -5  -3   5  885.71   26.80
   4   3  -5 1880.51   39.10
   4   3  -5 1931.61   40.70
   3   3  -5 1218.48   28.70
   3   3  -5 1267.27   31.50
   3   3  -5 1277.47   27.70
  -3  -3   5 1290.97   29.00
   2   3  -5 2336.27   45.40
   2   3  -5 2274.37   47.20
   2   3  -5 2368.36   44.30
  -2  -3   5 2273.07   43.90
   1   3  -5 2376.06   45.10
   1   3  -5 2438.36   47.30
   1   3  -5 2369.96   46.20
  -1  -3   5 2397.76   43.30
   0   3  -5 2501.85   46.60
   0   3  -5 2456.55   47.20
   0  -3   5 2431.56   47.20
  -1   3  -5 1161.48   25.70
  -1   3  -5 1179.68   25.80
   1  -3   5 1135.49   26.40
  -2   3  -5 1666.13   34.60
  -2   3  -5 1626.14   34.10
   2  -3   5 1610.44   35.30
  -3   3  -5  450.35   15.30
  -3   3  -5  450.95   15.70
   3  -3   5  430.16   17.10
  -4   3  -5  271.77   14.20
  -4   3  -5  251.07   10.50
  -4   3  -5  285.87   14.30
   4  -3   5  287.57   16.50
  -5   3  -5  139.89   12.80
  -5   3  -5  123.09   10.90
  -5   3  -5  117.09   12.20
   5  -3   5  126.69   13.20
  -6   3  -5   46.80   10.30
  -6   3  -5   26.80    8.00
  -6   3  -5   36.30    9.90
   6  -3   5   35.00   11.30
  -7   3  -5   29.20    9.50
  -7   3  -5   21.00   10.80
  -7   3  -5   14.00   10.80
   7  -3   5   52.79   13.60
  -8   3  -5  146.59   16.60
  -8   3  -5  102.69   16.00
  -8   3  -5  166.08   16.00
   8  -3   5  107.29   15.80
  -9   3  -5  152.08   18.60
  -9   3  -5  122.29   15.20
  -9   3  -5  146.29   19.40
   9  -3   5  143.29   18.20
 -10   3  -5  261.07   20.80
  10  -3   5  221.08   23.80
  11   2  -5   22.30   11.60
  11   2  -5    3.10   14.10
  11   2  -5    0.80   10.40
 -11  -2   5   23.80   15.10
  10   2  -5  215.88   19.10
  10   2  -5  171.08   17.60
  10   2  -5  170.68   22.00
 -10  -2   5  216.58   22.10
   9   2  -5  278.97   17.40
   9   2  -5  281.07   24.40
   9   2  -5  291.67   19.50
  -9  -2   5  321.47   24.20
   8   2  -5  548.05   23.50
   8   2  -5  553.44   19.50
   8   2  -5  630.84   29.10
   8   2  -5  596.54   21.60
  -8  -2   5  600.64   27.10
   7   2  -5 1093.99   31.40
   7   2  -5 1118.09   28.60
   7   2  -5 1101.19   26.70
   7   2  -5 1134.39   36.70
  -7  -2   5 1082.69   33.80
   6   2  -5 1294.77   37.40
   6   2  -5 1266.27   29.90
   6   2  -5 1259.47   32.90
  -6  -2   5 1235.28   35.10
   5   2  -5 1780.82   37.00
   5   2  -5 1813.02   43.70
   5   2  -5 1796.92   40.20
  -5  -2   5 1768.62   41.20
   4   2  -5 1773.02   35.40
   4   2  -5 1777.82   38.50
   4   2  -5 1770.02   40.80
  -4  -2   5 1755.42   38.70
   3   2  -5 3158.68   62.29
   3   2  -5 3238.48   57.89
   3   2  -5 3236.98   61.39
  -3  -2   5 3246.48   60.39
   2   2  -5 3685.93   63.99
   2   2  -5 3622.04   67.39
   2   2  -5 3620.54   67.09
  -2  -2   5 3611.44   62.29
  -2  -2   5 3653.33   65.19
   1   2  -5 2499.75   46.90
   1   2  -5 2496.65   45.30
   1   2  -5 2518.05   47.70
  -1  -2   5 2438.06   44.50
   0   2  -5  863.51   20.20
   0   2  -5  822.22   18.70
   0   2  -5  826.32   18.70
   0  -2   5  821.22   15.90
   0  -2   5  829.72   16.00
  -1   2  -5  263.97    9.90
  -1   2  -5  254.27    9.00
   1  -2   5  244.48   10.60
  -2   2  -5   15.00    2.90
  -2   2  -5    8.10    4.60
  -2   2  -5   18.40    4.30
   2  -2   5   13.50    5.50
   2  -2   5   14.20    3.00
  -3   2  -5  127.89    9.60
  -3   2  -5  123.89    6.90
  -3   2  -5  121.99    8.90
   3  -2   5  125.39   10.40
  -4   2  -5  374.76   15.40
  -4   2  -5  383.66   12.90
  -4   2  -5  414.16   16.60
   4  -2   5  380.76   16.80
  -5   2  -5  275.07   15.80
  -5   2  -5  230.88   12.70
  -5   2  -5  260.47   15.40
   5  -2   5  258.07   16.80
  -6   2  -5  263.77   17.60
  -6   2  -5  250.77   17.20
  -6   2  -5  250.67   14.50
   6  -2   5  271.37   18.40
  -7   2  -5  399.86   21.50
  -7   2  -5  390.76   18.70
  -7   2  -5  417.06   21.60
   7  -2   5  374.86   21.90
  -8   2  -5  411.46   21.00
  -8   2  -5  369.46   23.60
  -8   2  -5  389.16   23.80
   8  -2   5  419.76   24.10
  -9   2  -5  311.97   21.20
   9  -2   5  349.07   24.20
 -10   2  -5  182.08   18.00
  10  -2   5  231.78   23.00
  10  -2   5  180.58   19.00
  11  -2   5  333.77   28.90
  11  -2   5  270.47   24.00
  11   1  -5  277.27   27.80
  11   1  -5  231.38   21.30
 -11  -1   5  283.97   27.50
  10   1  -5  397.16   24.70
  10   1  -5  446.16   30.30
  10   1  -5  441.46   19.70
 -10  -1   5  410.96   28.70
   9   1  -5  525.15   20.10
   9   1  -5  492.65   24.50
   9   1  -5  487.45   28.60
  -9  -1   5  518.75   28.30
   8   1  -5  609.54   20.50
   8   1  -5  633.04   25.60
   8   1  -5  641.34   29.10
  -8  -1   5  602.94   27.30
   7   1  -5  528.45   22.00
   7   1  -5  540.95   17.80
   7   1  -5  565.44   25.40
  -7  -1   5  521.15   23.60
   6   1  -5 1231.28   32.80
   6   1  -5 1196.08   27.40
  -6  -1   5 1192.78   33.80
   5   1  -5  908.71   20.90
   5   1  -5  838.52   34.10
   5   1  -5  938.81   27.70
  -5  -1   5  889.91   26.40
   4   1  -5  282.67   13.40
   4   1  -5  314.37   14.50
   4   1  -5  311.77   10.20
   4   1  -5  289.97   13.40
  -4  -1   5  302.17   11.70
  -4  -1   5  296.87   14.20
   3   1  -5  387.46   15.10
   3   1  -5  405.86   14.60
   3   1  -5  410.56   14.80
   3   1  -5  416.86   11.20
  -3  -1   5  400.36   11.50
  -3  -1   5  425.86   14.50
   2   1  -5  166.98    8.90
   2   1  -5  152.98    5.80
   2   1  -5  146.09    9.10
   2   1  -5  139.39    8.70
  -2  -1   5  142.19    8.50
   1   1  -5    4.20    3.00
   1   1  -5    5.70    3.50
   1   1  -5    3.80    4.20
  -1  -1   5    4.20    3.60
   0   1  -5  211.68    8.00
   0   1  -5  224.68    9.70
  -1   1  -5   85.69    6.80
  -1   1  -5   70.59    5.10
  -2   1  -5  297.57   11.60
  -2   1  -5  293.17    9.20
  -2   1  -5  313.37    9.60
   2  -1   5  292.07   11.30
  -3   1  -5 1195.88   28.10
  -3   1  -5 1195.98   25.90
  -3   1  -5 1168.38   25.00
   3  -1   5 1192.58   27.00
  -4   1  -5 1591.64   33.70
  -4   1  -5 1615.84   36.90
  -4   1  -5 1605.54   35.50
   4  -1   5 1644.74   35.80
  -5   1  -5  699.83   21.10
  -5   1  -5  691.93   23.80
  -5   1  -5  710.33   22.60
   5  -1   5  714.93   23.00
  -6   1  -5  606.54   21.00
  -6   1  -5  625.54   23.40
  -6   1  -5  609.74   24.20
   6  -1   5  615.24   23.10
  -7   1  -5  325.87   21.30
  -7   1  -5  331.07   17.70
   7  -1   5  302.67   18.30
   7  -1   5  317.57   19.20
  -8   1  -5  405.76   24.40
  -8   1  -5  445.96   21.90
   8  -1   5  379.26   21.30
  -9   1  -5  138.69   15.60
   9  -1   5  137.79   18.90
   9  -1   5  165.38   16.70
 -10   1  -5  173.98   18.20
  10  -1   5  125.39   16.30
  10  -1   5  152.08   21.10
 -11   1  -5   16.10   12.80
  11  -1   5   25.60   16.80
  11  -1   5   30.00   16.00
  11   0  -5  297.67   24.30
  11   0  -5  368.86   30.90
 -11   0   5  324.37   28.40
  10   0  -5  154.38   13.60
  10   0  -5  190.88   19.60
  10   0  -5  188.18   22.80
 -10   0   5  199.08   22.10
   9   0  -5  216.98   20.20
   9   0  -5  206.08   13.40
   9   0  -5  194.68   21.30
  -9   0   5  218.08   20.80
   8   0  -5   96.19   13.30
   8   0  -5   85.49    8.90
   8   0  -5   84.79   14.80
  -8   0   5   93.79   14.80
   7   0  -5  155.78   15.20
   7   0  -5  163.78   17.30
   7   0  -5  179.88   10.60
  -7   0   5  173.78   16.60
   6   0  -5   22.20    9.90
   6   0  -5   33.20    6.20
   6   0  -5   35.10    9.60
  -6   0   5   20.00   10.60
   5   0  -5   81.09   11.00
   5   0  -5   77.89    9.80
  -5   0   5   94.19    8.80
  -5   0   5   72.29   10.50
   4   0  -5  511.75   17.00
   4   0  -5  503.85   18.00
   4   0  -5  508.05   17.40
  -4   0   5  496.25   17.70
  -4   0   5  493.75   14.10
   3   0  -5  351.86   13.40
   3   0  -5  349.77   13.60
   3   0  -5  356.86   12.60
  -3   0   5  327.47   13.50
  -3   0   5  337.97   12.80
  -3   0   5  336.37   10.00
   2   0  -5  797.52   18.90
   2   0  -5  823.32   18.60
   2   0  -5  799.32   20.40
  -2   0   5  790.52   19.30
   1   0  -5  887.81   17.50
   1   0  -5  876.91   17.00
   1   0  -5  838.22   17.60
   1   0  -5  883.81   21.00
  -1   0   5  868.81   19.30
  -1   0   5  829.82   16.70
   0   0  -5  594.94   14.10
   0   0  -5  597.74   14.70
   0   0  -5  588.34   15.80
  -1   0  -5 1248.28   25.50
  -1   0  -5 1263.17   26.00
  -1   0  -5 1250.47   26.30
  -2   0  -5 1140.79   25.90
  -2   0  -5 1111.99   23.90
   2   0   5 1142.79   24.00
  -3   0  -5 1255.57   29.90
  -3   0  -5 1276.57   27.70
   3   0   5 1296.77   27.20
   3   0   5 1279.77   27.30
  -4   0  -5  628.34   18.70
  -4   0  -5  633.24   20.90
   4   0   5  645.34   18.60
   4   0   5  624.54   18.50
  -5   0  -5  337.27   17.80
  -5   0  -5  356.06   16.00
   5   0   5  357.06   16.00
   5   0   5  378.16   16.00
  -6   0  -5  145.89   14.60
  -6   0  -5  123.99   11.80
   6   0   5  141.29   13.20
   6   0   5  133.49   12.20
  -7   0  -5  167.18   15.10
   7   0   5  139.69   14.00
   7   0   5  149.79   14.80
   8   0   5   -6.50    8.40
   8   0   5   -6.40   11.10
  -9   0  -5    9.60   11.10
   9   0   5   20.20   14.70
   9   0   5   -2.10    9.80
 -10   0  -5   33.10   13.40
  10   0   5   24.80   16.50
  10   0   5   36.50   11.50
  11   0   5   -1.70   14.70
  11  -1  -5   44.50   18.80
  11  -1  -5   46.10   15.70
 -11   1   5   37.70   17.50
  10  -1  -5    3.70   15.20
  10  -1  -5  -25.50   10.50
 -10   1   5   -5.00   13.70
   9  -1  -5   -7.20   12.50
   9  -1  -5   10.10   11.50
  -9   1   5    3.90   13.20
   8  -1  -5   40.30   12.50
   8  -1  -5   58.39   13.90
  -8   1   5   48.90   13.80
   7  -1  -5  176.88   16.80
   7  -1  -5  182.18   18.10
  -7   1   5  145.09   15.40
   6  -1  -5  381.96   19.40
  -6   1   5  348.97   20.00
  -6   1   5  363.06   16.10
  -6   1   5  363.26   19.20
   5  -1  -5  605.04   21.80
  -5   1   5  580.04   21.50
  -5   1   5  595.44   17.70
   4  -1  -5 1070.09   30.10
   4  -1  -5 1078.39   27.10
  -4   1   5 1092.59   27.20
  -4   1   5 1028.00   23.00
   3  -1  -5 1779.22   38.30
  -3   1   5 1780.12   37.40
  -3   1   5 1802.32   36.90
  -3   1   5 1762.72   32.70
   2  -1  -5 1159.28   24.30
   2  -1  -5 1108.09   26.30
  -2   1   5 1156.28   25.60
   1  -1  -5 1561.74   28.70
   1  -1  -5 1548.35   32.10
   1  -1  -5 1557.94   31.80
   1  -1  -5 1513.85   28.10
  -1   1   5 1555.14   28.60
  -1   1   5 1513.35   27.80
   0  -1  -5 1224.98   25.20
   0  -1  -5 1304.67   27.00
   0  -1  -5 1261.57   26.80
  -1  -1  -5 1672.63   34.20
  -1  -1  -5 1730.63   33.30
  -1  -1  -5 1746.43   34.50
  -2  -1  -5 1070.39   25.00
  -2  -1  -5 1039.30   23.90
   2   1   5 1038.10   21.90
  -3  -1  -5  383.26   15.40
  -3  -1  -5  387.46   14.20
   3   1   5  408.96   12.10
  -4  -1  -5   52.69    8.30
  -4  -1  -5   47.90    8.70
   4   1   5   45.80    7.00
   4   1   5   65.89    7.30
  -5  -1  -5    8.40    7.00
  -5  -1  -5    9.60    8.60
   5   1   5    1.70    6.80
   5   1   5   -4.30    5.90
  -6  -1  -5   11.30    8.20
   6   1   5    2.50    7.00
   6   1   5   10.50    7.50
  -7  -1  -5  103.69   12.70
   7   1   5  132.89   12.30
   7   1   5  103.19   13.20
   7   1   5  153.78   17.00
  -8  -1  -5  252.47   18.90
   8   1   5  187.78   20.20
  -9  -1  -5  253.27   21.30
   9   1   5  253.17   26.00
 -10  -1  -5  180.48   19.30
  10   1   5  198.68   23.30
  10   1   5  193.28   19.40
  11  -2  -5   55.49   17.10
  11  -2  -5   70.79   20.60
 -11   2   5   95.19   19.10
  10  -2  -5  271.07   26.60
  10  -2  -5  273.07   25.00
 -10   2   5  293.27   26.90
   9  -2  -5  336.57   26.40
   9  -2  -5  376.86   25.00
  -9   2   5  378.46   26.10
   8  -2  -5  474.85   25.10
   8  -2  -5  505.35   27.40
  -8   2   5  457.75   25.40
  -8   2   5  458.95   25.70
   7  -2  -5  651.23   26.70
  -7   2   5  703.93   22.50
  -7   2   5  675.93   27.20
  -7   2   5  685.53   27.20
   6  -2  -5 2244.58   51.99
  -6   2   5 2307.67   46.50
  -6   2   5 2272.07   51.99
  -6   2   5 2245.38   52.29
   5  -2  -5 1253.97   33.50
  -5   2   5 1244.98   28.50
  -5   2   5 1290.07   33.50
  -5   2   5 1256.57   33.70
   4  -2  -5 1414.96   33.10
   4  -2  -5 1433.36   34.20
  -4   2   5 1363.46   32.90
  -4   2   5 1389.46   33.40
  -4   2   5 1423.36   29.10
   3  -2  -5 1749.53   38.80
  -3   2   5 1766.62   33.20
  -3   2   5 1783.82   37.60
  -3   2   5 1855.61   38.50
   2  -2  -5  791.62   21.20
   2  -2  -5  820.72   19.50
  -2   2   5  800.92   21.10
  -2   2   5  813.52   20.90
   1  -2  -5  248.88   10.50
   1  -2  -5  235.98    8.70
   1  -2  -5  245.28   11.10
  -1   2   5  248.68    9.00
  -1   2   5  246.48    8.80
   0  -2  -5  483.85   15.00
   0  -2  -5  462.65   13.60
   0   2   5  455.25   13.20
  -1  -2  -5    4.30    3.70
  -1  -2  -5    6.50    4.60
   1   2   5    6.30    4.80
  -2  -2  -5   12.40    4.80
  -2  -2  -5   14.80    4.20
   2   2   5   16.20    6.10
  -3  -2  -5  368.96   14.80
   3   2   5  371.06   16.40
  -4  -2  -5  185.88   12.90
   4   2   5  164.78   13.80
  -5  -2  -5  538.45   20.90
   5   2   5  521.05   19.80
   5   2   5  524.25   23.00
  -6  -2  -5  354.76   18.80
   6   2   5  389.36   21.80
   6   2   5  349.47   17.50
  -7  -2  -5  412.36   21.00
   7   2   5  463.15   25.60
  -8  -2  -5  466.05   23.60
   8   2   5  458.65   28.10
  -9  -2  -5  394.16   24.50
   9   2   5  410.06   29.40
  10   2   5  228.08   23.70
  10   2   5  230.48   35.00
  11  -3  -5  310.37   29.20
  11  -3  -5  243.88   26.00
 -11   3   5  271.97   28.30
  10  -3  -5  365.56   28.00
  10  -3  -5  409.76   30.30
 -10   3   5  396.56   29.20
   9  -3  -5  366.56   26.00
  -9   3   5  443.46   27.60
  -9   3   5  425.66   27.60
   8  -3  -5  574.24   27.30
  -8   3   5  583.84   27.70
  -8   3   5  549.05   22.00
  -8   3   5  529.55   27.20
   7  -3  -5  719.83   28.70
  -7   3   5  672.43   27.40
  -7   3   5  706.33   28.30
  -7   3   5  686.23   25.20
   6  -3  -5  601.14   25.20
  -6   3   5  597.04   24.20
  -6   3   5  624.64   25.00
  -6   3   5  630.04   20.60
   5  -3  -5  468.95   20.60
  -5   3   5  429.56   16.90
  -5   3   5  391.06   19.40
  -5   3   5  435.36   20.30
   4  -3  -5  186.08   12.20
   4  -3  -5  188.78   13.80
  -4   3   5  187.68   13.10
  -4   3   5  191.38   13.60
  -4   3   5  172.68   11.10
   3  -3  -5  201.98   15.30
  -3   3   5  203.58   11.60
  -3   3   5  212.38   14.30
   2  -3  -5   28.00    5.90
   2  -3  -5   23.70    5.20
   1  -3  -5  235.78   11.70
   1  -3  -5  209.68    9.50
   1  -3  -5  220.88   10.60
  -1   3   5  226.48    9.50
  -1   3   5  222.18    9.50
   0  -3  -5 1568.84   34.80
   0  -3  -5 1555.74   33.10
   0  -3  -5 1572.64   32.20
   0   3   5 1578.24   32.70
  -1  -3  -5   51.99    7.40
  -1  -3  -5   50.49    5.60
  -1  -3  -5   45.60    5.70
   1   3   5   49.90    7.20
  -2  -3  -5 1641.94   34.10
  -2  -3  -5 1693.83   37.40
   2   3   5 1698.73   37.50
  -3  -3  -5 1010.40   27.00
  -3  -3  -5  986.10   25.00
   3   3   5 1001.20   28.20
  -4  -3  -5 1176.38   31.30
   4   3   5 1176.18   33.10
  -5  -3  -5  984.40   29.90
   5   3   5 1087.89   39.90
   5   3   5  991.40   32.00
  -6  -3  -5  762.52   26.70
   6   3   5  619.84   24.00
   6   3   5  704.13   28.70
  -7  -3  -5  405.36   21.50
   7   3   5  368.56   24.70
  -8  -3  -5  245.98   19.90
   8   3   5  245.48   25.20
  -9  -3  -5  134.79   17.50
   9   3   5  123.39   20.60
   9   3   5  122.29   15.60
 -10  -3  -5   36.10   13.30
  10   3   5   47.00   15.00
  10   3   5   37.70   18.20
  11  -4  -5  194.68   24.50
  10  -4  -5  223.78   38.90
  10  -4  -5  224.58   26.40
 -10   4   5  211.68   23.00
   9  -4  -5   57.69   15.90
  -9   4   5   57.09   16.30
  -9   4   5   48.00   15.10
   8  -4  -5   29.60   13.10
  -8   4   5   29.00   13.70
  -8   4   5   21.30   11.60
  -8   4   5   38.70   11.40
   7  -4  -5   18.90   11.20
  -7   4   5   12.20   10.10
  -7   4   5   14.60    9.40
  -7   4   5   21.40   17.30
   6  -4  -5   19.10   10.10
  -6   4   5    7.00    9.20
  -6   4   5    8.40    8.10
  -6   4   5    4.60   10.30
   5  -4  -5   -0.10    8.50
  -5   4   5    5.90    8.10
  -5   4   5    9.00    8.30
  -5   4   5  -12.40    8.50
   4  -4  -5  145.79   12.10
   4  -4  -5  141.09   14.00
  -4   4   5  159.88   14.50
  -4   4   5  157.68   13.20
  -4   4   5  140.09   12.10
   3  -4  -5  321.47   15.90
  -3   4   5  308.97   12.10
  -3   4   5  335.07   15.80
  -3   4   5  322.47   15.00
   2  -4  -5  375.46   15.40
   2  -4  -5  379.46   15.90
   2  -4  -5  383.06   14.50
  -2   4   5  338.37   16.30
  -2   4   5  383.06   12.00
   1  -4  -5  767.02   20.90
   1  -4  -5  801.52   20.90
  -1   4   5  805.12   20.10
  -1   4   5  790.12   20.50
   0  -4  -5  439.06   13.90
   0  -4  -5  465.25   14.90
   0   4   5  439.96   15.60
  -1  -4  -5 1333.87   27.30
  -1  -4  -5 1326.87   32.30
   1   4   5 1292.67   31.40
  -2  -4  -5 1300.57   30.00
  -2  -4  -5 1304.87   32.60
   2   4   5 1289.07   32.90
  -3  -4  -5  639.94   21.60
  -3  -4  -5  597.04   20.30
   3   4   5  599.14   23.00
  -4  -4  -5  127.39   12.50
   4   4   5  104.39   13.50
  -5  -4  -5  136.19   13.60
   5   4   5  133.79   15.40
   6   4   5   63.19   14.10
  -7  -4  -5   14.40   10.20
   7   4   5   -7.20   12.10
  -8  -4  -5   -0.20   10.70
   8   4   5    7.40   14.30
   8   4   5    4.80   11.10
  -9  -4  -5   11.70   12.20
   9   4   5   28.50   16.90
   9   4   5    3.90   12.60
 -10  -4  -5   32.40   14.10
  10   4   5   60.09   19.70
  10   4   5   56.19   15.30
  10  -5  -5    7.10   14.80
 -10   5   5  -26.50   17.40
   9  -5  -5   22.40   14.60
  -9   5   5   18.10   15.60
  -9   5   5   25.30   12.50
   8  -5  -5  115.99   17.20
  -8   5   5   96.49   13.10
  -8   5   5  106.59   16.90
  -8   5   5  123.79   17.70
   7  -5  -5  265.67   21.40
  -7   5   5  251.77   17.00
  -7   5   5  215.58   20.80
  -7   5   5  251.67   19.80
  -6   5   5  461.35   23.20
  -6   5   5  482.65   23.70
   5  -5  -5  512.65   22.90
  -5   5   5  515.25   22.10
  -5   5   5  463.65   21.60
  -5   5   5  437.76   18.20
   4  -5  -5  947.71   29.30
   4  -5  -5  870.71   27.20
  -4   5   5  916.91   28.30
  -4   5   5  923.11   28.80
  -4   5   5  923.01   24.00
   3  -5  -5  502.85   20.20
  -3   5   5  472.75   16.50
  -3   5   5  480.35   19.00
  -3   5   5  502.15   20.60
  -3   5   5  461.05   13.70
   2  -5  -5  834.72   25.80
   2  -5  -5  889.41   25.00
   2  -5  -5  855.31   24.20
  -2   5   5  859.51   21.50
  -2   5   5  833.12   24.00
   1  -5  -5  533.65   17.70
   1  -5  -5  535.05   20.00
   1  -5  -5  524.65   18.00
  -1   5   5  561.24   17.90
  -1   5   5  549.95   18.30
   0  -5  -5  788.82   20.70
   0  -5  -5  805.42   24.90
   0  -5  -5  815.32   22.80
   0   5   5  763.52   21.50
   0   5   5  790.32   23.30
  -1  -5  -5  217.48   14.20
  -1  -5  -5  247.18   12.90
  -1  -5  -5  232.78   10.00
   1   5   5  214.28   15.10
  -2  -5  -5   17.00    7.30
   2   5   5   31.20    9.60
  -3  -5  -5    5.00    7.40
   3   5   5    6.40    9.10
  -4  -5  -5   53.59    9.90
   4   5   5   48.10   11.70
  -5  -5  -5   86.59   11.80
   5   5   5   79.19   13.90
  -6  -5  -5  131.19   15.30
   6   5   5  160.98   18.70
  -7  -5  -5  212.58   19.90
   7   5   5  203.28   17.00
   7   5   5  202.28   21.40
  -8  -5  -5  261.47   22.70
   8   5   5  290.87   20.10
   8   5   5  287.77   27.90
  -9  -5  -5  149.69   18.60
   9   5   5  132.59   22.50
   9   5   5  135.29   16.60
  10  -6  -5  127.39   20.90
 -10   6   5  123.99   20.50
   9  -6  -5  190.68   29.90
  -9   6   5  236.88   23.50
  -9   6   5  209.28   17.80
   8  -6  -5  437.66   28.20
  -8   6   5  459.65   28.50
  -8   6   5  479.35   23.60
   7  -6  -5  409.86   25.70
  -7   6   5  470.15   21.70
  -7   6   5  449.95   25.40
  -7   6   5  424.56   25.00
   6  -6  -5  579.24   27.10
  -6   6   5  587.34   32.60
  -6   6   5  587.84   22.60
  -6   6   5  581.94   26.40
   5  -6  -5  588.64   26.00
  -5   6   5  612.04   25.30
  -5   6   5  672.43   38.70
  -5   6   5  623.74   21.80
   4  -6  -5  312.37   16.80
   4  -6  -5  335.07   19.20
  -4   6   5  311.67   18.80
  -4   6   5  334.37   11.60
  -4   6   5  337.67   18.50
  -4   6   5  358.66   16.40
   3  -6  -5  303.67   17.40
   3  -6  -5  239.68   17.10
  -3   6   5  286.87   18.10
  -3   6   5  259.47   15.80
  -3   6   5  280.87   12.30
  -3   6   5  288.97   15.10
   2  -6  -5  140.29   14.40
   2  -6  -5  177.38   14.10
   2  -6  -5  170.98   12.60
  -2   6   5  156.98   12.40
  -2   6   5  173.28   13.00
  -2   6   5  153.78   12.30
   1  -6  -5   13.40    7.80
   1  -6  -5   15.10    7.20
   1  -6  -5    0.90    7.60
  -1   6   5    0.40    6.30
  -1   6   5    4.10    8.00
   0  -6  -5   48.00    8.70
   0  -6  -5   49.60    7.30
   0  -6  -5   36.40    9.00
   0   6   5   51.79    8.00
   0   6   5   45.30   10.20
  -1  -6  -5    9.90    7.10
  -1  -6  -5   -7.60    6.80
  -1  -6  -5    1.40    4.70
   1   6   5   -2.20    8.90
  -2  -6  -5  145.89   14.20
  -2  -6  -5  139.09   14.10
   2   6   5  173.48   15.90
  -3  -6  -5   79.99   11.20
   3   6   5   72.79   12.70
  -4  -6  -5  312.17   21.70
  -4  -6  -5  451.85   21.10
   4   6   5  449.56   23.50
  -5  -6  -5  595.24   25.90
   5   6   5  591.34   28.90
  -6  -6  -5  525.45   25.40
   6   6   5  496.45   28.90
   6   6   5  525.05   20.30
  -7  -6  -5  447.66   25.20
   7   6   5  448.06   21.60
   7   6   5  420.56   29.70
  -8  -6  -5  352.96   27.00
   8   6   5  400.66   22.50
   8   6   5  405.66   35.90
  -9  -6  -5  236.28   23.30
   9   6   5  280.77   21.90
   9   6   5  323.37   30.70
   9  -7  -5  260.47   26.80
  -9   7   5  244.38   24.00
  -9   7   5  296.77   23.80
   8  -7  -5  365.36   27.70
  -8   7   5  346.17   27.20
  -8   7   5  354.56   23.70
   7  -7  -5  163.28   19.60
  -7   7   5  208.08   20.10
  -7   7   5  213.28   20.10
   6  -7  -5   98.89   15.20
  -6   7   5  113.69   12.90
  -6   7   5  103.49   15.40
  -6   7   5   74.49   13.30
   5  -7  -5  107.19   14.50
  -5   7   5   78.19   13.60
  -5   7   5   93.29   14.10
  -5   7   5   91.79   12.00
   4  -7  -5    2.50    8.90
   4  -7  -5   -6.50    6.80
  -4   7   5   14.80   10.10
  -4   7   5   -2.20    5.40
  -4   7   5    3.00    8.60
  -4   7   5   16.60    9.40
   3  -7  -5   34.90    9.30
   3  -7  -5   23.20    7.60
  -3   7   5   33.40   10.60
  -3   7   5   13.50    8.30
  -3   7   5   30.90    7.30
  -3   7   5   19.20    8.30
   2  -7  -5   64.99   11.20
   2  -7  -5   61.29   10.10
   2  -7  -5   64.79   10.30
  -2   7   5   59.59    8.90
  -2   7   5   72.89   10.00
   1  -7  -5  193.58   14.00
   1  -7  -5  186.68   13.20
   1  -7  -5  176.78   15.60
  -1   7   5  175.28   14.90
  -1   7   5  189.98   20.50
  -1   7   5  183.78   12.90
   0  -7  -5  632.34   24.60
   0  -7  -5  656.43   19.90
   0  -7  -5  640.54   22.70
   0   7   5  646.04   22.10
   0   7   5  672.53   24.50
  -1  -7  -5  864.01   28.70
  -1  -7  -5  873.61   27.10
  -1  -7  -5  851.81   21.50
   1   7   5  838.12   25.60
   1   7   5  878.71   29.00
  -2  -7  -5  521.95   21.20
  -2  -7  -5  538.55   22.70
   2   7   5  534.85   24.20
  -3  -7  -5  462.35   22.60
   3   7   5  498.45   24.80
  -4  -7  -5  639.24   26.80
  -4  -7  -5  551.14   25.10
   4   7   5  629.14   28.90
   4   7   5  625.94   20.20
  -5  -7  -5  409.36   23.20
  -5  -7  -5  418.36   20.50
   5   7   5  418.76   26.60
  -6  -7  -5  417.06   24.30
   6   7   5  377.16   27.80
   6   7   5  370.46   19.60
  -7  -7  -5  297.37   24.40
   7   7   5  269.77   27.50
   7   7   5  295.07   20.30
  -8  -7  -5   67.59   15.40
   8   7   5   64.09   13.80
   8   7   5   64.89   19.20
   9  -8  -5   41.30   17.10
  -9   8   5   42.30   17.10
  -9   8   5   50.99   14.80
   8  -8  -5   -4.40   13.30
  -8   8   5    3.30   13.20
  -8   8   5   24.60   16.40
   7  -8  -5   -2.70   12.40
  -7   8   5   -2.90   12.10
  -7   8   5   -9.40   13.00
   6  -8  -5   13.30   11.80
  -6   8   5    1.90   10.80
  -6   8   5  -13.60   11.30
   5  -8  -5   25.20   11.80
  -5   8   5   27.90   11.20
  -5   8   5   12.30   11.80
   4  -8  -5  148.69   15.60
  -4   8   5  137.89   16.60
  -4   8   5  110.59   14.10
  -4   8   5  123.29   13.10
   3  -8  -5  211.78   17.00
   3  -8  -5  221.28   16.10
  -3   8   5  221.28   19.10
  -3   8   5  181.08   15.60
  -3   8   5  216.98   17.30
  -3   8   5  207.88   14.00
   2  -8  -5  446.06   20.40
   2  -8  -5  456.45   22.70
  -2   8   5  451.45   19.20
  -2   8   5  450.05   19.20
  -2   8   5  451.75   21.00
   1  -8  -5  508.45   21.50
   1  -8  -5  530.95   20.20
   1  -8  -5  473.45   22.80
  -1   8   5  518.35   21.90
  -1   8   5  506.55   19.40
  -1   8   5  477.05   24.20
   0  -8  -5  921.51   25.20
   0  -8  -5  940.11   31.30
   0  -8  -5  872.51   28.70
   0   8   5  855.31   27.80
   0   8   5  916.11   25.10
   0   8   5  898.01   30.10
  -1  -8  -5  650.93   25.90
  -1  -8  -5  629.74   24.20
   1   8   5  602.64   21.00
   1   8   5  633.24   26.90
  -2  -8  -5  266.07   19.10
  -2  -8  -5  312.67   17.60
   2   8   5  292.27   21.30
   2   8   5  272.97   15.60
  -3  -8  -5  271.47   20.00
   3   8   5  289.17   16.30
   3   8   5  268.97   22.00
  -4  -8  -5  211.78   18.80
  -4  -8  -5  164.88   17.60
   4   8   5  166.38   16.10
   4   8   5  198.48   20.00
  -5  -8  -5   75.79   13.20
   5   8   5   51.49   15.60
  -6  -8  -5   -0.50   10.90
   6   8   5    0.00   10.40
   6   8   5   27.20   15.40
  -7  -8  -5    4.80   11.40
   7   8   5   -0.90   12.60
   7   8   5    7.50   15.20
  -8  -8  -5   -6.30   11.00
   8   8   5   17.50   16.20
   8   8   5   -6.10   11.50
   8  -9  -5  139.29   21.10
  -8   9   5   81.99   15.30
   7  -9  -5  161.68   22.10
  -7   9   5  174.58   17.90
  -7   9   5  151.18   19.70
   6  -9  -5  279.87   24.80
  -6   9   5  261.67   22.80
  -6   9   5  235.78   24.10
   5  -9  -5  328.77   23.60
  -5   9   5  272.17   13.90
  -5   9   5  292.97   21.60
  -5   9   5  284.67   23.60
   4  -9  -5  342.47   22.60
  -4   9   5  336.57   23.30
  -4   9   5  325.57   16.50
  -4   9   5  349.07   21.10
   3  -9  -5  323.47   20.80
  -3   9   5  311.37   19.70
  -3   9   5  313.47   17.10
  -3   9   5  309.17   22.30
   2  -9  -5  283.97   20.30
   2  -9  -5  281.47   18.20
  -2   9   5  258.77   18.10
  -2   9   5  296.37   18.10
   1  -9  -5  197.28   18.60
   1  -9  -5  216.68   14.90
  -1   9   5  211.18   20.10
  -1   9   5  175.18   17.30
   0  -9  -5  142.69   15.00
   0  -9  -5  150.48   12.00
   0  -9  -5  134.79   15.50
   0   9   5  136.49   16.10
   0   9   5  161.38   15.80
  -1  -9  -5    7.10    9.70
  -1  -9  -5    3.60    7.70
   1   9   5   13.20   10.60
  -2  -9  -5    2.60    9.00
   2   9   5    1.40   12.10
   2   9   5    9.30    9.40
  -3  -9  -5    3.70    9.00
   3   9   5    3.80   12.30
   3   9   5   -1.50    9.10
  -4  -9  -5   62.49   13.60
   4   9   5   51.99   11.40
   4   9   5   26.70   14.30
  -5  -9  -5   70.19   14.30
   5   9   5   54.89   16.70
   5   9   5   75.59   13.60
  -6  -9  -5  145.89   18.60
   6   9   5  115.89   15.30
   6   9   5  119.79   20.20
  -7  -9  -5   47.80   14.50
   7   9   5   83.29   15.20
   7   9   5   60.19   18.70
   7 -10  -5  184.38   21.60
  -7  10   5  148.69   18.10
  -7  10   5  194.38   26.40
  -6  10   5  180.58   20.50
  -6  10   5  115.79   16.80
   5 -10  -5  130.19   18.00
  -5  10   5   85.69   17.50
  -5  10   5  139.89   16.90
   4 -10  -5   41.70   13.00
  -4  10   5   36.30   14.20
  -4  10   5   39.60   10.00
  -4  10   5   61.89   14.10
   3 -10  -5   27.90   11.60
  -3  10   5   29.30   12.90
  -3  10   5   27.80   10.20
  -3  10   5   19.90   12.00
   2 -10  -5   23.30   11.80
  -2  10   5   22.20   10.90
  -2  10   5    7.80   10.40
   1 -10  -5    7.70   10.10
   1 -10  -5    3.10    7.60
  -1  10   5   -4.20   10.00
  -1  10   5   -1.00   10.80
   0 -10  -5  113.39   11.40
   0 -10  -5  100.99   14.80
   0  10   5  124.79   13.80
   0  10   5  109.39   15.60
  -1 -10  -5  139.49   16.90
   1  10   5  161.68   16.90
   1  10   5  161.98   18.20
  -2 -10  -5  197.78   20.10
   2  10   5  257.67   24.40
   2  10   5  221.98   18.60
  -3 -10  -5  236.98   21.70
   3  10   5  233.38   23.80
   3  10   5  240.78   19.60
  -4 -10  -5  251.37   22.70
   4  10   5  268.57   21.30
   4  10   5  255.27   26.90
  -5 -10  -5  389.06   27.10
   5  10   5  444.76   31.00
  -6 -10  -5  397.16   28.20
   6  10   5  419.16   32.50
   6  10   5  361.86   24.30
   6 -11  -5   23.60   13.70
  -6  11   5   31.70   23.10
  -6  11   5   -1.20   13.50
  -5  11   5   -5.10   13.50
  -5  11   5   20.90   14.00
   4 -11  -5   24.50   13.00
  -4  11   5   48.00   11.50
  -4  11   5   53.19   16.00
  -4  11   5   27.30   14.70
   3 -11  -5   61.39   13.80
  -3  11   5   62.79   14.60
  -3  11   5   35.60   15.30
   2 -11  -5  126.49   14.80
   2 -11  -5   80.39   15.40
  -2  11   5  113.19   15.30
  -2  11   5   87.69   14.30
   1 -11  -5  179.58   19.80
   1 -11  -5  174.08   15.70
  -1  11   5  196.28   20.60
  -1  11   5  195.38   17.10
   0 -11  -5  336.57   17.20
   0 -11  -5  365.66   24.80
   0  11   5  364.56   22.30
   0  11   5  306.17   24.20
  -1 -11  -5  330.57   24.40
   1  11   5  347.17   26.10
   1  11   5  351.26   22.00
  -2 -11  -5  267.27   23.30
   2  11   5  236.78   20.10
   2  11   5  250.67   23.90
   3  11   5  268.67   21.40
   3  11   5  289.77   28.10
  -4 -11  -5  212.48   22.40
   4  11   5  283.87   27.40
   4  11   5  203.48   21.00
  -5 -11  -5  191.38   21.70
   5  11   5  172.08   23.70
   5  11   5  155.08   18.00
   4 -12  -5  118.39   22.20
  -4  12   5  151.48   18.00
  -4  12   5  124.79   24.20
   3 -12  -5  199.38   20.00
  -3  12   5  246.18   20.10
  -3  12   5  215.78   22.90
  -3  12   5  179.58   19.00
   2 -12  -5  313.37   20.60
  -2  12   5  300.07   24.90
  -2  12   5  295.67   22.30
   1 -12  -5  297.17   26.00
   1 -12  -5  328.67   19.70
  -1  12   5  355.86   23.90
  -1  12   5  307.37   23.60
   0 -12  -5  306.97   29.70
   0  12   5  266.27   22.60
   0  12   5  306.37   24.70
  -1 -12  -5  196.58   21.00
   1  12   5  195.38   18.30
   1  12   5  203.78   21.80
  -2 -12  -5  154.18   19.70
   2  12   5  166.78   17.60
   2  12   5  177.58   21.90
  -3 -12  -5  110.99   17.80
   3  12   5   95.09   15.30
   3  12   5  113.89   19.90
   1 -13  -5   88.39   20.00
   1 -13  -5   87.29   17.10
  -1  13   5   63.49   15.90
  -1  13   5   40.20   14.50
   0 -13  -5   13.20   12.20
   0  13   5   39.70   14.40
   0  13   5   21.50   13.10
   3  14  -6    2.30   12.90
  -3 -14   6   11.50   10.00
   2  14  -6  -12.80   12.00
  -2 -14   6   22.80    9.70
  -2 -14   6    2.20    9.10
   1  14  -6   22.20   14.10
  -1 -14   6   12.80   10.90
  -1 -14   6   16.40   11.70
   0  14  -6  131.19   21.10
   0  14  -6  153.28   20.30
   0 -14   6  120.19   16.90
  -1  14  -6  168.68   20.90
  -1  14  -6  198.78   25.60
   1 -14   6  184.18   19.60
  -2  14  -6  187.68   23.30
  -2  14  -6  142.49   20.40
   2 -14   6  100.49   24.00
  -3  14  -6  273.57   26.30
  -3  14  -6  229.38   26.50
   3 -14   6  269.07   26.70
   5  13  -6  157.28   22.10
   4  13  -6  341.57   28.30
  -4 -13   6  319.27   22.40
   3  13  -6  279.67   26.40
   3  13  -6  227.08   26.50
  -3 -13   6  235.78   19.50
   2  13  -6  237.18   26.10
  -2 -13   6  227.48   18.70
   1  13  -6  280.37   26.50
   1  13  -6  340.77   26.40
  -1 -13   6  329.77   19.40
  -1 -13   6  306.77   21.40
   0  13  -6  440.66   27.70
   0  13  -6  374.06   29.30
   0 -13   6  359.16   18.40
   0 -13   6  394.76   24.20
  -1  13  -6  432.56   28.40
   1 -13   6  418.36   26.20
  -2  13  -6  316.97   25.80
  -2  13  -6  290.47   28.90
   2 -13   6  304.27   26.90
  -3  13  -6  262.87   24.90
  -3  13  -6  273.47   28.70
   3 -13   6  270.97   27.40
  -4  13  -6  234.28   26.70
   4 -13   6  152.18   21.50
  -5  13  -6   27.60   16.90
  -5  13  -6   26.40   15.20
   5 -13   6   56.79   18.90
   6  12  -6  258.57   25.60
  -6 -12   6  264.47   30.60
   5  12  -6  498.05   31.50
  -5 -12   6  578.44   27.30
   4  12  -6  498.25   30.20
   4  12  -6  461.85   30.40
  -4 -12   6  487.45   25.30
   3  12  -6  393.46   27.50
   3  12  -6  363.26   19.90
   3  12  -6  405.86   28.00
  -3 -12   6  422.26   22.50
  -3 -12   6  378.96   18.80
   2  12  -6  443.56   27.50
   2  12  -6  474.55   29.60
  -2 -12   6  439.66   21.80
  -2 -12   6  470.35   21.80
   1  12  -6  441.56   28.80
   1  12  -6  437.96   26.50
  -1 -12   6  417.66   23.20
  -1 -12   6  425.26   20.00
   0  12  -6  311.97   23.50
   0  12  -6  320.67   25.30
   0 -12   6  311.17   22.20
   0 -12   6  342.87   16.80
  -1  12  -6  137.39   19.40
  -1  12  -6  116.79   17.00
   1 -12   6  158.18   17.80
  -2  12  -6   97.19   17.30
  -2  12  -6   92.49   15.60
   2 -12   6   72.89   15.70
  -3  12  -6   47.80   16.90
  -3  12  -6  101.59   16.10
   3 -12   6   50.59   15.20
  -4  12  -6   43.60   16.80
  -4  12  -6   68.79   15.20
   4 -12   6   26.10   15.90
  -5  12  -6   12.80   12.80
  -5  12  -6   32.20   16.90
   5 -12   6    9.90   16.00
  -6  12  -6   38.60   16.50
   6 -12   6   24.00   18.30
   7  11  -6  389.16   28.60
  -7 -11   6  384.36   25.70
   6  11  -6  591.54   24.60
   6  11  -6  612.04   37.40
  -6 -11   6  639.44   29.40
   5  11  -6  509.25   32.00
   5  11  -6  532.85   30.00
  -5 -11   6  516.55   25.60
   4  11  -6  348.37   25.50
   4  11  -6  358.76   28.00
   4  11  -6  378.86   19.10
  -4 -11   6  403.16   22.20
   3  11  -6  304.27   23.30
   3  11  -6  344.07   17.60
   3  11  -6  336.67   25.40
  -3 -11   6  279.97   16.50
  -3 -11   6  324.87   19.70
   2  11  -6  156.28   18.00
   2  11  -6  119.69   17.00
  -2 -11   6  149.59   15.10
  -2 -11   6  160.98   14.40
   1  11  -6   65.69   14.60
   1  11  -6   53.39   12.90
  -1 -11   6   80.99   12.10
  -1 -11   6   49.80    9.30
   0  11  -6    1.50   10.80
   0  11  -6    7.00   10.30
   0 -11   6   -1.60    6.40
   0 -11   6   13.10   10.40
  -1  11  -6    9.30   12.30
  -1  11  -6   28.70   11.80
   1 -11   6   13.10    6.20
   1 -11   6   24.20   12.50
  -2  11  -6  113.39   18.80
  -2  11  -6   67.19   13.80
   2 -11   6   64.19   14.70
  -3  11  -6  130.79   18.20
  -3  11  -6  148.99   16.80
   3 -11   6  142.59   18.30
  -4  11  -6  137.59   25.60
  -4  11  -6  211.38   21.80
   4 -11   6  208.48   22.00
  -5  11  -6  204.68   21.50
  -5  11  -6  173.18   22.40
   5 -11   6  167.68   22.60
  -6  11  -6  163.28   22.80
  -6  11  -6  191.48   20.00
   6 -11   6  230.58   25.40
  -7  11  -6  190.18   24.60
  -7  11  -6  193.78   20.20
   7 -11   6  214.38   26.40
   8  10  -6  231.18   23.60
  -8 -10   6  262.77   22.90
   7  10  -6  326.07   25.70
   7  10  -6  298.37   29.40
  -7 -10   6  317.77   23.40
   6  10  -6  294.07   28.20
   6  10  -6  279.17   24.10
  -6 -10   6  306.37   21.70
   5  10  -6   26.60   12.80
   5  10  -6   13.20   12.40
   5  10  -6   34.80    9.80
  -5 -10   6   42.30   11.20
   4  10  -6   14.60   11.30
   4  10  -6    4.40   11.30
  -4 -10   6    7.60    6.70
  -4 -10   6    0.00    7.80
   3  10  -6   19.40    8.60
   3  10  -6   27.80   11.40
   3  10  -6   23.60   12.10
  -3 -10   6   14.60    8.30
  -3 -10   6   30.70    8.50
   2  10  -6   -5.00    9.30
   2  10  -6    5.70   11.00
  -2 -10   6   -1.40    7.80
  -2 -10   6    5.40    7.30
   1  10  -6   77.09   12.80
   1  10  -6   42.30   13.10
  -1 -10   6   62.09   11.30
  -1 -10   6   66.79    9.30
   0  10  -6  228.28   18.60
   0  10  -6  222.88   20.40
   0 -10   6  229.68   12.70
   0 -10   6  228.48   18.50
  -1  10  -6  545.15   27.70
  -1  10  -6  600.34   25.90
   1 -10   6  599.44   26.30
   1 -10   6  570.64   17.00
  -2  10  -6  507.95   25.10
  -2  10  -6  534.85   28.10
   2 -10   6  480.65   31.30
  -3  10  -6  515.05   28.20
  -3  10  -6  539.35   25.20
   3 -10   6  528.15   27.80
  -4  10  -6  420.26   27.10
  -4  10  -6  397.16   23.40
   4 -10   6  412.26   27.40
  -5  10  -6  286.37   26.50
  -5  10  -6  298.97   22.00
   5 -10   6  304.37   26.90
  -6  10  -6  228.08   21.90
  -6  10  -6  235.18   24.20
   6 -10   6  215.68   23.80
  -7  10  -6  122.89   16.50
  -7  10  -6  154.58   21.90
   7 -10   6  121.29   21.60
  -8  10  -6   77.49   16.20
  -8  10  -6    7.70   15.90
   8 -10   6   29.90   18.20
   9   9  -6   -1.50   12.40
   9   9  -6   10.60   10.30
  -9  -9   6    8.10   11.70
   8   9  -6   16.10   13.10
   8   9  -6   10.60    9.80
   7   9  -6   36.00   13.90
   7   9  -6   32.90   13.20
   7   9  -6   16.50    9.90
  -7  -9   6   21.50   11.70
   6   9  -6  122.89   17.00
   6   9  -6  134.09   12.70
   6   9  -6  121.49   19.10
  -6  -9   6  109.59   14.70
   5   9  -6  290.97   23.20
   5   9  -6  259.27   22.90
   5   9  -6  268.17   21.10
  -5  -9   6  267.17   18.30
   4   9  -6  305.07   21.40
   4   9  -6  327.47   23.70
   4   9  -6  319.77   16.60
  -4  -9   6  290.47   14.40
  -4  -9   6  297.07   17.80
   3   9  -6  296.27   22.50
   3   9  -6  317.97   15.10
   3   9  -6  271.77   25.00
  -3  -9   6  306.67   15.30
  -3  -9   6  270.27   16.00
   2   9  -6 1072.49   25.50
   2   9  -6  996.50   35.60
   2   9  -6  956.90   32.00
  -2  -9   6 1011.60   27.80
  -2  -9   6 1006.80   28.60
   1   9  -6  671.83   25.40
   1   9  -6  617.34   27.50
  -1  -9   6  634.54   20.20
  -1  -9   6  639.84   23.50
   0   9  -6  888.21   29.60
   0   9  -6  901.01   32.90
   0  -9   6  889.91   23.00
   0  -9   6  928.41   29.60
  -1   9  -6  498.85   24.80
  -1   9  -6  489.65   22.40
   1  -9   6  549.74   24.00
  -2   9  -6  614.44   27.70
  -2   9  -6  670.73   25.80
   2  -9   6  637.84   27.10
  -3   9  -6  194.38   18.60
  -3   9  -6  189.58   17.30
   3  -9   6  190.88   22.70
  -4   9  -6  103.49   15.30
   4  -9   6  121.69   16.80
  -5   9  -6   37.70   13.90
  -5   9  -6   37.00   11.30
   5  -9   6   55.39   15.50
  -6   9  -6   -5.80   12.90
  -6   9  -6  -16.60   10.50
   6  -9   6    8.20   15.10
  -7   9  -6    7.20   11.90
  -7   9  -6    6.10   14.20
   7  -9   6    8.50   16.60
  -8   9  -6   31.40   13.40
  -8   9  -6   21.30   15.90
   8  -9   6   44.90   19.40
   9   8  -6  159.08   19.50
  -9  -8   6  147.59   18.70
   8   8  -6  271.97   23.00
   8   8  -6  267.67   26.60
  -8  -8   6  241.58   22.20
   7   8  -6  520.85   27.30
   7   8  -6  511.05   30.80
   7   8  -6  557.14   22.50
  -7  -8   6  547.85   27.00
   6   8  -6  546.65   29.60
   6   8  -6  570.64   26.50
   6   8  -6  584.04   28.80
  -6  -8   6  541.25   25.30
   5   8  -6  800.32   33.90
  -5  -8   6  837.52   22.90
  -5  -8   6  819.92   28.70
   4   8  -6 1027.30   32.60
   4   8  -6  985.60   25.80
   4   8  -6 1045.30   37.00
  -4  -8   6 1022.30   30.20
   3   8  -6 1206.28   35.30
   3   8  -6 1245.78   38.80
  -3  -8   6 1214.18   31.80
  -3  -8   6 1199.58   30.30
   2   8  -6  515.25   25.10
   2   8  -6  509.75   22.30
   2   8  -6  565.54   17.00
  -2  -8   6  499.25   18.20
  -2  -8   6  497.25   19.30
   1   8  -6  483.05   15.70
   1   8  -6  487.15   21.40
   1   8  -6  500.95   24.20
  -1  -8   6  505.35   20.50
  -1  -8   6  491.95   16.40
   0   8  -6  249.38   16.50
   0   8  -6  226.28   18.40
   0  -8   6  223.08   11.00
   0  -8   6  217.78   16.60
  -1   8  -6   85.29   11.30
  -1   8  -6  115.79   14.70
   1  -8   6   63.29   12.00
  -2   8  -6   46.40    9.40
  -2   8  -6   26.10   10.20
   2  -8   6   18.90   10.80
  -3   8  -6   79.29   11.80
  -3   8  -6  114.49   15.30
   3  -8   6  103.59   14.60
  -4   8  -6  213.58   19.70
  -4   8  -6  230.48   17.10
   4  -8   6  201.78   20.90
  -5   8  -6  252.17   21.40
  -5   8  -6  178.58   17.10
   5  -8   6  186.78   19.60
  -6   8  -6  371.76   30.00
  -6   8  -6  324.47   21.00
   6  -8   6  301.77   25.90
  -7   8  -6  260.87   25.40
  -7   8  -6  275.37   22.10
   7  -8   6  266.77   26.70
  -8   8  -6  337.37   24.40
  -8   8  -6  371.86   28.70
   8  -8   6  392.06   31.70
  -9   8  -6  237.88   23.10
   9  -8   6  263.47   28.30
  10   7  -6  289.77   33.10
 -10  -7   6  275.77   25.30
   9   7  -6  444.06   26.50
   9   7  -6  505.45   32.80
  -9  -7   6  519.75   40.80
   8   7  -6  652.03   34.20
   8   7  -6  605.04   28.20
  -8  -7   6  627.24   29.50
   7   7  -6  634.44   27.30
   7   7  -6  689.33   32.30
  -7  -7   6  646.74   28.00
   6   7  -6  892.31   35.70
   6   7  -6  896.11   30.90
  -6  -7   6  925.11   47.60
   5   7  -6  415.46   21.10
   5   7  -6  432.36   24.60
   5   7  -6  406.56   17.00
  -5  -7   6  412.56   15.90
  -5  -7   6  424.96   20.40
   4   7  -6  550.14   26.10
   4   7  -6  524.65   22.50
   4   7  -6  501.75   17.60
  -4  -7   6  546.55   21.20
  -4  -7   6  568.74   18.70
   3   7  -6   12.20    8.70
   3   7  -6   25.20   11.30
  -3  -7   6   16.00    7.50
  -3  -7   6    7.10    6.80
   2   7  -6  152.08   14.00
   2   7  -6  146.89   15.90
  -2  -7   6  122.69   10.80
   1   7  -6   11.50    7.50
   1   7  -6   -6.20    8.20
  -1  -7   6    1.30    7.30
  -1  -7   6   12.80    5.30
   0   7  -6   31.50    8.20
   0   7  -6   38.00   10.40
   0  -7   6   23.20    8.80
   0  -7   6   20.30    4.90
  -1   7  -6  138.09   13.50
  -1   7  -6  155.08   15.00
   1  -7   6  149.79   15.10
  -2   7  -6  311.77   16.80
  -2   7  -6  339.47   19.40
   2  -7   6  318.37   19.90
  -3   7  -6  377.76   20.70
  -3   7  -6  381.56   18.90
   3  -7   6  383.56   22.10
  -4   7  -6  531.25   22.00
  -4   7  -6  527.95   24.10
   4  -7   6  527.95   25.30
  -5   7  -6  717.13   28.50
  -5   7  -6  685.93   26.00
   5  -7   6  676.33   42.30
  -6   7  -6  570.34   30.00
  -6   7  -6  643.34   29.10
   6  -7   6  680.93   31.20
  -7   7  -6  448.76   26.90
  -7   7  -6  465.35   24.50
   7  -7   6  431.16   28.80
  -8   7  -6  273.47   23.00
  -8   7  -6  292.57   26.40
  -8   7  -6  265.67   15.30
   8  -7   6  297.17   28.70
  -9   7  -6  148.99   18.60
  -9   7  -6  115.19   19.90
   9  -7   6   97.49   20.80
  10   6  -6  256.57   22.30
 -10  -6   6  281.77   25.50
   9   6  -6  268.47   26.60
   9   6  -6  236.58   21.50
  -9  -6   6  248.28   23.90
   8   6  -6  229.78   20.00
   8   6  -6  218.98   23.30
  -8  -6   6  227.18   21.20
   7   6  -6  132.99   11.60
   7   6  -6  134.99   17.60
   7   6  -6  165.58   17.10
  -7  -6   6  175.58   18.40
   6   6  -6   65.39   14.60
   6   6  -6   82.29   12.10
   6   6  -6   88.59    9.60
  -6  -6   6   60.19   12.00
   5   6  -6   94.09   14.50
   5   6  -6   76.39    8.80
   5   6  -6   87.69   11.80
   5   6  -6   86.59    9.50
  -5  -6   6   84.29   12.20
   4   6  -6    4.10    6.30
   4   6  -6    4.90    8.10
   4   6  -6    9.20    9.40
  -4  -6   6   20.20    8.40
   3   6  -6  267.67   16.20
   3   6  -6  274.67   12.20
   3   6  -6  259.47   18.40
  -3  -6   6  264.37   13.50
   2   6  -6  475.55   21.70
   2   6  -6  510.65   18.90
  -2  -6   6  514.85   17.70
  -2  -6   6  491.65   16.20
   1   6  -6  814.82   26.20
   1   6  -6  767.52   23.10
  -1  -6   6  732.63   18.50
  -1  -6   6  754.62   22.30
   0   6  -6  941.21   25.60
   0   6  -6  961.80   27.80
   0  -6   6  901.71   30.20
   0  -6   6  895.81   19.40
  -1   6  -6 1109.69   30.80
  -1   6  -6 1126.39   29.20
   1  -6   6 1102.29   30.10
  -2   6  -6 1082.29   30.90
  -2   6  -6 1066.59   28.80
   2  -6   6 1098.39   31.00
  -3   6  -6  484.35   19.40
  -3   6  -6  460.05   20.80
   3  -6   6  458.45   22.20
  -4   6  -6 1179.78   32.30
  -4   6  -6 1146.19   33.60
   4  -6   6 1221.28   36.20
  -5   6  -6  377.06   20.50
  -5   6  -6  326.07   18.80
   5  -6   6  393.06   23.00
  -6   6  -6  291.07   12.80
  -6   6  -6  290.37   21.10
  -6   6  -6  290.17   19.00
   6  -6   6  298.87   23.60
  -7   6  -6   93.39   15.40
  -7   6  -6  104.59   14.40
  -7   6  -6  102.49    9.80
   7  -6   6   78.49   16.50
  -8   6  -6   72.19   14.50
  -8   6  -6   23.30    8.90
  -8   6  -6   35.00   16.00
   8  -6   6   27.70   16.10
  -9   6  -6    4.50   13.20
  -9   6  -6  -13.50   13.00
  -9   6  -6   -2.20    9.00
   9  -6   6   10.00   16.50
 -10   6  -6   -5.40   13.60
 -10   6  -6   30.90   18.90
  10  -6   6    1.80   14.40
  10   5  -6    1.60   24.30
  10   5  -6   27.40   11.60
  10   5  -6   14.70    9.90
 -10  -5   6   -0.50   13.10
   9   5  -6   27.20   11.60
   9   5  -6    2.20   12.10
   9   5  -6   20.90    8.50
  -9  -5   6    9.90   12.90
   8   5  -6    3.70   10.80
   8   5  -6   15.70    7.30
   8   5  -6    6.30    9.40
  -8  -5   6    9.30   11.60
   7   5  -6  166.88   13.20
   7   5  -6  186.08   19.50
   7   5  -6  158.58   14.70
   7   5  -6  169.68   14.30
  -7  -5   6  183.78   17.40
   6   5  -6   46.00    8.20
   6   5  -6   49.70   12.50
   6   5  -6   37.90    9.70
  -6  -5   6   26.00   10.00
   5   5  -6   86.99    9.70
   5   5  -6  100.79   11.70
   5   5  -6   98.39    8.80
  -5  -5   6  100.59   12.60
   4   5  -6  482.65   19.00
   4   5  -6  495.35   15.00
   4   5  -6  496.55   17.70
   4   5  -6  483.65   22.30
  -4  -5   6  510.25   19.50
   3   5  -6 1107.59   27.60
   3   5  -6 1125.79   32.50
   3   5  -6 1124.59   28.70
  -3  -5   6 1094.89   27.60
   2   5  -6 1318.37   31.20
   2   5  -6 1343.07   34.80
  -2  -5   6 1327.67   29.00
   1   5  -6 1352.86   34.00
   1   5  -6 1383.06   31.50
  -1  -5   6 1378.66   31.50
  -1  -5   6 1340.67   27.40
   0   5  -6 1212.78   28.90
   0   5  -6 1183.68   30.60
   0  -5   6 1209.58   29.40
  -1   5  -6  951.00   27.20
  -1   5  -6  952.10   25.90
   1  -5   6  911.11   25.70
  -2   5  -6  335.97   15.50
  -2   5  -6  313.07   14.40
   2  -5   6  351.16   16.80
  -3   5  -6  134.69   12.60
  -3   5  -6  100.39   10.40
   3  -5   6   98.19   11.90
  -4   5  -6   49.70    9.60
  -4   5  -6   47.20   10.00
   4  -5   6   73.39   12.80
  -5   5  -6   24.00    9.50
  -5   5  -6   28.40    6.00
  -5   5  -6   25.20    9.60
   5  -5   6   19.40   11.40
  -6   5  -6   28.50    7.10
  -6   5  -6   28.10   11.00
  -6   5  -6   23.40   10.00
   6  -5   6   23.20   13.00
  -7   5  -6   42.30   12.80
  -7   5  -6   20.60    8.20
   7  -5   6   34.50   14.80
  -8   5  -6   85.19   15.70
  -8   5  -6   95.99   16.80
  -8   5  -6  122.89   12.40
   8  -5   6  108.19   18.60
  -9   5  -6   95.49   16.40
  -9   5  -6   92.69   12.60
  -9   5  -6   65.19   17.10
   9  -5   6  109.49   19.30
 -10   5  -6  186.58   22.60
 -10   5  -6  187.48   20.70
 -10   5  -6  181.58   16.20
  10  -5   6  218.48   35.10
  11   4  -6   17.00   10.90
 -11  -4   6   18.60   15.20
  10   4  -6   67.19   13.30
  10   4  -6   69.29   12.30
 -10  -4   6   62.19   17.10
   9   4  -6  365.26   19.90
   9   4  -6  363.66   26.70
   9   4  -6  337.27   20.90
  -9  -4   6  405.76   26.60
   8   4  -6  498.75   22.00
   8   4  -6  456.75   20.90
   8   4  -6  489.35   27.50
  -8  -4   6  493.75   25.80
   7   4  -6  984.30   28.90
   7   4  -6  948.91   28.70
   7   4  -6  943.21   34.90
   6   4  -6  679.33   22.60
   6   4  -6  633.74   27.20
   6   4  -6  630.34   22.00
   6   4  -6  645.84   18.70
  -6  -4   6  646.14   25.10
   5   4  -6  720.73   27.70
   5   4  -6  776.52   23.70
   5   4  -6  772.92   23.30
   4   4  -6 1042.20   31.40
   4   4  -6 1053.89   26.80
   4   4  -6 1075.79   27.60
  -4  -4   6 1069.19   28.60
   3   4  -6 1235.28   32.60
   3   4  -6 1240.18   28.60
   3   4  -6 1212.68   29.20
  -3  -4   6 1188.18   28.70
   2   4  -6  451.15   18.10
   2   4  -6  478.05   15.90
   2   4  -6  448.96   15.00
  -2  -4   6  473.15   14.60
   1   4  -6  128.99   10.70
   1   4  -6  124.99    8.90
  -1  -4   6  117.89    7.20
   0   4  -6  299.77   13.20
   0   4  -6  296.07   12.00
   0  -4   6  280.57   12.80
  -1   4  -6  140.49    9.90
  -1   4  -6  125.99    9.00
   1  -4   6  148.29   10.60
  -2   4  -6   20.70    6.10
  -2   4  -6   22.60    6.20
   2  -4   6   19.60    7.00
  -3   4  -6   77.89    9.00
  -3   4  -6   58.79    8.70
   3  -4   6   65.69   10.10
  -4   4  -6  230.08   14.50
  -4   4  -6  218.38   14.40
   4  -4   6  225.68   17.30
  -5   4  -6 1175.88   32.90
  -5   4  -6 1170.28   32.70
  -5   4  -6 1151.18   26.40
   5  -4   6 1206.68   35.40
  -6   4  -6  608.14   19.10
  -6   4  -6  590.14   24.50
  -6   4  -6  605.04   24.00
   6  -4   6  574.54   26.50
  -7   4  -6  444.86   22.90
  -7   4  -6  456.75   18.60
   7  -4   6  429.76   25.90
  -8   4  -6  277.47   23.70
  -8   4  -6  298.57   22.70
  -8   4  -6  298.57   17.50
   8  -4   6  287.87   24.00
  -9   4  -6  279.17   21.70
  -9   4  -6  344.77   25.80
  -9   4  -6  334.17   26.40
   9  -4   6  324.57   28.00
 -10   4  -6  336.67   26.60
 -10   4  -6  360.76   29.50
 -10   4  -6  354.06   21.50
  10  -4   6  303.37   27.80
  11   3  -6  206.38   24.60
  11   3  -6  257.77   20.10
  11   3  -6  189.18   17.60
 -11  -3   6  237.98   24.40
  10   3  -6  503.85   23.70
  10   3  -6  543.15   25.10
 -10  -3   6  534.45   31.00
   9   3  -6  591.64   30.90
   9   3  -6  498.65   22.40
   9   3  -6  499.95   24.00
  -9  -3   6  599.24   29.70
   8   3  -6  700.33   24.10
   8   3  -6  724.83   26.60
   8   3  -6  697.43   31.30
  -8  -3   6  690.13   29.50
   7   3  -6  554.94   20.40
   7   3  -6  561.94   26.40
   7   3  -6  527.35   21.80
  -7  -3   6  547.45   24.70
   6   3  -6  566.64   21.50
   6   3  -6  553.34   24.80
  -6  -3   6  527.25   22.80
   5   3  -6  446.06   16.40
   5   3  -6  425.16   20.80
   5   3  -6  430.26   20.60
  -5  -3   6  440.46   19.60
   4   3  -6  301.97   12.80
   4   3  -6  305.27   16.60
   4   3  -6  295.37   14.50
  -4  -3   6  306.87   15.30
   3   3  -6    6.30    4.80
   3   3  -6   -5.50    5.50
   3   3  -6    2.90    5.30
  -3  -3   6   -4.90    5.40
   2   3  -6    0.20    4.00
   2   3  -6   14.10    5.60
   2   3  -6    0.30    5.10
  -2  -3   6    2.20    4.80
   1   3  -6  182.08   10.90
   1   3  -6  199.98    9.20
   1   3  -6  196.68   10.40
  -1  -3   6  192.68    8.10
   0   3  -6  134.39    8.10
   0   3  -6  126.09    8.70
  -1   3  -6  744.53   18.80
  -1   3  -6  727.53   19.30
   1  -3   6  745.93   20.30
  -2   3  -6 1539.35   32.10
  -2   3  -6 1469.15   32.80
   2  -3   6 1509.95   34.10
   3  -3   6 1307.17   31.90
  -4   3  -6 2130.09   45.90
  -4   3  -6 2027.50   39.60
  -4   3  -6 2075.49   44.70
   4  -3   6 2129.79   47.10
  -5   3  -6 1584.64   34.10
  -5   3  -6 1605.54   39.30
  -5   3  -6 1602.04   39.90
   5  -3   6 1647.94   41.20
  -6   3  -6 1175.28   31.80
  -6   3  -6 1156.88   34.00
  -6   3  -6 1211.28   34.30
   6  -3   6 1203.88   35.40
  -7   3  -6  434.96   24.40
  -7   3  -6  424.36   18.40
  -7   3  -6  478.35   23.80
   7  -3   6  478.15   24.50
  -8   3  -6  314.47   18.20
  -8   3  -6  299.47   22.80
  -8   3  -6  323.67   22.90
   8  -3   6  276.47   26.10
  -9   3  -6  208.48   18.30
  -9   3  -6  184.98   20.30
  -9   3  -6  182.68   20.20
   9  -3   6  210.88   21.10
 -10   3  -6   28.40   12.20
  10  -3   6   40.00   15.30
  11   2  -6  210.78   20.90
  11   2  -6  192.38   24.10
 -11  -2   6  234.38   24.00
  10   2  -6  323.07   22.60
  10   2  -6  359.16   18.70
 -10  -2   6  257.37   25.70
   9   2  -6  180.28   18.20
   9   2  -6  227.58   23.30
   9   2  -6  187.28   15.10
  -9  -2   6  200.98   20.30
   8   2  -6  123.39   17.50
   8   2  -6   80.59   10.40
   8   2  -6  100.39   13.20
  -8  -2   6   81.89   13.90
   7   2  -6   29.80    7.80
   7   2  -6   32.90    9.30
   7   2  -6   20.80   11.00
  -7  -2   6   16.00   10.30
   6   2  -6   -5.90    6.20
   6   2  -6   -0.90    7.50
   6   2  -6   13.20    9.60
  -6  -2   6    0.40    9.60
   5   2  -6   33.40    6.70
   5   2  -6   23.90    9.00
   5   2  -6   24.40    8.00
  -5  -2   6   40.50    9.50
   4   2  -6  224.48   12.80
   4   2  -6  206.78   12.50
   4   2  -6  207.28   13.60
   4   2  -6  209.58    9.80
   3   2  -6  935.61   25.20
   3   2  -6  960.00   20.90
   3   2  -6  971.10   25.10
  -3  -2   6  987.40   24.10
  -3  -2   6  976.20   20.80
   2   2  -6 2140.39   39.70
   2   2  -6 2139.49   43.80
   2   2  -6 2147.39   43.20
  -2  -2   6 2117.79   41.10
   1   2  -6 2395.86   44.50
   1   2  -6 2414.86   47.60
   1   2  -6 2433.56   46.00
  -1  -2   6 2402.16   43.80
   0   2  -6 1985.30   37.60
   0   2  -6 2005.20   39.50
   0   2  -6 1913.41   36.60
   0  -2   6 1870.11   34.50
   0  -2   6 1928.01   35.30
  -1   2  -6 2635.54   50.39
  -1   2  -6 2754.02   48.40
   1  -2   6 2635.94   51.29
  -2   2  -6 1096.29   21.70
  -2   2  -6 1120.79   23.80
  -2   2  -6 1113.39   26.20
   2  -2   6 1136.09   26.40
  -3   2  -6  856.41   23.30
  -3   2  -6  827.02   21.00
  -3   2  -6  820.82   18.60
   3  -2   6  848.32   23.20
  -4   2  -6  692.63   20.40
  -4   2  -6  682.23   17.90
  -4   2  -6  673.13   22.10
   4  -2   6  697.23   22.70
  -5   2  -6  697.43   23.00
  -5   2  -6  671.23   19.80
  -5   2  -6  698.43   24.20
   5  -2   6  670.23   24.40
  -6   2  -6  383.06   19.00
  -6   2  -6  358.36   20.00
  -6   2  -6  373.86   16.30
   6  -2   6  400.46   20.60
  -7   2  -6   17.70    8.70
  -7   2  -6   26.30   11.20
  -7   2  -6   21.60   10.50
   7  -2   6   20.50   11.20
  -8   2  -6   19.50   12.20
  -8   2  -6   17.60   10.00
   8  -2   6   21.00   12.60
  -9   2  -6  -10.10   12.80
  -9   2  -6   -2.00   10.40
   9  -2   6    8.10   12.30
 -10   2  -6    1.20   10.60
  10  -2   6   16.00   13.20
  10  -2   6   17.10   15.40
  11   1  -6   -0.10   14.20
  11   1  -6   55.09   13.90
 -11  -1   6   26.20   16.30
  10   1  -6   -2.40    7.70
  10   1  -6   14.30   12.40
  10   1  -6   -6.80   13.70
 -10  -1   6  -11.90   13.10
   9   1  -6   -5.80    9.80
   9   1  -6   -8.90    6.90
   9   1  -6    8.60   12.30
  -9  -1   6  -11.40   11.70
   8   1  -6   76.49   12.80
   8   1  -6   65.49    8.80
   8   1  -6   87.09   16.50
  -8  -1   6   61.39   14.10
   7   1  -6  145.29   16.30
   7   1  -6  131.39   10.60
   7   1  -6  140.89   14.90
  -7  -1   6  122.49   14.70
   6   1  -6  262.87   11.80
   6   1  -6  240.58   16.30
   6   1  -6  263.77   18.30
  -6  -1   6  226.08   18.10
   5   1  -6  671.23   16.70
   5   1  -6  678.63   22.50
  -5  -1   6  684.23   19.10
  -5  -1   6  677.93   23.30
   4   1  -6 1268.57   30.90
   4   1  -6 1213.68   30.10
   4   1  -6 1249.57   31.10
   4   1  -6 1233.28   24.40
  -4  -1   6 1211.08   26.00
   3   1  -6 1168.48   27.90
   3   1  -6 1156.28   28.60
   3   1  -6 1183.08   22.70
  -3  -1   6 1173.98   27.50
   2   1  -6 1808.72   35.90
   2   1  -6 1882.41   34.30
   2   1  -6 1775.32   38.40
   2   1  -6 1809.72   36.60
  -2  -1   6 1797.82   36.20
   1   1  -6 1969.50   35.50
   1   1  -6 1877.71   35.90
  -1  -1   6 1892.61   36.20
   0   1  -6  777.72   20.10
   0   1  -6  796.42   18.20
   0   1  -6  803.72   17.50
  -1   1  -6  106.09    7.50
  -1   1  -6   95.79    6.20
  -1   1  -6  103.39    8.10
  -2   1  -6  361.06   13.30
  -2   1  -6  344.77   10.60
  -2   1  -6  347.47   10.30
   2  -1   6  356.36   13.00
  -3   1  -6  114.19    7.80
  -3   1  -6  126.39   10.50
  -3   1  -6   99.59    8.10
   3  -1   6  105.09    9.80
  -4   1  -6    4.00    5.70
  -4   1  -6    7.50    5.50
  -4   1  -6   12.10    7.20
   4  -1   6    5.30    7.40
  -5   1  -6   32.80    8.60
  -5   1  -6   31.20    8.20
  -5   1  -6   28.90    9.90
   5  -1   6   30.80   10.00
  -6   1  -6  136.49   12.80
  -6   1  -6  128.09   14.30
  -6   1  -6  120.29   12.80
   6  -1   6  119.39   13.00
  -7   1  -6  163.48   15.00
  -7   1  -6  150.88   16.50
   7  -1   6  161.58   14.90
   7  -1   6  104.89   19.80
  -8   1  -6  141.59   17.60
  -8   1  -6  152.58   14.70
   8  -1   6  165.48   16.00
  -9   1  -6  152.38   16.20
   9  -1   6  200.48   21.50
   9  -1   6  163.98   16.60
 -10   1  -6  260.47   21.70
  10  -1   6  272.87   21.50
  10  -1   6  278.87   28.80
  11   0  -6   51.19   14.60
  11   0  -6   95.59   19.00
 -11   0   6   71.59   18.30
  10   0  -6  227.38   22.10
  10   0  -6  189.18   23.10
 -10   0   6  253.27   25.70
   9   0  -6  229.28   20.60
   9   0  -6  210.38   23.20
  -9   0   6  213.78   20.90
   8   0  -6  424.66   25.20
   8   0  -6  448.16   23.40
  -8   0   6  423.36   25.00
   7   0  -6  647.04   27.20
   7   0  -6  630.44   25.30
  -7   0   6  601.64   26.40
   6   0  -6  806.42   27.10
   6   0  -6  811.42   28.40
  -6   0   6  816.52   28.10
  -6   0   6  793.32   23.00
   5   0  -6  547.75   20.60
   5   0  -6  529.45   21.30
  -5   0   6  544.65   21.00
  -5   0   6  520.85   16.90
   4   0  -6  458.35   17.70
  -4   0   6  489.65   14.10
  -4   0   6  477.75   18.10
   3   0  -6  248.28   12.00
   3   0  -6  244.48   12.40
  -3   0   6  283.27   12.80
   2   0  -6  692.63   19.60
   2   0  -6  689.73   17.30
   2   0  -6  697.03   16.90
  -2   0   6  705.73   18.40
   1   0  -6   90.79    6.10
   1   0  -6  103.49    8.40
  -1   0   6   99.49    7.40
   0   0  -6    1.20    3.50
   0   0  -6   -3.80    4.00
   0   0  -6   -0.50    3.40
  -1   0  -6   21.20    4.50
  -1   0  -6   19.60    4.80
  -1   0  -6   16.10    4.90
  -2   0  -6   61.19    7.50
  -2   0  -6   52.19    5.90
   2   0   6   63.09    6.50
  -3   0  -6  180.48   11.90
  -3   0  -6  177.18    9.80
   3   0   6  171.08   10.30
  -4   0  -6  678.43   22.60
  -4   0  -6  695.43   20.10
   4   0   6  684.23   20.10
  -5   0  -6  745.93   22.60
  -5   0  -6  739.13   25.40
   5   0   6  723.53   22.50
   5   0   6  709.43   22.30
  -6   0  -6  585.24   24.40
  -6   0  -6  568.04   20.90
   6   0   6  545.45   20.50
   6   0   6  551.54   20.90
  -7   0  -6  438.26   20.70
   7   0   6  415.66   19.40
  -8   0  -6  463.15   23.20
   8   0   6  425.36   26.00
   8   0   6  384.46   19.40
  -9   0  -6  280.57   21.30
   9   0   6  238.08   24.00
   9   0   6  228.18   17.40
 -10   0  -6  164.58   17.60
  10   0   6  156.68   23.00
  11  -1  -6  306.77   29.60
  11  -1  -6  301.27   32.30
 -11   1   6  291.47   28.20
  10  -1  -6  378.66   29.90
  10  -1  -6  370.36   25.80
 -10   1   6  348.87   28.70
   9  -1  -6  385.66   24.90
   9  -1  -6  355.16   26.40
  -9   1   6  372.76   26.00
   8  -1  -6  283.37   22.90
   8  -1  -6  286.17   22.20
  -8   1   6  325.57   23.20
   7  -1  -6  190.68   18.50
   7  -1  -6  220.58   17.80
  -7   1   6  214.58   14.80
  -7   1   6  229.28   19.10
   6  -1  -6  185.88   17.00
   6  -1  -6  181.98   16.10
  -6   1   6  172.28   17.50
  -6   1   6  182.98   16.00
  -6   1   6  140.99   13.20
   5  -1  -6  206.68   13.90
   5  -1  -6  219.58   14.90
  -5   1   6  207.08   14.20
  -5   1   6  211.08   16.10
  -5   1   6  205.38   12.30
   4  -1  -6   -0.30    5.10
   4  -1  -6    5.50    6.10
  -4   1   6    0.90    6.60
  -4   1   6   -2.40    5.50
  -4   1   6   -6.60    5.20
   3  -1  -6    7.40    4.30
   3  -1  -6   -6.00    4.70
  -3   1   6   -2.50    5.20
  -3   1   6   -4.60    4.20
   2  -1  -6  864.31   19.80
   2  -1  -6  872.71   22.90
  -2   1   6  868.31   19.90
  -2   1   6  867.11   21.90
   1  -1  -6  451.05   14.40
   1  -1  -6  437.86   12.40
   1  -1  -6  448.16   14.80
   0  -1  -6 1505.55   32.60
   0  -1  -6 1548.45   30.80
   0  -1  -6 1588.24   32.70
  -1  -1  -6 2147.09   42.30
  -1  -1  -6 2112.89   41.90
  -1  -1  -6 2116.39   41.20
  -2  -1  -6 2146.59   42.90
  -2  -1  -6 2159.78   44.00
  -3  -1  -6 2114.49   45.10
  -3  -1  -6 2063.99   42.70
   3   1   6 2118.29   40.40
  -4  -1  -6 1638.44   37.50
  -4  -1  -6 1700.93   40.00
   4   1   6 1684.53   34.60
  -5  -1  -6  818.92   27.70
  -5  -1  -6  828.92   25.30
   5   1   6  812.32   22.20
  -6  -1  -6  721.13   24.80
   6   1   6  738.93   21.30
  -7  -1  -6  468.55   21.90
   7   1   6  471.95   25.80
  -8  -1  -6  190.88   18.10
   8   1   6  213.68   21.20
  -9  -1  -6   70.19   14.00
   9   1   6   89.19   18.40
 -10  -1  -6   45.20   14.40
  10   1   6   37.00   18.70
  11  -2  -6  131.09   19.90
  11  -2  -6  115.19   20.90
 -11   2   6  165.58   22.20
  10  -2  -6  104.99   20.40
  10  -2  -6   94.49   18.20
 -10   2   6  110.39   19.10
   9  -2  -6   52.29   26.70
   9  -2  -6   31.80   13.70
  -9   2   6   44.80   15.90
   8  -2  -6   25.10   12.70
   8  -2  -6   17.30   11.80
  -8   2   6   46.00   13.00
  -8   2   6   26.60   13.50
   7  -2  -6    1.20    9.40
  -7   2   6    2.50    7.90
  -7   2   6   -6.60   10.70
  -7   2   6    1.60    9.30
   6  -2  -6   24.00    9.70
  -6   2   6    1.50    8.30
  -6   2   6    1.10   10.00
  -6   2   6   14.70    7.90
   5  -2  -6  600.94   21.40
   5  -2  -6  635.74   23.80
  -5   2   6  629.64   23.70
  -5   2   6  619.84   18.70
  -5   2   6  632.84   22.60
   4  -2  -6  596.44   19.30
   4  -2  -6  604.94   21.30
  -4   2   6  589.04   19.70
  -4   2   6  588.54   20.80
  -4   2   6  584.24   16.40
   3  -2  -6  972.40   23.90
   3  -2  -6  877.81   33.90
  -3   2   6 1018.20   24.40
   2  -2  -6 1672.53   33.40
   2  -2  -6 1648.44   36.10
  -2   2   6 1617.14   35.50
  -2   2   6 1605.34   33.00
   1  -2  -6 1138.69   27.10
   1  -2  -6 1108.29   26.30
   1  -2  -6 1118.89   23.10
  -1   2   6 1101.59   23.00
   0  -2  -6 2144.19   43.20
   0  -2  -6 2106.29   41.90
   0   2   6 2057.39   40.50
  -1  -2  -6 2605.64   48.50
  -1  -2  -6 2543.25   50.79
   1   2   6 2528.35   49.70
  -2  -2  -6 2061.19   43.10
  -2  -2  -6 2080.09   39.00
  -3  -2  -6  898.71   24.50
  -4  -2  -6  501.25   19.20
   4   2   6  491.95   20.90
  -5  -2  -6  404.86   18.80
   5   2   6  393.36   21.30
  -6  -2  -6  144.19   14.00
   6   2   6  158.38   17.00
   7   2   6   53.79   14.10
  -8  -2  -6   -4.50    9.60
   8   2   6  -18.40   12.10
  -9  -2  -6   50.49   13.40
   9   2   6   49.70   18.20
 -10  -2  -6   42.70   14.40
  10   2   6  124.99   22.30
  10   2   6   64.19   15.40
  11  -3  -6  -12.80   13.60
  11  -3  -6   -8.00   12.80
 -11   3   6  -24.30   15.10
  10  -3  -6   19.80   15.90
  10  -3  -6   11.00   13.90
 -10   3   6    8.40   15.60
   9  -3  -6    5.50   12.80
   9  -3  -6    8.80   15.90
  -9   3   6    9.80   13.10
  -9   3   6    5.20   14.00
   8  -3  -6   64.19   14.40
  -8   3   6   89.89   12.50
  -8   3   6   95.59   14.70
  -8   3   6   89.79   16.00
   7  -3  -6  376.26   24.30
  -7   3   6  425.36   19.00
  -7   3   6  422.36   22.40
   6  -3  -6 1254.57   36.60
  -6   3   6 1233.28   35.80
  -6   3   6 1276.67   36.20
  -6   3   6 1206.98   30.40
   5  -3  -6  794.42   26.80
   5  -3  -6  750.62   24.80
  -5   3   6  798.32   27.00
  -5   3   6  793.12   22.20
  -5   3   6  775.42   25.60
   4  -3  -6 1120.19   29.90
   4  -3  -6 1214.38   32.20
  -4   3   6 1177.98   30.40
  -4   3   6 1133.09   30.90
  -4   3   6 1172.48   26.00
   3  -3  -6 1354.16   33.20
   3  -3  -6 1331.17   31.10
  -3   3   6 1282.97   32.20
  -3   3   6 1328.47   31.00
   2  -3  -6 1002.40   23.90
   2  -3  -6  997.90   26.10
  -2   3   6 1012.10   24.00
   1  -3  -6 1023.80   26.20
   1  -3  -6  972.50   24.70
  -1   3   6  997.20   22.40
   0  -3  -6  488.85   13.70
   0  -3  -6  448.76   16.70
   0  -3  -6  482.95   15.00
   0   3   6  469.55   15.30
  -1  -3  -6  268.37   13.40
  -1  -3  -6  245.08   10.40
   1   3   6  253.67   13.10
  -2  -3  -6  346.37   15.30
  -2  -3  -6  315.97   11.40
   2   3   6  349.27   16.10
  -3  -3  -6   65.49    9.00
   3   3   6   59.29   10.30
  -4  -3  -6   36.70    8.60
   4   3   6   35.20   10.50
  -5  -3  -6   21.50    8.60
   5   3   6    8.60   10.00
  -6  -3  -6  181.48   16.20
  -7  -3  -6  181.08   17.70
   7   3   6  223.38   22.90
  -8  -3  -6  265.17   21.10
   8   3   6  255.37   25.70
  -9  -3  -6  191.18   19.40
   9   3   6  215.68   24.10
   9   3   6  183.18   17.60
 -10  -3  -6  232.88   23.80
  10   3   6  184.18   25.60
  10   3   6  151.28   17.80
  10  -4  -6  186.58   23.90
  10  -4  -6  215.08   23.70
 -10   4   6  163.98   31.10
   9  -4  -6  211.88   21.70
  -9   4   6  183.58   21.80
   8  -4  -6  211.28   21.60
  -8   4   6  193.68   17.40
  -8   4   6  217.98   20.20
  -8   4   6  204.88   20.30
   7  -4  -6  325.17   21.90
  -7   4   6  384.56   18.40
  -7   4   6  334.37   21.90
  -7   4   6  386.36   23.70
   6  -4  -6  842.12   30.00
  -6   4   6  836.02   29.70
  -6   4   6  847.42   24.50
  -6   4   6  804.52   28.70
   5  -4  -6  235.18   17.50
   5  -4  -6  199.38   14.10
  -5   4   6  221.58   15.80
  -5   4   6  241.38   17.90
  -5   4   6  223.78   14.30
   4  -4  -6  584.94   22.90
   4  -4  -6  567.94   21.00
  -4   4   6  611.44   23.00
  -4   4   6  575.14   18.20
  -4   4   6  592.24   21.60
   3  -4  -6  289.97   15.50
   3  -4  -6  291.17   13.90
  -3   4   6  301.37   16.50
  -3   4   6  314.67   14.80
  -3   4   6  299.87   12.20
   2  -4  -6  125.29   11.70
   2  -4  -6   92.59    9.60
   2  -4  -6  100.59   10.30
  -2   4   6   88.59    9.40
  -2   4   6   88.89    8.10
   1  -4  -6    9.70    5.30
   1  -4  -6   18.40    5.90
   1  -4  -6   19.70    7.20
  -1   4   6   -0.10    5.60
   0  -4  -6   11.30    6.60
   0  -4  -6   22.90    5.60
   0  -4  -6   16.80    5.70
   0   4   6   19.70    7.00
  -1  -4  -6   77.69    9.50
  -1  -4  -6   72.59    7.80
  -1  -4  -6   80.99    8.80
   1   4   6   85.99   10.00
  -2  -4  -6  425.66   15.20
  -2  -4  -6  434.86   18.20
   2   4   6  442.36   18.90
  -3  -4  -6  608.84   22.10
  -3  -4  -6  577.34   18.70
   3   4   6  608.24   23.60
  -4  -4  -6  410.46   19.40
   4   4   6  388.96   21.40
  -5  -4  -6  409.76   20.00
   5   4   6  400.16   23.20
  -6  -4  -6  554.44   24.50
   6   4   6  536.45   27.90
  -7  -4  -6  363.46   22.30
   7   4   6  334.27   25.70
  -8  -4  -6  307.37   23.00
   8   4   6  288.27   27.70
   8   4   6  274.57   20.00
   9   4   6  217.38   25.30
  10  -5  -6  151.28   21.70
 -10   5   6  156.08   21.60
   9  -5  -6  109.09   18.30
  -9   5   6  102.29   15.00
  -9   5   6  117.69   19.80
   8  -5  -6   79.09   15.60
  -8   5   6  121.39   18.30
  -8   5   6  126.69   14.20
   7  -5  -6   47.70   12.70
  -7   5   6   50.29   12.40
  -7   5   6   73.59   11.50
  -7   5   6   76.19   14.70
   6  -5  -6   27.50   11.30
  -6   5   6   17.30   11.40
  -6   5   6   48.40   11.60
  -6   5   6   18.20    9.60
   5  -5  -6    4.40    7.20
   5  -5  -6    2.10    8.80
  -5   5   6    6.80    8.60
  -5   5   6    0.30    8.60
  -5   5   6    0.70    7.50
   4  -5  -6   69.99    9.80
   4  -5  -6   49.90   10.50
  -4   5   6   65.19   10.40
  -4   5   6   69.69    9.20
  -4   5   6   67.69   11.70
   3  -5  -6  151.88   12.10
   3  -5  -6  171.48   14.80
  -3   5   6  150.98   11.80
  -3   5   6  155.08   12.70
  -3   5   6  169.78   15.60
   2  -5  -6  451.95   19.70
   2  -5  -6  456.95   18.20
   2  -5  -6  444.76   17.30
  -2   5   6  425.96   16.70
  -2   5   6  441.36   15.20
   1  -5  -6  577.84   19.20
   1  -5  -6  593.84   19.10
   1  -5  -6  589.84   21.70
  -1   5   6  570.14   19.00
   0  -5  -6 1196.48   29.40
   0  -5  -6 1245.08   28.70
   0  -5  -6 1185.88   32.60
   0   5   6 1178.38   30.60
  -1  -5  -6  849.61   21.30
  -1  -5  -6  862.51   23.80
  -1  -5  -6  857.01   26.80
   1   5   6  834.02   26.10
  -2  -5  -6 1801.92   43.50
  -2  -5  -6 1821.62   39.90
   2   5   6 1742.43   43.10
  -3  -5  -6  614.04   23.30
  -3  -5  -6  587.54   20.00
   3   5   6  583.74   24.70
  -4  -5  -6  301.37   15.70
  -4  -5  -6  343.07   18.70
   4   5   6  355.66   21.50
  -5  -5  -6  351.46   21.00
   5   5   6  345.37   23.10
  -6  -5  -6  273.87   20.10
   6   5   6  268.97   23.50
  -7  -5  -6  170.78   18.00
   7   5   6  171.38   16.80
   7   5   6  169.68   20.70
  -8  -5  -6   82.99   15.00
   8   5   6   93.59   14.00
   8   5   6  100.19   20.20
  -9  -5  -6   23.10   12.40
   9   5   6   23.50   13.10
   9   5   6   18.80   17.90
  10  -6  -6   31.90   16.30
 -10   6   6    4.70   16.40
   9  -6  -6   11.50   14.20
  -9   6   6   17.90   16.10
   8  -6  -6   16.50   13.00
  -8   6   6   -0.20   11.90
  -8   6   6    6.10   14.00
   7  -6  -6   43.50   13.70
  -7   6   6   68.19   12.60
  -7   6   6   39.80   14.30
   6  -6  -6  203.68   20.00
  -6   6   6  215.28   16.80
  -6   6   6  201.18   18.60
  -6   6   6  238.08   21.10
   5  -6  -6  280.67   17.90
  -5   6   6  318.77   18.80
  -5   6   6  301.27   20.60
  -5   6   6  302.67   18.60
   4  -6  -6  622.54   24.70
   4  -6  -6  586.04   22.40
  -4   6   6  588.44   20.40
  -4   6   6  592.94   23.40
  -4   6   6  589.84   24.60
   3  -6  -6  772.82   24.60
   3  -6  -6  759.12   26.30
  -3   6   6  729.43   21.60
  -3   6   6  737.53   24.50
  -3   6   6  747.03   19.60
  -3   6   6  768.52   27.00
   2  -6  -6  951.40   27.50
   2  -6  -6  967.00   30.10
   2  -6  -6  927.61   27.40
  -2   6   6  907.51   26.80
  -2   6   6  956.60   24.90
   1  -6  -6 1020.30   27.70
   1  -6  -6  995.70   28.30
   1  -6  -6 1038.60   31.00
  -1   6   6 1040.50   29.30
  -1   6   6 1050.99   28.70
   0  -6  -6  765.82   25.20
   0  -6  -6  679.43   20.80
   0  -6  -6  763.52   26.30
   0   6   6  736.53   24.70
  -1  -6  -6  993.90   30.40
  -1  -6  -6  971.80   27.30
  -1  -6  -6  920.61   23.10
   1   6   6  921.81   29.20
  -2  -6  -6 1406.56   38.30
  -2  -6  -6 1434.26   35.60
   2   6   6 1431.56   38.90
  -3  -6  -6  389.96   19.90
  -3  -6  -6  373.76   17.20
   3   6   6  380.06   21.40
  -4  -6  -6  133.29   15.30
  -4  -6  -6  153.88   12.90
  -5  -6  -6   72.19   12.80
   5   6   6   56.49   14.50
  -6  -6  -6   12.00   10.20
   6   6   6   -2.40   12.90
  -7  -6  -6    2.70   10.60
   7   6   6    9.50   15.20
  -8  -6  -6   52.39   14.80
   8   6   6   69.39   18.80
   8   6   6   66.89   14.10
  -9  -6  -6   21.20   13.10
   9   6   6   14.50   12.90
   9   6   6   14.20   16.60
   9  -7  -6  114.89   19.50
  -9   7   6  113.89   20.00
  -9   7   6   98.09   15.70
   8  -7  -6  160.28   23.90
  -8   7   6  145.69   16.30
  -8   7   6  145.89   20.00
   7  -7  -6  410.06   27.50
  -7   7   6  429.56   27.60
  -7   7   6  416.86   22.90
   6  -7  -6  553.54   28.30
  -6   7   6  616.74   28.80
  -6   7   6  581.44   24.30
   5  -7  -6  605.34   27.70
  -5   7   6  626.54   23.90
  -5   7   6  682.13   28.80
  -5   7   6  697.43   39.70
   4  -7  -6  827.32   30.00
   4  -7  -6  765.02   27.60
  -4   7   6  835.42   25.40
  -4   7   6  835.42   30.50
   3  -7  -6  472.05   20.20
   3  -7  -6  493.65   22.40
  -3   7   6  538.35   24.20
  -3   7   6  518.45   21.00
  -3   7   6  480.05   16.90
  -3   7   6  496.65   19.00
   2  -7  -6  603.14   22.00
   2  -7  -6  526.35   23.50
   2  -7  -6  547.55   21.30
  -2   7   6  566.54   21.60
  -2   7   6  542.15   22.20
   1  -7  -6  419.96   19.00
   1  -7  -6  461.75   21.60
   1  -7  -6  435.36   18.10
  -1   7   6  434.46   19.40
  -1   7   6  425.36   18.10
   0  -7  -6  428.96   21.40
   0   7   6  436.06   21.10
  -1  -7  -6  211.78   14.60
  -1  -7  -6  237.78   17.00
   1   7   6  268.37   18.50
  -2  -7  -6   25.70    9.60
  -2  -7  -6   41.30    9.00
   2   7   6   46.40   11.90
  -3  -7  -6   32.00   10.10
  -3  -7  -6   11.00    7.40
   3   7   6    5.70   12.00
  -4  -7  -6    1.10    7.30
  -4  -7  -6   -0.70    8.40
   4   7   6    6.50   12.20
  -5  -7  -6   90.39   11.60
  -5  -7  -6   73.49   13.70
   5   7   6   57.19   15.40
  -6  -7  -6   85.99   14.60
   6   7   6   58.99   11.60
   6   7   6   44.30   16.10
  -7  -7  -6  235.88   25.10
   7   7   6  280.57   20.10
  -8  -7  -6  143.39   19.10
   8   7   6  162.48   17.10
   8   7   6  136.89   22.60
   9  -8  -6  201.88   23.70
   8  -8  -6  330.97   26.80
  -8   8   6  321.97   24.20
  -8   8   6  217.68   23.60
   7  -8  -6  192.08   21.30
  -7   8   6  242.58   25.50
  -7   8   6  225.08   21.60
   6  -8  -6  306.07   24.60
  -6   8   6  306.07   21.70
  -6   8   6  340.27   25.30
   5  -8  -6  273.57   21.90
  -5   8   6  294.67   23.40
  -5   8   6  298.27   20.40
   4  -8  -6  165.98   17.20
  -4   8   6  185.18   18.40
  -4   8   6  191.08   17.40
  -4   8   6  170.08   11.70
   3  -8  -6  111.69   13.90
  -3   8   6   90.49   14.20
  -3   8   6   94.09   10.20
   2  -8  -6   44.10    9.80
   2  -8  -6   42.90    9.70
  -2   8   6   44.80    9.80
  -2   8   6   33.00    9.40
   1  -8  -6   21.70   12.30
   1  -8  -6   15.40    7.40
   1  -8  -6   27.60    8.60
  -1   8   6   16.70    8.80
  -1   8   6   25.10   10.20
   0  -8  -6   73.49    9.00
   0  -8  -6   66.09   13.80
   0   8   6   66.19   12.70
  -1  -8  -6  168.28   14.60
  -1  -8  -6  211.38   18.40
   1   8   6  203.18   19.00
  -2  -8  -6  310.27   20.20
  -2  -8  -6  287.87   17.20
  -3  -8  -6  114.69   15.00
  -3  -8  -6  113.99   13.10
   3   8   6  135.79   17.80
   3   8   6  140.69   12.00
  -4  -8  -6  304.37   19.30
  -4  -8  -6  367.26   23.00
   4   8   6  324.17   24.90
  -5  -8  -6  202.18   20.80
   5   8   6  253.97   17.90
   5   8   6  281.57   25.50
  -6  -8  -6  364.76   25.70
   6   8   6  380.06   29.60
   6   8   6  386.46   21.50
  -7  -8  -6  123.69   18.10
   7   8   6  112.69   21.40
   7   8   6  131.69   16.20
   8  -9  -6   51.29   17.20
  -8   9   6   66.69   18.10
  -8   9   6   25.40   14.50
   7  -9  -6    3.00   13.30
  -7   9   6  -13.30   12.80
  -7   9   6  -11.10   14.30
   6  -9  -6  -10.70   11.60
  -6   9   6   10.30   13.50
  -6   9   6    6.20   12.50
   5  -9  -6    6.70   11.80
  -5   9   6    6.20   11.90
  -5   9   6    5.70   13.30
   4  -9  -6   51.49   13.40
  -4   9   6   62.99   14.80
  -4   9   6   43.70   12.30
  -4   9   6   39.60    8.40
   3  -9  -6  166.58   17.90
  -3   9   6  190.18   15.60
  -3   9   6  173.08   18.10
  -3   9   6  176.38   14.40
   2  -9  -6  259.17   17.70
   2  -9  -6  256.37   20.70
  -2   9   6  256.57   17.50
  -2   9   6  283.97   18.20
   1  -9  -6  271.17   16.60
   1  -9  -6  271.07   20.70
  -1   9   6  276.27   19.50
  -1   9   6  263.87   18.20
   0  -9  -6  331.47   22.30
   0  -9  -6  329.67   22.10
   0  -9  -6  351.46   16.30
   0   9   6  365.26   21.80
  -1  -9  -6  380.06   23.20
  -1  -9  -6  337.77   19.40
   1   9   6  326.37   23.20
  -2  -9  -6  341.17   22.70
   2   9   6  338.07   19.00
   2   9   6  314.17   24.00
  -3  -9  -6  350.66   23.40
   3   9   6  367.26   25.70
   3   9   6  371.66   19.60
  -4  -9  -6  180.28   19.60
   4   9   6  195.18   18.30
   4   9   6  205.08   21.80
  -5  -9  -6   95.59   16.30
   5   9   6   95.59   13.80
   5   9   6  109.29   19.40
  -6  -9  -6   45.90   14.20
   6   9   6   22.90   16.30
  -7  -9  -6   78.79   16.40
   7   9   6   49.50   18.90
   7   9   6   78.69   15.00
   7 -10  -6  130.09   19.60
  -7  10   6   83.29   19.00
  -7  10   6  111.49   17.00
   6 -10  -6  116.69   18.90
  -6  10   6  149.39   17.50
  -6  10   6  127.99   19.80
   5 -10  -6  214.78   21.80
  -5  10   6  223.28   22.40
   4 -10  -6  275.57   22.60
  -4  10   6  287.77   23.40
  -4  10   6  293.27   16.80
  -4  10   6  323.17   25.60
   3 -10  -6  404.96   23.10
  -3  10   6  345.37   22.70
  -3  10   6  359.96   19.60
  -3  10   6  341.67   25.40
   2 -10  -6  480.65   27.00
   2 -10  -6  486.95   23.50
  -2  10   6  444.46   23.00
  -2  10   6  483.15   23.20
   1 -10  -6  444.06   26.10
   1 -10  -6  415.16   20.40
  -1  10   6  408.56   21.70
   0 -10  -6  328.27   23.80
   0 -10  -6  339.17   16.80
   0  10   6  344.97   20.40
   0  10   6  312.77   22.90
  -1 -10  -6  208.48   21.20
   1  10   6  187.78   17.70
   1  10   6  202.28   20.00
  -2 -10  -6  119.49   17.00
   2  10   6  159.68   15.30
   2  10   6  145.09   19.30
  -3 -10  -6   55.59   13.90
   3  10   6   62.09   13.10
   3  10   6   61.19   17.30
  -4 -10  -6   25.10   17.50
   4  10   6   16.40   11.90
   4  10   6   18.00   15.40
  -5 -10  -6   11.00   11.10
   5  10   6   -6.40   14.80
   5  10   6  -11.30   10.90
  -6 -10  -6    8.30   12.30
   6  10   6   26.80   16.40
   6  10   6    6.90   12.20
   6 -11  -6  233.58   24.40
  -6  11   6  189.98   19.90
  -6  11   6  227.18   23.20
   5 -11  -6  304.77   24.60
  -5  11   6  276.37   26.30
  -5  11   6  217.58   38.20
   4 -11  -6  298.37   23.60
  -4  11   6  307.57   26.00
  -4  11   6  279.67   26.80
   3 -11  -6  269.27   21.40
  -3  11   6  270.97   25.30
   2 -11  -6  286.97   20.00
  -2  11   6  275.67   23.50
  -2  11   6  248.58   20.10
   1 -11  -6  170.48   20.30
  -1  11   6  156.78   16.30
  -1  11   6  135.59   17.00
   0 -11  -6  100.49   16.40
   0 -11  -6   84.79   10.90
   0  11   6   93.09   17.00
   0  11   6   84.59   14.60
  -1 -11  -6    2.80   11.50
   1  11   6   -4.60   12.80
   1  11   6   -3.10   11.20
   2  11   6    3.50   11.40
   2  11   6   -6.30   13.40
  -3 -11  -6    1.40   11.20
   3  11   6    4.90   17.90
  -4 -11  -6   29.80   13.20
   4  11   6   22.90   16.00
   4  11   6   28.30   13.10
   4 -12  -6   28.20   12.30
  -4  12   6   19.10   15.00
  -4  12   6  -11.40   13.50
   3 -12  -6   19.20   10.60
  -3  12   6   35.30   15.30
  -3  12   6   45.20   12.80
  -3  12   6    5.20   13.80
   2 -12  -6    8.50    9.90
  -2  12   6   -3.00   10.70
  -2  12   6   -3.10   13.10
   1 -12  -6   -0.90   12.30
   1 -12  -6   23.50    9.60
  -1  12   6   13.50   12.90
  -1  12   6   31.10   12.90
   0 -12  -6   72.69   16.10
   0  12   6   54.39   14.30
   0  12   6   63.39   15.60
  -1 -12  -6   52.09   15.30
   1  12   6   38.80   13.80
   1  12   6   22.40   18.00
  -2 -12  -6   37.40   13.40
   2  12   6   84.49   15.40
   2  12   6   37.50   16.70
   3  14  -7  266.87   26.50
  -3 -14   7  235.68   19.10
   2  14  -7  217.28   23.30
  -2 -14   7  204.88   18.10
  -2 -14   7  168.68   17.40
   1  14  -7  123.39   20.60
   1  14  -7  158.98   20.20
  -1 -14   7  109.49   14.90
   0  14  -7   37.40   14.70
   0  14  -7   36.30   16.20
   0 -14   7   34.00   13.70
  -1  14  -7   29.60   14.20
  -1  14  -7   21.30   17.70
   1 -14   7   34.50   14.50
  -2  14  -7    4.40   12.80
  -2  14  -7   12.30   15.90
   2 -14   7   18.50   14.70
  -3  14  -7   20.00   15.00
  -3  14  -7   43.40   17.70
   3 -14   7    5.40   14.10
   5  13  -7  172.48   22.90
  -5 -13   7  182.58   19.20
   4  13  -7   50.89   22.60
   4  13  -7   46.50   16.10
  -4 -13   7   24.10   10.90
   3  13  -7   26.50   14.00
   3  13  -7    4.40   15.10
  -3 -13   7   16.40   10.10
  -3 -13   7   17.60    9.20
   2  13  -7   51.09   26.40
  -2 -13   7   19.40   10.40
  -2 -13   7    9.70   10.30
   1  13  -7    4.60   12.10
   1  13  -7    7.50   26.40
  -1 -13   7   -7.80    8.00
  -1 -13   7   -3.00   10.40
   0  13  -7   28.60   16.20
   0  13  -7   13.70   13.30
   0 -13   7   23.90   12.90
  -1  13  -7   84.89   16.40
  -1  13  -7   99.09   20.00
   1 -13   7   67.29   16.30
  -2  13  -7  228.78   23.90
  -2  13  -7  181.58   24.00
   2 -13   7  250.17   25.30
  -3  13  -7  294.07   29.40
   3 -13   7  286.57   29.60
  -4  13  -7  261.37   26.00
  -4  13  -7  284.97   29.90
   4 -13   7  307.17   29.50
  -5  13  -7  273.07   25.30
  -5  13  -7  328.87   31.10
   5 -13   7  294.87   30.40
   6  12  -7   84.39   17.50
   5  12  -7    5.70   13.20
   5  12  -7   -4.30   21.80
  -5 -12   7  -10.70    9.10
   4  12  -7    3.30   13.30
   4  12  -7   -1.80   12.40
  -4 -12   7   24.60   10.40
   3  12  -7   56.89   16.60
   3  12  -7   52.79   15.00
  -3 -12   7   57.39   11.90
  -3 -12   7   69.29   11.20
   2  12  -7  108.39   17.80
   2  12  -7  106.89   16.30
  -2 -12   7   93.69   12.00
  -2 -12   7  125.49   14.10
   1  12  -7  286.27   23.40
   1  12  -7  264.87   25.80
  -1 -12   7  268.97   20.60
  -1 -12   7  282.67   16.40
   0  12  -7  411.26   26.00
   0  12  -7  424.06   28.10
   0 -12   7  413.16   25.20
   0 -12   7  406.96   16.60
  -1  12  -7  421.96   26.30
  -1  12  -7  378.06   28.50
   1 -12   7  430.66   26.70
  -2  12  -7  415.36   26.60
  -2  12  -7  375.46   30.60
   2 -12   7  428.26   27.80
  -3  12  -7  570.94   30.30
  -3  12  -7  626.74   34.70
   3 -12   7  550.94   32.40
  -4  12  -7  359.66   26.60
  -4  12  -7  319.67   30.30
   4 -12   7  369.96   30.20
  -5  12  -7  130.59   21.90
  -5  12  -7  187.38   20.10
   5 -12   7  216.98   24.70
  -6  12  -7  127.69   21.10
  -6  12  -7  124.29   18.60
   6 -12   7  131.89   23.60
   7  11  -7   23.30   14.20
  -7 -11   7   16.40   11.80
   6  11  -7   77.49   24.00
   6  11  -7   95.49   20.50
  -6 -11   7  104.09   15.40
   5  11  -7  186.28   21.20
   5  11  -7  157.28   22.60
  -5 -11   7  116.29   15.10
   4  11  -7  261.07   23.60
   4  11  -7  394.16   28.40
  -4 -11   7  295.77   19.70
  -4 -11   7  298.37   16.70
   3  11  -7  378.16   25.10
   3  11  -7  361.46   26.40
  -3 -11   7  401.36   20.30
  -3 -11   7  364.16   19.50
   2  11  -7  592.34   28.40
   2  11  -7  624.74   31.60
  -2 -11   7  619.84   23.00
  -2 -11   7  619.94   24.80
   1  11  -7  566.24   30.00
   1  11  -7  560.14   27.20
  -1 -11   7  527.15   24.60
  -1 -11   7  558.54   20.10
   0  11  -7  385.76   23.50
   0  11  -7  436.46   27.00
   0 -11   7  433.66   38.20
  -1  11  -7  357.86   22.80
  -1  11  -7  377.26   26.20
   1 -11   7  382.26   24.10
  -2  11  -7  396.56   27.40
  -2  11  -7  369.96   23.80
   2 -11   7  404.06   25.80
  -3  11  -7  310.47   22.70
  -3  11  -7  259.97   29.00
   3 -11   7  262.87   24.70
  -4  11  -7  120.99   17.00
  -4  11  -7  145.69   20.50
   4 -11   7  113.99   19.90
  -5  11  -7   36.90   16.70
  -5  11  -7   30.80   14.20
   5 -11   7   20.50   16.50
  -6  11  -7   -7.60   12.10
  -6  11  -7   -1.20   14.60
   6 -11   7   -6.60   16.10
  -7  11  -7  -18.30   13.50
  -7  11  -7    8.70   15.40
   7 -11   7   18.20   18.40
   8  10  -7   86.89   16.90
  -8 -10   7   85.69   15.50
   7  10  -7  338.37   26.20
   7  10  -7  385.76   30.60
  -7 -10   7  414.86   25.00
   6  10  -7  486.95   28.70
   6  10  -7  460.75   31.70
  -6 -10   7  447.36   24.60
   5  10  -7  615.44   29.90
   5  10  -7  643.24   32.90
  -5 -10   7  652.63   26.90
   4  10  -7  352.26   16.60
   4  10  -7  395.06   26.90
   4  10  -7  352.06   23.10
  -4 -10   7  403.36   20.20
  -4 -10   7  278.27   15.50
   3  10  -7  274.47   23.50
   3  10  -7  215.88   19.80
  -3 -10   7  260.37   15.60
  -3 -10   7  252.77   15.70
   2  10  -7  330.77   23.50
   2  10  -7  332.87   21.10
  -2 -10   7  354.86   17.00
  -2 -10   7  376.06   19.20
   1  10  -7  225.68   20.90
   1  10  -7  248.98   19.00
  -1 -10   7  231.88   17.90
  -1 -10   7  229.48   13.20
   0  10  -7  168.28   18.70
   0  10  -7  177.18   17.20
   0 -10   7  169.48   16.60
   0 -10   7  188.98   10.90
  -1  10  -7   15.00   11.40
  -1  10  -7   -9.80    8.50
   1 -10   7    6.30   10.90
  -2  10  -7   13.50   11.90
  -2  10  -7   13.30   10.10
   2 -10   7   -4.90   11.30
  -3  10  -7   33.00   13.60
  -3  10  -7   27.20   11.30
   3 -10   7   13.60   12.90
  -4  10  -7  121.79   26.60
  -4  10  -7  177.38   18.50
   4 -10   7  109.69   18.10
  -5  10  -7  175.88   21.90
  -5  10  -7  161.68   17.60
   5 -10   7  151.48   20.70
  -6  10  -7  170.28   21.50
  -6  10  -7  169.28   19.10
   6 -10   7  162.98   22.90
  -7  10  -7  234.68   23.30
  -7  10  -7  230.08   24.70
   7 -10   7  216.88   25.50
  -8  10  -7  236.08   23.90
  -8  10  -7  207.18   24.10
   8 -10   7  228.68   27.30
   9   9  -7  152.38   18.80
  -9  -9   7  131.99   18.90
   8   9  -7  258.67   22.70
   7   9  -7  350.16   24.20
   7   9  -7  282.47   27.20
  -7  -9   7  286.27   21.90
   6   9  -7  380.46   27.60
   6   9  -7  351.26   23.70
  -6  -9   7  377.06   22.40
   5   9  -7  192.78   20.80
   5   9  -7  160.28   17.30
   5   9  -7  195.58   14.60
  -5  -9   7  183.88   21.70
  -5  -9   7  153.28   12.00
   4   9  -7   50.29   13.70
   4   9  -7    8.80   10.10
  -4  -9   7   41.70    8.70
  -4  -9   7   22.50    8.90
   3   9  -7  124.79   17.10
  -3  -9   7  106.39   11.00
  -3  -9   7   91.59   10.50
   2   9  -7   21.20   11.90
   2   9  -7    6.10    9.20
  -2  -9   7   19.00    7.00
  -2  -9   7    9.40    8.00
   1   9  -7   99.09   12.60
   1   9  -7   93.89   15.00
  -1  -9   7   79.19    8.50
  -1  -9   7  114.69   12.60
   0   9  -7  212.48   19.30
   0   9  -7  231.98   17.30
   0  -9   7  244.48   17.70
  -1   9  -7  409.56   23.20
  -1   9  -7  461.55   21.80
   1  -9   7  450.05   22.90
  -2   9  -7  485.25   25.60
  -2   9  -7  483.15   22.70
   2  -9   7  500.85   25.30
  -3   9  -7  618.74   28.00
  -3   9  -7  566.44   31.30
   3  -9   7  585.54   28.20
  -4   9  -7  517.55   24.80
  -4   9  -7  560.54   28.00
   4  -9   7  459.15   28.00
  -5   9  -7  398.06   22.80
  -5   9  -7  427.56   26.60
   5  -9   7  376.06   27.60
  -6   9  -7  538.65   31.00
  -6   9  -7  520.15   27.50
   6  -9   7  541.45   32.40
  -7   9  -7  314.27   24.30
  -7   9  -7  310.57   27.10
   7  -9   7  290.87   27.40
  -8   9  -7  135.39   21.00
  -8   9  -7  176.88   19.90
   8  -9   7  110.79   22.30
   9   8  -7  106.29   20.80
   9   8  -7  103.79   16.60
  -9  -8   7   97.89   16.60
   8   8  -7   65.69   14.40
   8   8  -7   68.09   16.90
  -8  -8   7   51.09   13.80
   7   8  -7   33.10   12.50
   7   8  -7   14.20   12.80
  -7  -8   7   21.60   11.20
   6   8  -7   -7.40    9.10
   6   8  -7   16.40   12.40
  -6  -8   7   11.50   10.20
  -6  -8   7    1.10    5.90
   5   8  -7  202.18   20.90
  -5  -8   7  204.78   16.80
  -5  -8   7  166.48   12.60
   4   8  -7   97.99   15.20
   4   8  -7   69.19   12.20
  -4  -8   7  100.59   10.40
  -4  -8   7   92.79   11.40
   3   8  -7  573.04   23.60
   3   8  -7  601.84   27.20
  -3  -8   7  576.14   20.50
  -3  -8   7  606.74   20.80
   2   8  -7  966.00   30.70
   2   8  -7  993.10   34.50
  -2  -8   7  963.60   25.80
  -2  -8   7 1043.00   28.90
   1   8  -7 1082.59   35.10
   1   8  -7 1062.59   31.60
  -1  -8   7 1101.89   31.00
  -1  -8   7 1057.09   25.50
   0   8  -7 1288.97   38.70
   0   8  -7 1380.36   36.10
   0  -8   7 1290.97   27.60
   0  -8   7 1300.27   35.90
  -1   8  -7 1160.78   33.20
  -1   8  -7 1143.79   35.30
   1  -8   7 1142.49   34.10
  -2   8  -7 1099.29   34.90
  -2   8  -7 1105.09   32.50
   2  -8   7 1080.19   34.30
  -3   8  -7  782.82   29.70
  -3   8  -7  792.32   27.90
   3  -8   7  840.72   31.00
  -4   8  -7  420.56   21.40
  -4   8  -7  439.86   24.30
   4  -8   7  399.36   24.70
  -5   8  -7  270.47   22.30
  -5   8  -7  273.87   19.60
   5  -8   7  288.87   24.10
  -6   8  -7  275.17   24.30
  -6   8  -7  288.87   21.30
   6  -8   7  277.17   26.00
  -7   8  -7  110.49   16.10
  -7   8  -7   95.59   17.50
   7  -8   7  121.89   20.30
  -8   8  -7   28.80   16.00
  -8   8  -7   10.90   12.90
   8  -8   7   27.00   24.60
  -9   8  -7   -7.30   15.20
   9  -8   7   -3.50   16.40
  10   7  -7    8.90   11.40
 -10  -7   7    9.00   12.90
   9   7  -7    3.80   10.80
   9   7  -7    4.20   16.50
  -9  -7   7  -13.70   13.90
   8   7  -7   68.99   14.10
   8   7  -7   72.99   17.60
  -8  -7   7   97.99   15.50
   7   7  -7  154.48   16.60
   7   7  -7  169.78   12.60
   7   7  -7  146.19   18.80
  -7  -7   7  176.08   18.60
   6   7  -7  514.45   23.70
   6   7  -7  514.65   28.00
  -6  -7   7  440.06   36.80
   5   7  -7  946.11   35.40
   5   7  -7  943.51   30.30
  -5  -7   7  898.11   29.50
   4   7  -7  428.06   20.40
   4   7  -7  420.76   24.00
  -4  -7   7  437.76   17.30
  -4  -7   7  421.56   18.70
   3   7  -7  765.52   25.80
   3   7  -7  760.52   29.80
  -3  -7   7  778.32   23.70
  -3  -7   7  749.13   23.20
   2   7  -7 1214.68   33.10
   2   7  -7 1188.38   36.40
  -2  -7   7 1224.78   31.50
  -2  -7   7 1201.58   28.70
   1   7  -7 1855.41   43.00
   1   7  -7 1826.62   46.40
  -1  -7   7 1790.82   36.50
  -1  -7   7 1824.32   42.00
   0   7  -7 1205.78   32.10
   0   7  -7 1150.18   34.20
   0  -7   7 1196.28   32.20
  -1   7  -7  914.81   29.40
  -1   7  -7  873.01   27.10
   1  -7   7  890.01   28.90
  -2   7  -7  752.92   27.40
  -2   7  -7  750.12   25.20
   2  -7   7  790.32   28.20
  -3   7  -7  159.78   14.70
  -3   7  -7  157.78   16.30
   3  -7   7  146.39   15.90
  -4   7  -7   53.39   11.60
  -4   7  -7   76.59   11.70
   4  -7   7   60.49   13.20
  -5   7  -7   -3.30    8.60
  -5   7  -7   -5.20    9.90
   5  -7   7   -6.80   11.70
  -6   7  -7    2.90   11.10
  -6   7  -7    5.60   10.10
   6  -7   7   -8.30   12.80
  -7   7  -7   91.79   15.20
  -7   7  -7   94.39   16.30
   7  -7   7   79.69   18.60
  -8   7  -7   80.09   17.70
  -8   7  -7   96.69   16.10
   8  -7   7   76.29   19.70
  -9   7  -7  158.88   19.00
   9  -7   7  158.08   22.90
  10   6  -7   78.69   13.80
  10   6  -7   97.89   20.20
 -10  -6   7   64.49   16.70
   9   6  -7  218.48   24.90
   9   6  -7  224.38   19.80
   9   6  -7  238.58   15.60
  -9  -6   7  258.97   24.50
   8   6  -7  292.87   16.00
   8   6  -7  299.27   25.50
   8   6  -7  273.97   19.70
  -8  -6   7  293.77   22.70
   7   6  -7  595.14   24.90
   7   6  -7  596.64   30.00
   7   6  -7  561.84   20.90
  -7  -6   7  645.14   27.50
   6   6  -7  709.73   31.10
   6   6  -7  734.23   23.20
   6   6  -7  717.63   25.80
  -6  -6   7  698.03   27.10
   5   6  -7  665.13   24.10
   5   6  -7  684.63   28.60
   5   6  -7  679.23   21.90
  -5  -6   7  664.73   24.70
   4   6  -7  632.64   21.20
   4   6  -7  602.74   22.70
   4   6  -7  587.54   26.70
  -4  -6   7  644.24   22.40
   3   6  -7  336.37   16.80
   3   6  -7  351.76   21.00
   2   6  -7  525.25   27.40
   2   6  -7  476.45   19.20
  -2  -6   7  523.75   16.50
   1   6  -7  239.18   13.80
   1   6  -7  233.18   17.00
  -1  -6   7  228.08    9.80
  -1  -6   7  219.28   13.90
   0   6  -7  132.09   11.40
   0  -6   7  130.09   12.70
  -1   6  -7   13.30    7.90
  -1   6  -7    6.70    6.40
   1  -6   7   11.30    8.20
  -2   6  -7    6.80    7.10
  -2   6  -7   -1.40    7.50
   2  -6   7   12.50    9.20
  -3   6  -7  206.78   15.10
  -3   6  -7  194.08   15.90
   3  -6   7  229.68   18.10
  -4   6  -7  232.28   16.00
  -4   6  -7  218.68   16.60
   4  -6   7  228.68   20.10
  -5   6  -7  270.17   18.90
  -5   6  -7  264.77   17.70
   5  -6   7  291.77   21.90
  -6   6  -7  375.86   22.30
  -6   6  -7  321.47   22.90
   6  -6   7  362.66   25.00
  -7   6  -7  315.07   21.90
  -7   6  -7  290.37   22.80
  -7   6  -7  300.67   15.40
   7  -6   7  322.97   26.10
  -8   6  -7  315.07   15.60
  -8   6  -7  329.27   24.00
  -8   6  -7  365.76   26.50
   8  -6   7  330.57   28.60
  -9   6  -7  177.28   22.10
  -9   6  -7  124.09   15.70
  -9   6  -7  141.89   18.80
   9  -6   7  154.18   21.80
 -10   6  -7  131.49   19.40
[truncated: 388,844 more chars]
