# Supplementary material for: Crystal structure and Hirshfeld surface analysis of chlorido­(2,6-di­methyl­phenyl isocyanide)[N′-(2,6-di­methyl­phen­yl)-N-(pyridin-2-yl)carbamimido­yl]platinum(II)
Source: Acta Crystallogr E Crystallogr Commun. 2025 Jun 10;81(Pt 7):587–90. doi: 10.1107/S2056989025005079 (PMC12230611; doi:10.1107/S2056989025005079)
Supplement: Supplementary file 2 [file e-81-00587-Isup2.hkl]

data_I                                                                          
_shelx_title ' AT-178 in P-1'                                                   
_shelx_refln_list_code          4                                               
_shelx_F_calc_maximum      259.62                                               
_exptl_crystal_F_000       568.00                                               
_reflns_d_resolution_high  0.6596                                               
                                                                                
loop_                                                                           
 _space_group_symop_operation_xyz                                               
 'x, y, z'                                                                      
 '-x, -y, -z'                                                                   
                                                                                
_cell_length_a     7.7053                                                       
_cell_length_b     9.7010                                                       
_cell_length_c    15.0316                                                       
_cell_angle_alpha 104.535                                                       
_cell_angle_beta   95.922                                                       
_cell_angle_gamma  90.227                                                       
                                                                                
_shelx_F_squared_multiplier     1.000                                           
                                                                                
loop_                                                                           
 _refln_index_h                                                                 
 _refln_index_k                                                                 
 _refln_index_l                                                                 
 _refln_F_squared_calc                                                          
 _refln_F_squared_meas                                                          
 _refln_F_squared_sigma                                                         
 _refln_observed_status                                                         
   1   0   0      21552.63      22249.76       716.05 o                         
   2   0   0      21978.41      21435.69       221.79 o                         
   3   0   0       9577.03       9119.47        94.41 o                         
   4   0   0      10276.28      10157.40       109.53 o                         
   5   0   0       3026.23       2919.23        66.76 o                         
   6   0   0       1313.46       1375.06        72.14 o                         
   7   0   0        142.01        395.74        49.87 o                         
   8   0   0         43.99        555.94        87.75 o                         
   9   0   0        297.34        937.75       113.88 o                         
  10   0   0        616.66        823.90        73.52 o                         
  11   0   0        764.73        866.75        59.04 o                         
 -11   1   0         20.69         69.94        66.40 o                         
 -10   1   0         10.09        200.90        44.59 o                         
  -9   1   0        825.40       1457.72        60.56 o                         
  -8   1   0       2760.14       3222.26        69.38 o                         
  -7   1   0       4182.06       4212.78        84.23 o                         
  -6   1   0       7923.55       7874.30       120.63 o                         
  -5   1   0       9866.65       9569.80       111.66 o                         
  -4   1   0       9641.17       9074.56       100.92 o                         
  -3   1   0      18138.09      17832.88       146.61 o                         
  -2   1   0      10303.47       9874.88        83.40 o                         
  -1   1   0      23016.87      22476.82       227.12 o                         
   1   1   0       8029.38       8962.79       219.10 o                         
   2   1   0        679.67        670.91        17.10 o                         
   3   1   0       1483.76       1514.71        31.87 o                         
   4   1   0         46.67         40.20        17.62 o                         
   5   1   0        925.01        943.85        43.98 o                         
   6   1   0       2941.27       2927.99        64.07 o                         
   7   1   0        851.17       1047.46        92.40 o                         
   8   1   0       3966.72       4262.09        84.06 o                         
   9   1   0       2651.18       2991.92        71.80 o                         
  10   1   0       1760.76       1828.82        75.11 o                         
  11   1   0       1483.42       1621.91       232.03 o                         
 -11   2   0        869.42        889.45        83.72 o                         
 -10   2   0       1278.01       1472.04        84.53 o                         
  -9   2   0       3000.64       3150.44        95.20 o                         
  -8   2   0       4937.34       5123.32       115.56 o                         
  -7   2   0       6593.92       6659.05       102.42 o                         
  -6   2   0       6167.44       6211.24       125.07 o                         
  -5   2   0       5058.79       4745.32        73.54 o                         
  -4   2   0       7963.27       7977.64        80.80 o                         
  -3   2   0        276.55        213.58        17.66 o                         
  -2   2   0       1909.46       1796.16        25.88 o                         
  -1   2   0         35.32         56.40         7.87 o                         
   0   2   0          7.05         25.83         6.05 o                         
   1   2   0         85.29        157.64        13.00 o                         
   2   2   0       2877.23       3170.33        66.02 o                         
   3   2   0       3630.49       3645.51        47.18 o                         
   4   2   0       6729.09       6592.74        82.44 o                         
   5   2   0       6252.93       6108.16        87.71 o                         
   6   2   0       6383.99       6442.71        82.52 o                         
   7   2   0       3899.90       3702.62        77.10 o                         
   8   2   0       4363.05       4195.55        75.14 o                         
   9   2   0       1364.63       1379.22        55.76 o                         
  10   2   0        250.71        374.62        45.38 o                         
  11   2   0        239.12        305.20        59.32 o                         
 -11   3   0       1374.53       1348.33        99.56 o                         
 -10   3   0       1925.96       2169.13        85.82 o                         
  -9   3   0       1333.78       1682.69        64.92 o                         
  -8   3   0       1392.33       2008.98        69.16 o                         
  -6   3   0        773.47       1209.74       117.58 o                         
  -5   3   0          3.31         60.42        20.89 o                         
  -4   3   0        153.45        140.89        18.45 o                         
  -3   3   0       1027.86        962.54        26.78 o                         
  -2   3   0        781.97        709.35        22.03 o                         
  -1   3   0       9007.64       9003.59        74.18 o                         
   0   3   0      16403.87      17161.85       233.71 o                         
   1   3   0      12567.21      13864.52       278.52 o                         
   2   3   0      11800.85      13234.01       318.01 o                         
   3   3   0       7862.94       7653.45       118.15 o                         
   4   3   0       9587.12       9457.56       122.00 o                         
   5   3   0       6812.36       6539.09        91.62 o                         
   6   3   0       4249.31       4129.10        78.58 o                         
   7   3   0       1658.10       1670.27        60.85 o                         
   8   3   0        954.74       1108.71        57.55 o                         
   9   3   0        192.18        275.09        51.62 o                         
  10   3   0          1.33        104.06        52.07 o                         
  11   3   0        239.07        337.54        61.65 o                         
 -11   4   0        460.78        286.57       112.44 o                         
 -10   4   0        104.22        165.34        42.25 o                         
  -9   4   0          2.50        379.19        99.22 o                         
  -6   4   0       2382.67       2959.87        70.10 o                         
  -5   4   0       6076.59       6081.73        85.24 o                         
  -4   4   0       9620.44       9180.30        94.24 o                         
  -3   4   0      14120.58      13635.49       122.84 o                         
  -2   4   0      19889.10      19406.69       179.47 o                         
  -1   4   0      20644.25      20291.30       155.85 o                         
   0   4   0      19695.48      19867.02       149.89 o                         
   1   4   0      15458.48      17023.73       263.25 o                         
   2   4   0       8781.95       9816.46        95.87 o                         
   3   4   0       3008.97       3096.86        56.98 o                         
   4   4   0       2381.28       2433.39        48.38 o                         
   5   4   0        358.14        481.63        36.04 o                         
   6   4   0         80.35        100.46        30.35 o                         
   7   4   0         85.74         58.94        43.58 o                         
   8   4   0       1037.84       1125.32        58.86 o                         
   9   4   0        382.56        566.11        93.41 o                         
  10   4   0       1296.92       1391.95        92.84 o                         
  11   4   0       1259.15       1098.43        76.65 o                         
 -10   5   0        236.92        297.39        80.30 o                         
  -9   5   0       1416.15       1747.13        70.93 o                         
  -8   5   0       2476.83       2619.47        77.43 o                         
  -7   5   0       4385.70       4395.52        94.38 o                         
  -6   5   0       5451.01       5238.86        98.08 o                         
  -5   5   0       8567.35       8442.48        96.62 o                         
  -4   5   0      11182.67      11287.65       113.18 o                         
  -3   5   0      10959.06      10495.68       103.90 o                         
  -2   5   0      14745.95      14664.64       148.08 o                         
  -1   5   0       6990.50       6817.83        72.97 o                         
   0   5   0       4438.86       4423.58        57.01 o                         
   1   5   0       4251.33       4331.59        49.96 o                         
   2   5   0       1685.15       1809.07        60.11 o                         
   3   5   0        101.30        163.23        22.16 o                         
   4   5   0        272.98        281.41        27.06 o                         
   5   5   0       1687.50       1781.29        57.56 o                         
   6   5   0       2551.24       2428.61        66.77 o                         
   7   5   0       5362.87       5205.09        99.51 o                         
   8   5   0       2567.69       2669.93        91.82 o                         
   9   5   0       2389.51       2292.15        95.87 o                         
  10   5   0       2040.75       1837.78        98.09 o                         
 -10   6   0       2854.24       2720.22       114.56 o                         
  -9   6   0       2891.34       2985.77        90.62 o                         
  -8   6   0       3815.92       3805.80        96.65 o                         
  -7   6   0       3189.27       3191.10        89.24 o                         
  -6   6   0       3123.35       3474.12        65.33 o                         
  -5   6   0       3554.33       3891.58        75.64 o                         
  -4   6   0       3607.66       3706.09        69.52 o                         
  -3   6   0       2212.69       2195.23        46.66 o                         
  -2   6   0        330.08        353.31        24.23 o                         
  -1   6   0          2.60         39.86        19.62 o                         
   0   6   0        285.97        350.67        21.66 o                         
   1   6   0        787.76        789.91        28.43 o                         
   2   6   0       2377.20       2430.79        49.25 o                         
   3   6   0       4089.87       4146.60        65.83 o                         
   4   6   0       7982.84       8284.28       101.83 o                         
   5   6   0       3637.67       3597.89       139.62 o                         
   6   6   0       3401.04       3280.51        90.60 o                         
   7   6   0       1643.45       1607.22        66.16 o                         
   8   6   0       1642.02       1542.46       101.47 o                         
   9   6   0       1327.43       1309.59        84.96 o                         
  10   6   0        584.45        419.41        63.01 o                         
 -10   7   0        836.89        737.28        75.33 o                         
  -9   7   0        925.51        934.67        77.37 o                         
  -8   7   0        729.86        740.92        53.55 o                         
  -7   7   0        362.29        562.27       114.28 o                         
  -6   7   0          8.78        257.31        96.67 o                         
  -5   7   0          2.19        112.21        34.26 o                         
  -4   7   0        643.18        709.91        36.17 o                         
  -3   7   0       2033.66       1988.01        54.23 o                         
  -2   7   0       3845.65       3675.09        60.94 o                         
  -1   7   0       4947.34       4518.57        87.37 o                         
   0   7   0       6591.65       6314.67        86.28 o                         
   1   7   0       6535.19       6208.94        77.38 o                         
   2   7   0       7807.48       8116.10       112.13 o                         
   3   7   0       6311.24       6484.51       145.50 o                         
   4   7   0       3416.15       3490.69        74.38 o                         
   5   7   0       1958.56       1956.10       120.63 o                         
   6   7   0        941.87       1010.35        55.36 o                         
   7   7   0        208.06        261.32        48.65 o                         
   8   7   0         55.24         31.75        47.25 o                         
   9   7   0          7.71        -21.85        61.06 o                         
  -9   8   0         42.58          1.66        58.57 o                         
  -8   8   0        227.68        168.73        46.21 o                         
  -7   8   0        885.19        997.92        57.82 o                         
  -6   8   0       2018.82       2086.00        60.26 o                         
  -5   8   0       2104.30       2159.07        64.90 o                         
  -4   8   0       5585.70       5414.31        80.57 o                         
  -3   8   0       8525.22       8552.35       103.13 o                         
  -2   8   0       5584.15       5476.38        78.24 o                         
  -1   8   0       2541.59       2457.97        54.68 o                         
   0   8   0       2398.31       2440.81        62.07 o                         
   1   8   0       4421.49       4407.05        68.13 o                         
   2   8   0       1140.46       1159.39        58.88 o                         
   3   8   0        972.78       1021.01        60.19 o                         
   4   8   0        480.80        523.01        57.45 o                         
   5   8   0         21.76        -26.93        30.19 o                         
   6   8   0        458.74        492.31        53.03 o                         
   7   8   0        782.82        800.05        64.77 o                         
   8   8   0       1142.66       1101.60       145.34 o                         
   9   8   0        862.27        837.73        70.70 o                         
  -9   9   0        793.52        703.46        86.41 o                         
  -8   9   0       1979.47       1974.88       146.94 o                         
  -7   9   0       2580.56       2564.90       115.16 o                         
  -6   9   0       3062.53       3023.43        73.10 o                         
  -5   9   0       4347.23       4415.26        95.51 o                         
  -4   9   0       5453.92       5862.04       114.60 o                         
  -3   9   0       4698.27       4767.11        89.70 o                         
  -2   9   0       3211.34       3068.90        63.47 o                         
  -1   9   0       1034.49       1008.51        44.71 o                         
   0   9   0        910.82        989.20        41.75 o                         
   1   9   0        173.97        171.71        25.99 o                         
   2   9   0        217.22        213.46        34.12 o                         
   3   9   0        518.02        547.21        55.12 o                         
   4   9   0       1183.35       1344.57        62.55 o                         
   5   9   0       1683.75       1901.08        83.58 o                         
   6   9   0       2734.02       2647.09        98.11 o                         
   7   9   0       2007.66       2166.64        98.83 o                         
   8   9   0       1406.37       1404.98        91.06 o                         
  -8  10   0       2026.58       1786.38       120.51 o                         
  -7  10   0       1568.39       1541.84       138.98 o                         
  -6  10   0       1178.94       1218.35        66.27 o                         
  -5  10   0       1012.49       1069.23        62.70 o                         
  -4  10   0       1050.43       1200.03        92.53 o                         
  -3  10   0       1375.31       1732.64        96.06 o                         
  -2  10   0          6.18         55.84        28.99 o                         
  -1  10   0        114.04         78.58        28.81 o                         
   0  10   0        705.04        677.06        38.50 o                         
   1  10   0       1420.39       1419.09        50.23 o                         
   2  10   0       2438.57       2313.49        83.76 o                         
   3  10   0       2809.13       2537.58        77.63 o                         
   4  10   0       2740.20       2828.51        93.85 o                         
   5  10   0       3086.92       3046.98       101.86 o                         
   6  10   0       1749.51       1730.49        92.20 o                         
   7  10   0       1083.34       1195.56        80.61 o                         
  -7  11   0         32.91         68.45        65.96 o                         
  -6  11   0          2.78          1.15        40.15 o                         
  -5  11   0        130.70        123.95        39.05 o                         
  -4  11   0        732.79        813.57        49.79 o                         
  -3  11   0       1517.51       1602.29        63.20 o                         
  -2  11   0       2216.28       2121.99        64.28 o                         
  -1  11   0       1389.72       1415.96        56.12 o                         
   0  11   0       2646.84       2669.00        73.60 o                         
   1  11   0       2794.49       2665.84        70.95 o                         
   2  11   0       3171.13       3111.61        97.00 o                         
   3  11   0       1867.21       1913.83        86.40 o                         
   4  11   0       1129.33       1251.35        82.64 o                         
   5  11   0        660.70        600.91        89.59 o                         
   6  11   0        255.09        347.96        59.50 o                         
   7  11   0          7.41         11.12        50.30 o                         
  -6  12   0       1278.66       1215.73        91.06 o                         
  -5  12   0       1625.36       1606.47        90.52 o                         
  -4  12   0       1802.95       1891.70        81.93 o                         
  -3  12   0       1561.62       1686.83        75.40 o                         
  -2  12   0       1762.99       1819.07        86.40 o                         
  -1  12   0       1442.60       1479.68        68.19 o                         
   0  12   0       1231.42       1210.47        60.21 o                         
   1  12   0        900.73        783.11        48.37 o                         
   2  12   0        108.35         73.23        46.05 o                         
   3  12   0         97.51        143.59        64.71 o                         
   4  12   0         34.07         -8.04        55.55 o                         
   5  12   0         37.06         80.92        50.17 o                         
  -5  13   0       1139.64       1066.51        71.57 o                         
  -4  13   0       1184.70       1106.87        60.97 o                         
  -3  13   0        730.22        749.04        57.02 o                         
  -2  13   0        441.30        513.97        54.58 o                         
  -1  13   0        130.99         57.72        39.93 o                         
   0  13   0         55.19          5.92        35.15 o                         
   1  13   0        276.76        296.62        55.02 o                         
   2  13   0        268.28        321.93        57.28 o                         
   3  13   0       1087.06       1120.78        81.33 o                         
   4  13   0       1233.72       1275.56        85.01 o                         
  -2  14   0        109.73        107.25        67.78 o                         
  -1  14   0        254.23        303.36        47.79 o                         
   0  14   0       1249.86       1286.07        78.74 o                         
   1  14   0       1230.85       1112.94        78.02 o                         
  -2 -14   1        798.38        770.18        68.52 o                         
  -1 -14   1       1522.23       1476.16        82.76 o                         
   0 -14   1       1836.73       1689.24        73.69 o                         
   1 -14   1       1896.30       1649.10        74.18 o                         
   2 -14   1       1788.90       1652.13        76.34 o                         
  -4 -13   1       1087.33       1019.42        73.57 o                         
  -3 -13   1       3283.78       2897.14       107.89 o                         
  -2 -13   1       2530.15       2342.39        98.39 o                         
  -1 -13   1       3065.81       2967.53        93.20 o                         
   0 -13   1       3183.67       3165.66        85.56 o                         
   1 -13   1       2809.69       2676.37        83.11 o                         
   2 -13   1       1288.49       1441.06        69.62 o                         
   3 -13   1        900.42       1047.84       165.04 o                         
   4 -13   1        736.78        699.23        54.01 o                         
   5 -13   1        187.59        195.64        69.79 o                         
  -6 -12   1       1440.98       1391.90        83.58 o                         
  -5 -12   1       1604.12       1391.32        88.55 o                         
  -4 -12   1       2226.18       2395.44       101.35 o                         
  -3 -12   1       1366.80       1603.19        84.23 o                         
  -2 -12   1       2083.64       1932.43        88.21 o                         
  -1 -12   1       1171.50       1205.30        56.53 o                         
   0 -12   1       1234.13       1204.24        59.36 o                         
   1 -12   1         34.89         73.46        36.69 o                         
   2 -12   1         10.05        122.86        47.35 o                         
   3 -12   1         24.13         56.82        79.36 o                         
   4 -12   1         88.56        122.11        43.74 o                         
   5 -12   1        608.13        585.86        94.90 o                         
   6 -12   1       1061.78       1046.66       101.59 o                         
  -7 -11   1       1916.70       2105.92       102.92 o                         
  -6 -11   1        611.58        688.55        66.50 o                         
  -5 -11   1        424.11        510.38        59.62 o                         
  -4 -11   1        223.42        320.49        52.42 o                         
  -3 -11   1        277.02        206.46        49.75 o                         
  -2 -11   1        150.30        134.25        37.07 o                         
  -1 -11   1        387.20        407.50        39.99 o                         
   0 -11   1        745.20        819.45        43.85 o                         
   1 -11   1       2243.73       2061.57        68.47 o                         
   2 -11   1       1517.03       1584.35        67.91 o                         
   3 -11   1       2500.03       2650.87        70.94 o                         
   4 -11   1       4125.23       4127.92        84.73 o                         
   5 -11   1       3741.08       3784.89        96.37 o                         
   6 -11   1       2552.25       2489.68        90.18 o                         
   7 -11   1       1018.86        895.54       127.26 o                         
  -8 -10   1        179.10        206.53        69.04 o                         
  -7 -10   1         20.35         -7.11        46.06 o                         
  -6 -10   1         17.86        -15.87        45.36 o                         
  -5 -10   1        390.65        501.26        66.46 o                         
  -4 -10   1        540.89        534.23        71.02 o                         
  -3 -10   1       2609.23       2631.81        76.39 o                         
  -2 -10   1       3105.39       3008.45        95.78 o                         
  -1 -10   1       4818.63       4513.74        76.29 o                         
   0 -10   1       5105.22       5029.92        80.61 o                         
   1 -10   1       5253.64       5132.51        82.32 o                         
   2 -10   1       4175.66       3948.06        77.37 o                         
   3 -10   1       3227.61       3454.76        71.67 o                         
   4 -10   1       2268.45       2564.79        66.95 o                         
   5 -10   1       2716.97       2740.14        89.28 o                         
   6 -10   1       1077.28       1257.72        80.15 o                         
   7 -10   1        178.80        121.09        46.22 o                         
   8 -10   1         78.74         89.12        47.72 o                         
  -8  -9   1        442.60        477.69        63.05 o                         
  -7  -9   1        840.88        913.31        71.77 o                         
  -6  -9   1       2169.19       2310.20        93.16 o                         
  -5  -9   1       3757.55       4194.64        94.59 o                         
  -4  -9   1       4860.30       5375.53       100.65 o                         
  -3  -9   1       8356.57       8902.50       127.74 o                         
  -2  -9   1       7957.65       8075.50       117.72 o                         
  -1  -9   1       8445.38       8095.08       103.32 o                         
   0  -9   1       5843.21       5718.43        81.65 o                         
   1  -9   1       3156.14       2972.23        61.28 o                         
   2  -9   1       2695.66       2641.79        64.67 o                         
   3  -9   1        526.30        677.97        93.93 o                         
   4  -9   1        945.82       1872.13       187.85 o                         
   7  -9   1        378.43        370.92        60.82 o                         
   8  -9   1        367.44        267.73        50.48 o                         
   9  -9   1        786.46        555.13        69.63 o                         
  -9  -8   1       1058.29       1150.14        78.02 o                         
  -8  -8   1       1827.48       1860.89        94.47 o                         
  -7  -8   1       3045.99       3059.58       100.94 o                         
  -6  -8   1       3887.16       3869.33       103.30 o                         
  -5  -8   1       4083.08       4477.52        92.32 o                         
  -4  -8   1       3518.34       4004.98       106.76 o                         
  -3  -8   1       3947.03       4445.16        83.60 o                         
  -2  -8   1       3634.03       3537.80        60.34 o                         
  -1  -8   1       2667.10       2643.12        54.74 o                         
   0  -8   1        801.04        863.53        36.92 o                         
   1  -8   1       1058.02       1035.33        42.78 o                         
   2  -8   1         27.26        -21.86        23.27 o                         
   3  -8   1        895.27       1030.12        56.91 o                         
   4  -8   1       2273.98       3035.70       113.41 o                         
   5  -8   1       1572.96       2039.04        56.89 o                         
   6  -8   1       1887.86       2326.08        62.15 o                         
   7  -8   1       2238.15       2400.86        76.91 o                         
   8  -8   1       2146.74       2175.86        90.67 o                         
   9  -8   1       1265.81       1225.98        77.28 o                         
 -10  -7   1       1376.44       1376.67       117.35 o                         
  -9  -7   1       2104.02       1906.22       158.30 o                         
  -8  -7   1       1680.43       1762.31       108.60 o                         
  -7  -7   1       2555.30       2424.86        79.39 o                         
  -6  -7   1       2043.08       1976.76        68.30 o                         
  -5  -7   1        577.17        692.22        44.34 o                         
  -4  -7   1        201.35        313.25        34.45 o                         
  -3  -7   1        130.31        189.61        31.26 o                         
  -2  -7   1         29.09         42.06        25.98 o                         
  -1  -7   1       1768.52       1715.31        43.42 o                         
   0  -7   1       1540.16       1420.90        41.01 o                         
   1  -7   1       4641.31       4591.13        66.22 o                         
   2  -7   1       4518.26       4356.97        84.95 o                         
   3  -7   1       7043.37       6917.18        85.93 o                         
   4  -7   1       3861.60       3779.51        74.00 o                         
   5  -7   1       5173.55       5115.98        77.10 o                         
   6  -7   1       2504.19       2377.72        86.86 o                         
   7  -7   1       2078.60       2181.80        72.59 o                         
   8  -7   1        761.64        805.16        55.10 o                         
   9  -7   1        194.97        174.89        52.84 o                         
  10  -7   1        259.14        124.29        60.68 o                         
 -10  -6   1        817.87        818.36        70.92 o                         
  -9  -6   1        232.93        270.09        54.36 o                         
  -8  -6   1        108.21        106.23        47.68 o                         
  -7  -6   1         18.53         38.06        33.11 o                         
  -6  -6   1         45.76         45.05        37.23 o                         
  -5  -6   1       1300.55       1362.79        71.84 o                         
  -4  -6   1       3577.83       3918.16        75.30 o                         
  -3  -6   1       7448.81       9189.40       115.25 o                         
  -2  -6   1       8140.97       9223.68       153.53 o                         
  -1  -6   1      12111.05      12165.72       118.02 o                         
   0  -6   1      11726.69      11544.37       111.68 o                         
   1  -6   1       8662.14       8453.74        97.33 o                         
   2  -6   1      10709.45      10640.71       120.85 o                         
   3  -6   1       7591.52       7366.06        84.92 o                         
   4  -6   1       3906.04       3859.79        69.99 o                         
   5  -6   1       1405.88       2036.67        50.72 o                         
   6  -6   1        847.07       1453.90        57.65 o                         
   8  -6   1         84.23        389.29        46.10 o                         
   9  -6   1        205.71        283.08        47.39 o                         
  10  -6   1        652.13        650.34        58.46 o                         
 -10  -5   1        205.57        260.06        54.96 o                         
  -9  -5   1        702.24        693.91        69.36 o                         
  -8  -5   1       1511.60       1422.19        66.25 o                         
  -7  -5   1       3947.16       3739.25        83.35 o                         
  -6  -5   1       8996.91       8911.82       123.35 o                         
  -5  -5   1       8884.02       8812.02       117.43 o                         
  -4  -5   1      13528.75      14352.68       214.52 o                         
  -3  -5   1      12450.42      14113.94       187.01 o                         
  -2  -5   1      12786.50      15434.86       157.09 o                         
  -1  -5   1       5248.16       4982.98        75.55 o                         
   0  -5   1       6661.12       6537.32        81.87 o                         
   1  -5   1       9565.15       9490.93        92.13 o                         
   2  -5   1       4439.29       4451.42        59.39 o                         
   3  -5   1        257.58        212.53        21.90 o                         
   4  -5   1        113.80        160.92        24.53 o                         
   5  -5   1        452.17        732.82        80.90 o                         
   6  -5   1        276.25       1341.55       119.98 o                         
   7  -5   1       1875.08       2729.31        77.50 o                         
   8  -5   1       2356.87       2752.53        79.93 o                         
   9  -5   1       2801.51       3133.21       125.75 o                         
  10  -5   1       1975.63       2127.17        90.12 o                         
 -11  -4   1       1153.60       1177.67       113.11 o                         
 -10  -4   1       2035.03       2240.42       382.86 o                         
  -9  -4   1       2141.51       2043.60       106.83 o                         
  -8  -4   1       2901.19       2921.73        79.83 o                         
  -7  -4   1       6908.21       6766.71       120.23 o                         
  -6  -4   1       6483.19       6481.53        99.50 o                         
  -5  -4   1       7113.40       7101.88        99.62 o                         
  -4  -4   1      11807.48      12639.59       157.75 o                         
  -3  -4   1       8496.04       9622.02       123.18 o                         
  -2  -4   1       1463.14       1672.69        34.36 o                         
  -1  -4   1        984.01       1129.68        27.54 o                         
   0  -4   1        231.81        285.91        15.27 o                         
   1  -4   1         14.99         13.69        13.31 o                         
   2  -4   1       2702.05       2646.07        38.80 o                         
   3  -4   1       6072.96       5985.28        66.41 o                         
   4  -4   1       7099.43       6910.24        76.98 o                         
   5  -4   1       4059.58       4233.65        73.06 o                         
   6  -4   1       4922.57       5056.27        88.52 o                         
   7  -4   1       4148.84       4099.66        83.05 o                         
   8  -4   1       3099.51       3117.64        90.03 o                         
   9  -4   1       2203.52       2364.75        99.13 o                         
  10  -4   1       1536.91       1636.99        70.50 o                         
  11  -4   1        765.81        940.97       145.32 o                         
 -11  -3   1       2217.17       2303.75       101.49 o                         
 -10  -3   1       2535.84       2663.04        99.82 o                         
  -9  -3   1       1224.81       1278.83        62.92 o                         
  -8  -3   1       1589.24       1667.59        66.08 o                         
  -7  -3   1       2775.20       2844.52        70.41 o                         
  -6  -3   1       3953.48       3785.60        74.79 o                         
  -5  -3   1        360.69        416.54        31.66 o                         
  -4  -3   1        713.67        831.01        74.46 o                         
  -3  -3   1         22.18         45.26        15.30 o                         
  -2  -3   1         96.39        123.81        15.15 o                         
  -1  -3   1       2444.92       3003.07        39.16 o                         
   0  -3   1       2250.63       2189.26        28.94 o                         
   1  -3   1       6090.43       6131.47        55.38 o                         
   2  -3   1      14843.11      14819.75       172.86 o                         
   3  -3   1       2836.25       2468.28        37.71 o                         
   4  -3   1       4369.41       4223.94        58.84 o                         
   5  -3   1       4376.39       4183.62        70.64 o                         
   6  -3   1       3156.09       3164.36        90.33 o                         
   7  -3   1       1417.11       1520.57        71.66 o                         
   8  -3   1       1197.42       1481.81        70.85 o                         
   9  -3   1        459.60        721.21        66.66 o                         
  10  -3   1         32.60        135.01        45.88 o                         
  11  -3   1         96.23        186.85        48.25 o                         
 -11  -2   1       1012.91       1258.51        89.22 o                         
 -10  -2   1        644.08        936.17        72.72 o                         
  -9  -2   1        263.09        529.51        54.62 o                         
  -8  -2   1        110.66        155.09        37.42 o                         
  -7  -2   1        667.40        865.27        64.86 o                         
  -6  -2   1       2134.24       2102.26        49.92 o                         
  -5  -2   1       2336.61       2388.68        45.40 o                         
  -4  -2   1       8706.47       8585.09        87.65 o                         
  -3  -2   1       5901.37       5814.73        56.21 o                         
  -2  -2   1      18414.64      19961.71       430.35 o                         
  -1  -2   1      20281.21      25741.19       201.27 o                         
   0  -2   1       9925.05       9874.12       141.69 o                         
   1  -2   1      18662.21      18712.86       139.28 o                         
   2  -2   1      17826.36      17495.34       163.52 o                         
   3  -2   1       6411.46       6179.87        86.46 o                         
   4  -2   1       2251.35       2156.05        44.78 o                         
   5  -2   1        790.94        825.66        44.86 o                         
   6  -2   1         14.80         53.97        32.56 o                         
   8  -2   1        792.74       1736.39       195.01 o                         
   9  -2   1        437.79        821.96        47.98 o                         
  10  -2   1       1261.80       1467.58        72.77 o                         
  11  -2   1       1168.98       1150.16        67.61 o                         
 -11  -1   1         40.67        241.52        46.22 o                         
 -10  -1   1        215.92        578.49        54.80 o                         
  -9  -1   1       1900.24       2143.48        64.36 o                         
  -8  -1   1       2411.75       2595.59        66.77 o                         
  -7  -1   1       7296.49       7205.42        92.78 o                         
  -6  -1   1       5157.13       5008.05        71.53 o                         
  -5  -1   1      13154.53      13007.41       123.90 o                         
  -4  -1   1      14351.15      14046.94       126.21 o                         
  -3  -1   1      13451.08      13184.88       113.26 o                         
  -2  -1   1      16212.94      16650.71       197.07 o                         
  -1  -1   1        441.50        483.95         8.94 o                         
   0  -1   1      14408.88      14497.63       653.43 o                         
   1  -1   1       7478.13       7759.00        90.89 o                         
   2  -1   1       8262.38       8405.39       125.66 o                         
   3  -1   1         86.50         92.12        15.41 o                         
   4  -1   1       3784.69       3865.22        58.33 o                         
   5  -1   1       2920.54       2653.82        54.96 o                         
   6  -1   1       4657.54       4850.79        81.70 o                         
   7  -1   1       5791.75       6081.49       114.19 o                         
   8  -1   1       4672.23       5191.42        97.04 o                         
   9  -1   1       3759.11       3795.44        84.08 o                         
  10  -1   1       3489.08       3489.89        93.34 o                         
  11  -1   1       1805.60       1648.95        85.77 o                         
 -11   0   1       1741.39       1745.68       115.47 o                         
 -10   0   1       2535.10       2535.08        75.25 o                         
  -9   0   1       3908.08       3861.45        86.42 o                         
  -8   0   1       6044.15       5973.56        99.53 o                         
  -7   0   1       5331.13       5337.31        78.64 o                         
  -6   0   1      12458.74      12015.53       124.89 o                         
  -5   0   1       8597.29       8626.07        94.34 o                         
  -4   0   1       5830.63       5511.60        70.82 o                         
  -3   0   1       3301.00       3296.50        55.78 o                         
  -2   0   1       1389.84       1433.65        22.05 o                         
  -1   0   1        332.55        333.32         8.51 o                         
   1   0   1      23669.58      24104.61       416.86 o                         
   2   0   1       6320.34       6254.75        59.22 o                         
   3   0   1       3806.32       3624.51        49.92 o                         
   4   0   1       9605.94       9485.69       109.73 o                         
   5   0   1       7662.64       7572.52        96.63 o                         
   6   0   1       7008.79       6625.61       110.90 o                         
   7   0   1       6580.71       6411.32        99.78 o                         
   8   0   1       4922.27       4835.56       126.55 o                         
   9   0   1       2250.03       2297.11        68.70 o                         
  10   0   1       1088.52       1194.65       108.60 o                         
  11   0   1        457.51        528.79        54.44 o                         
 -11   1   1       1836.05       2091.43        99.45 o                         
 -10   1   1       2005.57       2210.38        80.52 o                         
  -9   1   1       3229.15       3667.68        77.60 o                         
  -8   1   1       2371.71       2922.41        75.25 o                         
  -7   1   1        701.90       1329.90       100.78 o                         
  -6   1   1       2651.23       2650.56        74.29 o                         
  -5   1   1        128.44        129.16        26.63 o                         
  -4   1   1         16.65         31.80        14.71 o                         
  -3   1   1        582.09        577.85        27.52 o                         
  -2   1   1        100.74        135.18         9.59 o                         
  -1   1   1      16137.93      15678.05        95.88 o                         
   0   1   1      20179.65      19274.15       134.05 o                         
   1   1   1       9082.39       9099.86        91.23 o                         
   2   1   1      11532.05      11621.34       129.69 o                         
   3   1   1       8236.98       8013.73        85.48 o                         
   4   1   1       8614.85       8504.76       100.73 o                         
   5   1   1       5129.96       4917.97        82.03 o                         
   6   1   1       4462.87       4212.55        75.17 o                         
   7   1   1        773.61        920.10        46.38 o                         
   8   1   1        747.88        977.84        61.12 o                         
   9   1   1         19.83        101.84        36.35 o                         
  10   1   1         83.98         90.04        47.50 o                         
  11   1   1        102.51        185.07        56.82 o                         
 -11   2   1        345.23        361.18        62.87 o                         
 -10   2   1        233.75        338.18        55.59 o                         
  -8   2   1        209.45        516.48        38.66 o                         
  -7   2   1       1563.44       1736.66        59.82 o                         
  -6   2   1       2861.10       3003.83        65.03 o                         
  -5   2   1       3089.14       2829.08        53.35 o                         
  -4   2   1       6101.40       5877.64        65.54 o                         
  -3   2   1       8725.25       8210.08        87.48 o                         
  -2   2   1       5078.59       4723.89        58.10 o                         
  -1   2   1       7763.94       7670.28        91.00 o                         
   0   2   1      37061.05      36957.31       311.88 o                         
   1   2   1       1455.28       1518.92        35.61 o                         
   2   2   1       4805.58       4976.16        71.50 o                         
   3   2   1       2678.33       2782.49        63.53 o                         
   4   2   1        490.92        589.08        36.11 o                         
   5   2   1        128.11        107.64        42.02 o                         
   6   2   1         70.33         90.00        34.88 o                         
   7   2   1       1190.39       1293.09        56.22 o                         
   8   2   1       1020.61       1178.84        70.02 o                         
   9   2   1       1518.31       1664.63        83.53 o                         
  10   2   1        699.50        672.69        67.59 o                         
  11   2   1        947.80        885.87        75.60 o                         
 -11   3   1        141.30         62.07        73.16 o                         
 -10   3   1        361.37        221.26        48.22 o                         
  -9   3   1       1832.54       2035.38        75.75 o                         
  -8   3   1       2974.71       2882.85        92.58 o                         
  -7   3   1       3810.50       3748.88        80.51 o                         
  -6   3   1       5173.73       5036.49        71.92 o                         
  -5   3   1       6083.90       5860.79        72.56 o                         
  -4   3   1       4684.47       4333.75        64.22 o                         
  -3   3   1       9432.69       9225.43       109.08 o                         
  -2   3   1      10202.62      10086.81        83.44 o                         
  -1   3   1       5354.56       5397.34        68.58 o                         
   0   3   1        184.67        163.46        14.76 o                         
   1   3   1       1626.93       1914.14        42.13 o                         
   2   3   1        160.83        181.25        18.38 o                         
   3   3   1        965.10        939.02        29.12 o                         
   4   3   1       3974.92       3830.04        62.97 o                         
   5   3   1       7102.61       7009.72        96.62 o                         
   6   3   1       9051.76       8875.04       119.01 o                         
   7   3   1       2870.17       2767.05        81.07 o                         
   8   3   1       6988.75       6816.61       114.66 o                         
   9   3   1       2597.54       2667.99        97.27 o                         
  10   3   1       2298.35       2299.80       212.50 o                         
  11   3   1       1131.36       1413.75       166.94 o                         
 -11   4   1       1594.41       1667.34       254.32 o                         
 -10   4   1       2459.19       2445.41        86.61 o                         
  -9   4   1       4093.65       4222.47       122.19 o                         
  -8   4   1       3306.78       3474.33        74.23 o                         
  -7   4   1       5241.46       5813.99       119.61 o                         
  -6   4   1       4560.84       5099.67        73.69 o                         
  -5   4   1       2517.52       2635.21        67.21 o                         
  -4   4   1       1402.14       1405.73        36.51 o                         
  -3   4   1        131.77        129.36        17.05 o                         
  -2   4   1        196.85        248.95        17.57 o                         
  -1   4   1       1477.87       1551.39        27.93 o                         
   0   4   1       4366.29       4505.89        47.19 o                         
   1   4   1       4632.73       4416.67        46.40 o                         
   2   4   1       5896.85       5892.66        66.88 o                         
   3   4   1       8175.82       8138.52       146.34 o                         
   4   4   1       6438.30       6238.94        86.78 o                         
   5   4   1      11161.36      10833.73       118.60 o                         
   6   4   1       5009.21       4808.40        85.70 o                         
   7   4   1       6536.32       6300.51       107.69 o                         
   8   4   1       4237.70       4264.47       107.70 o                         
   9   4   1       1570.39       1629.96       148.60 o                         
  10   4   1        424.79        386.37        60.56 o                         
 -10   5   1       2017.38       2162.18       150.12 o                         
  -9   5   1       1634.64       1944.10       128.93 o                         
  -8   5   1       1213.89       1522.08        69.55 o                         
  -6   5   1        117.38        133.69        67.19 o                         
  -5   5   1        514.31        582.32        47.17 o                         
  -4   5   1       2116.59       2035.25        46.01 o                         
  -3   5   1       3182.87       3111.18        49.69 o                         
  -2   5   1       3563.48       3260.09        48.30 o                         
  -1   5   1      13673.23      13217.56       111.00 o                         
   0   5   1      13489.51      13229.73       110.66 o                         
   1   5   1      12086.89      11987.61       102.14 o                         
   2   5   1      13656.21      13618.34       143.51 o                         
   3   5   1       6705.20       6530.83       137.33 o                         
   4   5   1       7885.07       7808.36       106.50 o                         
   5   5   1       3490.37       3434.53        64.41 o                         
   6   5   1       4111.78       3920.12        80.86 o                         
   7   5   1        179.04        121.39        35.53 o                         
   8   5   1          1.69         82.83        43.96 o                         
   9   5   1         57.36          4.07        47.45 o                         
  10   5   1         36.85        -65.43        72.33 o                         
 -10   6   1          0.09         -6.79        59.75 o                         
  -9   6   1        101.61         41.99        41.46 o                         
  -8   6   1        416.62        465.65        46.31 o                         
  -7   6   1        530.72        598.23        49.68 o                         
  -6   6   1       1788.84       2060.97        99.54 o                         
  -5   6   1       3350.77       3306.66        60.37 o                         
  -4   6   1       3979.44       3837.52        79.45 o                         
  -3   6   1       5865.53       5684.50        74.36 o                         
  -2   6   1       9055.88       9002.42       105.65 o                         
  -1   6   1       7791.77       7730.59        78.76 o                         
   0   6   1       4589.46       4685.12        64.26 o                         
   1   6   1       2496.83       2579.34        45.92 o                         
   2   6   1       1299.25       1300.74        40.77 o                         
   3   6   1       1229.48       1294.87        44.04 o                         
   4   6   1         16.11         30.12        23.48 o                         
   5   6   1        288.32        316.36        30.78 o                         
   6   6   1        486.13        527.16        43.77 o                         
   7   6   1        622.81        748.57        58.28 o                         
   8   6   1       1849.77       1777.42        97.61 o                         
   9   6   1       1244.45       1218.49        96.50 o                         
  10   6   1       1366.63       1209.51        80.29 o                         
 -10   7   1        690.96        730.05        83.21 o                         
  -9   7   1       1340.60       1151.29        97.59 o                         
  -8   7   1       1981.21       2072.85       103.36 o                         
  -7   7   1       2289.63       2272.15        62.23 o                         
  -6   7   1       3156.99       3142.61        70.65 o                         
  -5   7   1       2676.56       2875.78        60.34 o                         
  -4   7   1       2465.65       2461.77        54.94 o                         
  -3   7   1       2149.26       2137.63        64.63 o                         
  -2   7   1       1838.35       1922.28        48.81 o                         
  -1   7   1        338.30        337.96        28.19 o                         
   0   7   1        591.02        745.91        30.77 o                         
   1   7   1       1059.67       1075.37        35.51 o                         
   2   7   1       1267.19       1243.74        45.48 o                         
   3   7   1       3686.01       3732.83        66.75 o                         
   4   7   1       3736.92       3782.02        69.29 o                         
   5   7   1       3473.60       3291.28        85.13 o                         
   6   7   1       2342.26       2380.65        88.24 o                         
   7   7   1       3423.17       3467.85       102.35 o                         
   8   7   1       2697.91       2766.14       100.76 o                         
   9   7   1       1787.42       1826.22        94.17 o                         
  -9   8   1       1804.40       1703.57       138.77 o                         
  -8   8   1       1611.46       1641.38       100.42 o                         
  -7   8   1       1033.95       1049.58        50.25 o                         
  -6   8   1        798.87        965.72        56.15 o                         
  -5   8   1        384.79        578.24       104.50 o                         
  -4   8   1         62.37         76.94        27.02 o                         
  -3   8   1        353.02        313.76        30.48 o                         
  -2   8   1        537.01        607.50        36.35 o                         
  -1   8   1       1403.93       1413.36        46.15 o                         
   0   8   1       1865.23       1734.23        48.08 o                         
   1   8   1       4461.09       4240.48        61.54 o                         
   2   8   1       6580.77       6473.73        90.29 o                         
   3   8   1       6369.07       6169.50        90.55 o                         
   4   8   1       7600.55       7144.40       260.63 o                         
   5   8   1       5225.79       4932.44       109.97 o                         
   6   8   1       3666.47       3642.67       102.84 o                         
   7   8   1       1870.77       1797.80        90.20 o                         
   8   8   1        954.19        854.89        73.00 o                         
   9   8   1        446.38        413.40        94.66 o                         
  -9   9   1        177.95        213.36        77.02 o                         
  -8   9   1        154.96        133.00        62.62 o                         
  -7   9   1          0.36        -33.85        33.85 o                         
  -6   9   1        228.81        256.43        36.62 o                         
  -5   9   1        383.26        413.87        37.04 o                         
  -4   9   1       3753.66       3655.42        72.84 o                         
  -3   9   1       3638.34       3589.39        92.96 o                         
  -2   9   1       4620.56       4388.04        89.99 o                         
  -1   9   1       3379.61       3231.74        63.79 o                         
   0   9   1       6887.66       6569.85       142.45 o                         
   1   9   1       5920.43       5897.11        90.51 o                         
   2   9   1       6350.68       5928.89       112.30 o                         
   3   9   1       4506.88       4458.36       115.16 o                         
   4   9   1       2656.32       2585.75        88.49 o                         
   5   9   1       1299.74       1388.33        79.03 o                         
   6   9   1        598.39        641.09        61.27 o                         
   7   9   1        124.45        161.11       121.35 o                         
   8   9   1          1.25          2.23        50.36 o                         
  -8  10   1        226.14        147.03        71.51 o                         
  -7  10   1        928.75       1042.26        93.99 o                         
  -6  10   1       1342.38       1350.71        59.97 o                         
  -5  10   1       1970.29       1879.70        72.11 o                         
  -4  10   1       3237.61       3144.14        72.90 o                         
  -3  10   1       5471.06       5291.70        88.36 o                         
  -2  10   1       4155.08       4131.93        77.35 o                         
  -1  10   1       2462.68       2371.25        61.13 o                         
   0  10   1       1735.54       1534.02        53.85 o                         
   1  10   1       1553.31       1441.04        55.46 o                         
   2  10   1        266.65        312.28        79.41 o                         
   3  10   1        142.57        122.87        43.80 o                         
   4  10   1          2.75        -39.74        39.74 o                         
   5  10   1        181.08        142.75        56.11 o                         
   6  10   1        491.72        401.68        94.61 o                         
   7  10   1        499.96        475.11        66.59 o                         
  -7  11   1       1005.94        995.33        92.22 o                         
  -6  11   1       1411.18       1272.88        65.96 o                         
  -5  11   1       1321.83       1379.46        67.23 o                         
  -4  11   1       1793.09       1733.73        72.89 o                         
  -3  11   1        308.97        326.68        42.89 o                         
  -2  11   1        104.59         87.06        58.48 o                         
  -1  11   1         17.87         38.88        34.00 o                         
   0  11   1          1.46         40.64        32.28 o                         
   1  11   1        270.72        246.45        35.69 o                         
   2  11   1       1206.54       1258.42        71.10 o                         
   3  11   1       1131.81       1245.91        85.06 o                         
   4  11   1       1848.07       1931.79        92.10 o                         
   5  11   1       1693.15       1614.16        92.79 o                         
   6  11   1       1637.69       1563.65        89.33 o                         
  -6  12   1        128.84        164.76        55.43 o                         
  -5  12   1          5.79         -8.63        39.56 o                         
  -4  12   1        178.66        191.63        47.50 o                         
  -3  12   1        404.94        427.22        48.87 o                         
  -2  12   1       1207.37       1274.35        72.50 o                         
  -1  12   1       1163.95       1097.96        58.60 o                         
   0  12   1       2123.20       2033.34        72.44 o                         
   1  12   1       3452.29       3253.73       104.23 o                         
   2  12   1       3938.10       3846.99       112.74 o                         
   3  12   1       2809.05       2785.88       123.20 o                         
   4  12   1       2895.38       2699.18       136.13 o                         
   5  12   1       1734.62       1666.87        95.49 o                         
  -4  13   1       1262.39       1239.68        64.55 o                         
  -3  13   1       2402.29       2276.80        84.11 o                         
  -2  13   1       2601.16       2545.28        97.92 o                         
  -1  13   1       1775.03       1767.80        77.47 o                         
   0  13   1       2592.66       2494.99        80.71 o                         
   1  13   1       1876.49       1753.32       108.09 o                         
   2  13   1       1899.61       1754.64        96.17 o                         
   3  13   1       1512.65       1417.57        84.44 o                         
  -1  14   1        801.78        709.48       110.04 o                         
   0  14   1        809.16        830.81       191.28 o                         
  -2 -14   2       1588.43       1479.33        83.93 o                         
  -1 -14   2        957.37        881.17        67.18 o                         
   0 -14   2        351.01        358.54        45.98 o                         
   1 -14   2        163.12        183.29        42.55 o                         
   2 -14   2         12.89        143.89       109.01 o                         
   3 -14   2        143.19        239.22        93.93 o                         
  -4 -13   2        630.97        646.10        67.55 o                         
  -3 -13   2         11.37        -45.44        45.44 o                         
  -2 -13   2         12.92        -54.33        54.33 o                         
  -1 -13   2        159.93        221.05        39.59 o                         
   0 -13   2        347.82        354.86        63.71 o                         
   1 -13   2        931.45        991.70        60.08 o                         
   2 -13   2       1160.56       1380.95        64.96 o                         
   3 -13   2       1310.81       1367.84        69.26 o                         
   4 -13   2       1567.06       1602.95        86.21 o                         
   5 -13   2       1573.28       1655.39       207.70 o                         
  -6 -12   2         25.29         67.15        80.14 o                         
  -5 -12   2          9.45         63.62        56.67 o                         
  -4 -12   2        604.87        608.22        72.86 o                         
  -3 -12   2        893.07       1074.56       131.92 o                         
  -2 -12   2        877.62        888.62        64.62 o                         
  -1 -12   2       2317.46       2261.81        72.24 o                         
   0 -12   2       2279.01       2265.29        75.65 o                         
   1 -12   2       2962.66       2830.67        72.88 o                         
   2 -12   2       1409.43       1468.31        74.29 o                         
   3 -12   2       1402.11       1396.72        58.75 o                         
   4 -12   2       1245.79       1321.71        57.21 o                         
   5 -12   2        563.76        458.85        54.40 o                         
   6 -12   2        337.81        360.21        72.81 o                         
  -7 -11   2       1909.68       1883.13        98.46 o                         
  -6 -11   2       1024.76       1027.66        93.72 o                         
  -5 -11   2       1872.06       2098.69        93.59 o                         
  -4 -11   2       2254.21       2541.67        94.15 o                         
  -3 -11   2       3751.39       3907.04        92.27 o                         
  -2 -11   2       3599.67       3420.43        70.24 o                         
  -1 -11   2       2588.74       2419.35        61.99 o                         
   0 -11   2       2448.18       2337.56        63.46 o                         
   1 -11   2       1229.19       1226.98        53.17 o                         
   2 -11   2        293.19        402.91        43.21 o                         
   3 -11   2        158.27        420.30        44.63 o                         
   4 -11   2         23.53        490.12       106.95 o                         
   5 -11   2        652.19        834.01        90.95 o                         
   6 -11   2        595.80        590.99        59.60 o                         
   7 -11   2        586.29        407.93        97.12 o                         
  -8 -10   2       2578.11       2487.26       108.59 o                         
  -7 -10   2       2546.08       2545.02       110.15 o                         
  -6 -10   2       2194.14       2364.85        97.57 o                         
  -5 -10   2       3952.92       4439.33       113.17 o                         
  -4 -10   2       2753.99       3215.29        84.37 o                         
  -3 -10   2       2127.32       2383.79        86.27 o                         
  -2 -10   2        637.16        694.67        46.28 o                         
  -1 -10   2        887.42        911.67        42.61 o                         
   0 -10   2         62.90         46.74        26.95 o                         
   1 -10   2        426.12        468.19        36.61 o                         
   2 -10   2        396.69        507.88        42.95 o                         
   3 -10   2       1379.61       2079.58        60.01 o                         
   4 -10   2       1954.03       2483.96        64.66 o                         
   5 -10   2       3928.59       4415.69        92.03 o                         
   6 -10   2       2952.54       3187.06        87.50 o                         
   7 -10   2       2436.04       2394.40        84.98 o                         
   8 -10   2       1445.77       1274.86        71.19 o                         
  -9  -9   2       2214.39       2411.61       204.99 o                         
  -8  -9   2       1550.02       1629.56        93.22 o                         
  -7  -9   2       1552.86       1723.92       106.34 o                         
  -6  -9   2       1141.55       1251.73        76.64 o                         
  -5  -9   2        598.13        664.73        49.14 o                         
  -4  -9   2        256.54        249.83        38.64 o                         
  -3  -9   2         35.52         27.68        82.61 o                         
  -2  -9   2        720.29        773.15        37.33 o                         
  -1  -9   2       1195.87       1186.10        45.18 o                         
   0  -9   2       2302.26       2272.99        53.93 o                         
   1  -9   2       3439.33       3328.01        63.08 o                         
   2  -9   2       1733.76       1831.32        51.58 o                         
   3  -9   2       2607.40       2689.37        63.96 o                         
   4  -9   2       5507.19       5671.24        85.75 o                         
   5  -9   2       5286.95       5073.25        82.68 o                         
   6  -9   2       2774.09       2820.42        80.21 o                         
   7  -9   2       1082.15       1079.03        60.69 o                         
   8  -9   2        985.50        901.01        69.01 o                         
   9  -9   2        311.10        254.49        52.28 o                         
  -9  -8   2        728.17        752.72        69.29 o                         
  -8  -8   2         79.21         48.62        47.97 o                         
  -7  -8   2          4.52        -38.80        38.80 o                         
  -6  -8   2         25.00         26.58        34.16 o                         
  -5  -8   2        114.04        101.59        35.16 o                         
  -4  -8   2       1067.13       1309.92        77.98 o                         
  -3  -8   2       3076.65       3552.31        74.14 o                         
  -2  -8   2       4527.59       4702.19        90.70 o                         
  -1  -8   2       6030.15       5881.97        79.63 o                         
   0  -8   2       4354.13       4256.16        68.47 o                         
   1  -8   2       6045.90       5779.22        78.80 o                         
   2  -8   2       3887.99       3750.39        63.65 o                         
   3  -8   2       4626.22       4632.09        71.74 o                         
   4  -8   2        979.23       1441.60        50.44 o                         
   5  -8   2        906.29       1267.06        55.32 o                         
   6  -8   2         45.78        392.21        41.79 o                         
   7  -8   2          4.13        193.26        56.11 o                         
   8  -8   2         11.23         46.77        42.48 o                         
   9  -8   2        437.50        278.16        51.20 o                         
 -10  -7   2         78.34        119.72        52.76 o                         
  -9  -7   2        467.40        469.03       126.46 o                         
  -8  -7   2       1366.54       1435.60        83.13 o                         
  -7  -7   2       1726.54       1788.36        70.24 o                         
  -6  -7   2       2927.88       2905.56       111.12 o                         
  -5  -7   2       4376.22       4684.64        88.20 o                         
  -4  -7   2       4590.78       5516.53        92.44 o                         
  -3  -7   2       6611.83       8249.18       112.22 o                         
  -2  -7   2       6353.92       6662.54       105.97 o                         
  -1  -7   2       5550.49       5661.66        72.95 o                         
   0  -7   2       2735.99       2734.25        50.66 o                         
   1  -7   2        558.40        541.25        29.21 o                         
   2  -7   2        428.19        433.03        32.69 o                         
   3  -7   2        205.52        273.63        27.33 o                         
   4  -7   2        115.94        275.61        78.84 o                         
   6  -7   2       1819.88       2376.36        73.81 o                         
   7  -7   2       2017.70       2324.57        74.04 o                         
   8  -7   2       1627.78       1797.14       108.56 o                         
   9  -7   2       2064.87       2239.89        84.58 o                         
  10  -7   2       1470.65       1359.68        96.37 o                         
 -10  -6   2       1839.76       1819.82       171.36 o                         
  -9  -6   2       2671.79       2537.37        99.23 o                         
  -8  -6   2       2883.44       2987.27        84.88 o                         
  -7  -6   2       4075.61       4081.56        89.42 o                         
  -6  -6   2       4714.71       4679.15        89.32 o                         
  -5  -6   2       4823.34       4861.79        86.52 o                         
  -4  -6   2       2566.71       2945.57        66.45 o                         
  -3  -6   2       1026.78       1224.14        46.48 o                         
  -2  -6   2        189.26        278.85        25.11 o                         
  -1  -6   2          1.98        -11.77        16.41 o                         
   0  -6   2       4943.16       5266.84        74.48 o                         
   1  -6   2       3389.26       3444.87        58.90 o                         
   2  -6   2       4812.10       4580.33        70.34 o                         
   3  -6   2       5657.93       5294.65        76.96 o                         
   4  -6   2       9507.47       9406.58       102.24 o                         
   5  -6   2       9251.81       9424.00       122.14 o                         
   6  -6   2       6394.93       6645.54       104.37 o                         
   7  -6   2       5312.38       5281.85       109.62 o                         
   8  -6   2       2844.01       2880.74        83.86 o                         
   9  -6   2       1826.46       1801.97        79.98 o                         
  10  -6   2       1607.56       1688.72        82.67 o                         
 -10  -5   2       2212.21       2266.94       102.83 o                         
  -9  -5   2       2337.64       2589.80        97.43 o                         
  -8  -5   2       1820.94       1824.91        70.54 o                         
  -7  -5   2       1062.10       1215.12        58.01 o                         
  -6  -5   2        304.59        298.12        35.43 o                         
  -5  -5   2          5.01         18.76        27.99 o                         
  -4  -5   2        181.99        236.04        31.67 o                         
  -3  -5   2        368.44        473.48        31.18 o                         
  -2  -5   2       2012.76       2225.94        38.86 o                         
  -1  -5   2       5511.13       5595.53        63.12 o                         
   0  -5   2       6223.13       5955.02        72.31 o                         
   1  -5   2      13047.18      13023.51       117.43 o                         
   2  -5   2      13718.63      13221.22       120.25 o                         
   3  -5   2      13688.48      13325.41       123.25 o                         
   4  -5   2       8952.78       8682.82        95.07 o                         
   5  -5   2       6978.81       6578.59       133.51 o                         
   6  -5   2       3331.64       3498.08        79.46 o                         
   7  -5   2       2576.11       2792.16       106.32 o                         
   8  -5   2        427.48        675.65        72.83 o                         
   9  -5   2         99.06        161.53        50.93 o                         
  10  -5   2          0.64          0.29        39.84 o                         
 -11  -4   2        523.97        821.87        68.98 o                         
 -10  -4   2        537.02        829.17        78.06 o                         
  -9  -4   2        252.17        453.42        53.01 o                         
  -8  -4   2          8.33         13.38        33.30 o                         
  -7  -4   2        875.03       1055.88        53.44 o                         
  -6  -4   2       1040.87       1051.74        50.93 o                         
  -5  -4   2       3514.50       3644.66        80.94 o                         
  -4  -4   2       3537.91       3508.17        74.46 o                         
  -3  -4   2      15273.98      18171.67       179.19 o                         
  -2  -4   2       9766.25      12095.16       109.25 o                         
  -1  -4   2       8854.58       9423.54       262.50 o                         
   0  -4   2      10447.31      10344.60        93.15 o                         
   1  -4   2      11784.21      11616.72       115.99 o                         
   2  -4   2       9053.28       8987.54        92.85 o                         
   3  -4   2       4982.78       4864.21        57.30 o                         
   4  -4   2       1202.86       1106.17        33.37 o                         
   5  -4   2        278.73        288.96        40.14 o                         
   8  -4   2        260.46        802.22        57.39 o                         
   9  -4   2        748.32        935.80        66.29 o                         
  10  -4   2        602.24        709.55        81.06 o                         
  11  -4   2       1164.43       1203.42        67.31 o                         
 -11  -3   2        341.89        607.57        61.73 o                         
 -10  -3   2        475.21        699.05        63.49 o                         
  -9  -3   2        306.14        456.70        41.26 o                         
  -8  -3   2        934.81       1002.92        44.56 o                         
  -7  -3   2       1884.74       1764.76        50.38 o                         
  -6  -3   2       9060.82       8763.93       100.63 o                         
  -5  -3   2       6965.09       6753.05        80.16 o                         
  -4  -3   2      13079.73      13376.98       135.68 o                         
  -3  -3   2       5657.95       5918.16        64.27 o                         
  -2  -3   2       9451.58      11520.95       133.18 o                         
  -1  -3   2       1540.99       1736.55        55.98 o                         
   0  -3   2       3804.85       3824.24        37.25 o                         
   1  -3   2       1407.72       1419.17        21.03 o                         
   2  -3   2         30.52         33.61        11.38 o                         
   3  -3   2       1760.70       1749.76        43.82 o                         
   4  -3   2        565.53        486.15        27.74 o                         
   5  -3   2       1915.75       1887.12        51.99 o                         
   6  -3   2       3409.41       3660.29        73.92 o                         
   7  -3   2       3288.24       3474.85        76.92 o                         
   8  -3   2       4351.33       4723.54        95.56 o                         
   9  -3   2       3512.71       3609.43        95.78 o                         
  10  -3   2       2880.93       2845.55        94.51 o                         
  11  -3   2        972.95        851.05        99.74 o                         
 -11  -2   2       2218.48       2194.46        96.51 o                         
 -10  -2   2       2099.58       2066.17        74.04 o                         
  -9  -2   2       2404.60       2397.58        65.81 o                         
  -8  -2   2       1860.52       1875.40        56.45 o                         
  -7  -2   2       8632.59       8545.72       109.59 o                         
  -6  -2   2       1686.31       1636.47        57.38 o                         
  -5  -2   2       1585.99       1562.56        39.69 o                         
  -4  -2   2       1648.18       1709.06        35.25 o                         
  -3  -2   2         27.18         40.83        12.98 o                         
  -2  -2   2        719.99        810.45        21.89 o                         
  -1  -2   2       1133.35       1193.82        23.20 o                         
   0  -2   2       5104.42       5363.31        62.02 o                         
   1  -2   2      15541.69      16022.25       335.53 o                         
   2  -2   2      23489.15      23196.27       276.42 o                         
   3  -2   2      11198.14      10884.15       188.28 o                         
   4  -2   2       8215.34       7982.48        93.89 o                         
   5  -2   2       8082.67       7445.22        98.97 o                         
   6  -2   2       9141.79       9055.88       117.86 o                         
   7  -2   2       6652.78       6299.84       100.72 o                         
   8  -2   2       3101.44       3223.97        80.80 o                         
   9  -2   2       2225.55       2154.41        79.95 o                         
  10  -2   2       1012.62       1078.72        78.16 o                         
  11  -2   2        318.46        310.11        53.77 o                         
 -11  -1   2       1796.79       1916.91        91.32 o                         
 -10  -1   2       2388.82       2775.99       111.71 o                         
  -9  -1   2       1288.84       1972.60        69.42 o                         
  -8  -1   2       1330.05       1967.03        65.99 o                         
  -7  -1   2        275.33        356.46        35.24 o                         
  -6  -1   2         95.50         80.45        24.28 o                         
  -5  -1   2        568.76        646.25        28.77 o                         
  -4  -1   2        607.96        543.51        24.91 o                         
  -3  -1   2       4688.63       4552.95        50.51 o                         
  -2  -1   2      13131.38      13287.75       110.10 o                         
  -1  -1   2      16806.70      17863.81       255.71 o                         
   0  -1   2      11980.59      12605.97       214.85 o                         
   1  -1   2      59671.48      59072.42       771.50 o                         
   2  -1   2      67402.43      67064.36       561.15 o                         
   3  -1   2      15665.63      15282.12       145.98 o                         
   4  -1   2       8894.50       8456.13        97.01 o                         
   5  -1   2       6202.52       5945.03        83.44 o                         
   6  -1   2       3162.63       3114.91        67.72 o                         
   7  -1   2        587.99        857.04        95.57 o                         
   8  -1   2        392.22        576.04        63.75 o                         
   9  -1   2         36.45        126.04        47.63 o                         
  10  -1   2         49.25        199.03        45.47 o                         
  11  -1   2        421.37        335.00        58.84 o                         
 -11   0   2        158.65        423.65        57.12 o                         
  -8   0   2        147.68        344.38        37.91 o                         
  -7   0   2       3041.47       3270.30        72.79 o                         
  -6   0   2       4595.84       4336.12        65.65 o                         
  -5   0   2      11611.42      11403.64       102.66 o                         
  -4   0   2      13123.14      12622.48       114.01 o                         
  -3   0   2      17367.05      16690.20       125.47 o                         
  -2   0   2      23592.54      23141.97       151.99 o                         
  -1   0   2      20747.67      20519.02       158.36 o                         
   0   0   2      12320.65      12321.02       124.00 o                         
   1   0   2      22069.94      21306.86       235.71 o                         
   2   0   2      20474.29      20577.70       162.56 o                         
   3   0   2       2158.31       2050.64        38.10 o                         
   4   0   2       3043.78       3114.69        51.90 o                         
   5   0   2         90.09        121.20        33.56 o                         
   6   0   2          7.48         -9.51        30.85 o                         
   7   0   2        495.53        571.92        45.82 o                         
   8   0   2        946.55       1305.94        69.03 o                         
   9   0   2       1341.04       1545.03        97.07 o                         
  10   0   2       1982.36       2091.76        78.86 o                         
  11   0   2       1119.54       1031.96        62.65 o                         
 -11   1   2        368.64        403.76        83.69 o                         
 -10   1   2        867.43        982.73        51.78 o                         
  -9   1   2       1720.27       2091.35        70.45 o                         
  -8   1   2       2424.87       2506.06        61.79 o                         
  -7   1   2       6648.67       6385.87        85.45 o                         
  -6   1   2       5638.28       5562.19        75.00 o                         
  -5   1   2      11905.66      11389.78       112.34 o                         
  -4   1   2       9078.89       8515.19        75.45 o                         
  -3   1   2       5848.26       5522.52        43.70 o                         
  -2   1   2       2341.28       2321.83        33.05 o                         
  -1   1   2        614.06        618.24        31.33 o                         
   0   1   2         22.48         35.61         5.91 o                         
   1   1   2        134.69        219.28        22.97 o                         
   2   1   2        537.62        570.79        26.75 o                         
   3   1   2       1683.08       1662.76        33.17 o                         
   4   1   2       5392.24       5609.12       100.62 o                         
   5   1   2       2677.07       2526.53        53.36 o                         
   6   1   2       4945.65       4783.99        80.17 o                         
   7   1   2       6234.66       6264.71        98.08 o                         
   8   1   2       3328.00       3225.31        79.03 o                         
   9   1   2       2928.73       2890.41        77.03 o                         
  10   1   2       2154.04       2105.24       133.48 o                         
  11   1   2        504.32        415.30        63.76 o                         
 -11   2   2       1433.04       1434.15       106.11 o                         
 -10   2   2       1753.66       1827.53        68.03 o                         
  -9   2   2       2470.84       2350.78        76.23 o                         
  -8   2   2       2106.64       2289.04        59.88 o                         
  -7   2   2       1858.44       2200.99        61.06 o                         
  -6   2   2       2675.79       2752.63        54.14 o                         
  -5   2   2        746.29        793.60        32.34 o                         
  -4   2   2        330.66        364.30        20.06 o                         
  -3   2   2        642.26        672.80        15.82 o                         
  -2   2   2         68.44         59.49         8.73 o                         
  -1   2   2       1721.76       1710.40        25.31 o                         
   0   2   2       1770.81       1974.17        25.37 o                         
   1   2   2      44845.22      46365.02       555.98 o                         
   2   2   2       6729.15       6556.85        74.87 o                         
   3   2   2      10533.46      10583.98       131.67 o                         
   4   2   2       6447.83       6262.14        98.01 o                         
   5   2   2       5814.23       5689.67       100.64 o                         
   6   2   2       5728.39       5370.20       178.73 o                         
   7   2   2       3925.66       3812.40       147.57 o                         
   8   2   2       2154.11       2015.69        81.42 o                         
   9   2   2        600.85        531.46        58.39 o                         
  10   2   2        419.11        418.92        65.89 o                         
  11   2   2         54.51         56.00        55.01 o                         
 -11   3   2        913.09        669.88       110.36 o                         
 -10   3   2        604.07        726.18        56.27 o                         
  -9   3   2       1102.95       1327.31        84.21 o                         
  -8   3   2        162.52        496.98        98.04 o                         
  -7   3   2         33.12        113.81        64.44 o                         
  -6   3   2        124.13        187.97        27.48 o                         
  -5   3   2       1688.06       1735.70        41.43 o                         
  -4   3   2       4083.10       4012.40        53.18 o                         
  -3   3   2       7148.30       6809.57        65.97 o                         
  -2   3   2      18828.61      18650.90       171.72 o                         
  -1   3   2      25323.96      24897.28       229.75 o                         
   0   3   2      34669.14      34781.15       295.95 o                         
   1   3   2      11505.36      11237.11       114.05 o                         
   2   3   2      16198.15      15930.24       156.99 o                         
   3   3   2      10386.77      10138.12       132.17 o                         
   4   3   2       6057.08       6070.83        99.83 o                         
   5   3   2       3077.65       3013.64        77.39 o                         
   6   3   2        951.10       1028.79        80.90 o                         
   7   3   2         43.07         51.98        31.27 o                         
   8   3   2        217.41        197.05        46.36 o                         
   9   3   2        124.02        121.44        49.28 o                         
  10   3   2        230.44        196.74        61.16 o                         
  11   3   2        350.04        349.42        80.98 o                         
 -11   4   2         25.30        110.81        87.75 o                         
 -10   4   2        103.01         54.54        57.47 o                         
  -9   4   2        458.22        504.19        47.07 o                         
  -8   4   2       1330.36       1742.22        72.32 o                         
  -7   4   2       3220.17       3445.28        58.61 o                         
  -6   4   2       5776.62       5663.27        68.93 o                         
  -5   4   2       7227.80       7017.42        83.82 o                         
  -4   4   2       9761.54       9273.29        95.96 o                         
  -3   4   2      22627.73      22117.63       179.48 o                         
  -2   4   2      14247.88      13790.65       122.85 o                         
  -1   4   2      19094.49      19198.28       146.78 o                         
   0   4   2      12434.55      12555.89       126.74 o                         
   1   4   2       6428.02       6518.16        89.44 o                         
   2   4   2       8408.23       8991.28       105.28 o                         
   3   4   2       2958.49       3080.83        54.14 o                         
   4   4   2        562.31        687.71        55.88 o                         
   5   4   2        408.11        376.49        34.39 o                         
   6   4   2        324.94        342.19        55.63 o                         
   7   4   2       1253.62       1386.13        62.18 o                         
   8   4   2       1611.43       1592.84        79.87 o                         
   9   4   2       2761.64       2676.64       102.08 o                         
  10   4   2       1736.22       1565.82        94.25 o                         
 -10   5   2       1538.09       1556.83       344.13 o                         
  -9   5   2       3469.05       3586.96        89.15 o                         
  -8   5   2       3725.95       3610.32        87.82 o                         
  -7   5   2       5134.64       4973.77        78.53 o                         
  -6   5   2       4643.39       4644.06        71.49 o                         
  -5   5   2       5210.53       4980.01        71.06 o                         
  -4   5   2       3257.97       3075.30        53.07 o                         
  -3   5   2       4081.86       3930.19        60.61 o                         
  -2   5   2       2855.77       2879.60        42.45 o                         
  -1   5   2       2123.62       2094.80        39.35 o                         
   0   5   2         94.25        103.01        15.34 o                         
   1   5   2        281.68        349.78        19.42 o                         
   2   5   2       1180.12       1152.61        47.66 o                         
   3   5   2       2015.32       2103.48        59.48 o                         
   4   5   2       2820.28       2820.39        62.59 o                         
   5   5   2       4202.18       4087.78        91.66 o                         
   6   5   2       4748.68       4767.82        89.19 o                         
   7   5   2       3142.10       3131.49        92.12 o                         
   8   5   2       2328.42       2168.47        88.47 o                         
   9   5   2       1148.73       1091.93       122.00 o                         
  10   5   2        998.69       1013.69        81.21 o                         
 -10   6   2       2111.92       2067.49       110.61 o                         
  -9   6   2       1878.13       2062.96       138.87 o                         
  -8   6   2       1414.76       1561.83        65.28 o                         
  -7   6   2       1481.02       1614.47        57.90 o                         
  -6   6   2       1606.14       1673.47        54.23 o                         
  -5   6   2        192.93        191.10        26.12 o                         
  -4   6   2         12.62         12.26        23.08 o                         
  -3   6   2         33.79         54.55        22.65 o                         
  -2   6   2        791.51        786.24        31.41 o                         
  -1   6   2       4121.85       3935.85        53.76 o                         
   0   6   2       3951.91       3841.89        51.92 o                         
   1   6   2       4814.41       4661.28        57.89 o                         
   2   6   2       5114.70       4938.62        77.08 o                         
   3   6   2       6639.17       6483.96        93.95 o                         
   4   6   2       4506.61       4337.15        79.21 o                         
   5   6   2       4934.81       4676.33        77.05 o                         
   6   6   2       1763.58       1783.64        63.89 o                         
   7   6   2        943.80       1073.44        66.29 o                         
   8   6   2        609.49        611.37        60.88 o                         
   9   6   2         14.28         16.76        53.00 o                         
  10   6   2         35.59        -26.97        50.31 o                         
 -10   7   2        166.54        201.12        89.48 o                         
  -9   7   2        102.16         38.81        57.19 o                         
  -8   7   2         11.14        -32.34        32.34 o                         
  -7   7   2        131.89         84.35        33.92 o                         
  -6   7   2       1021.12       1119.44        57.89 o                         
  -5   7   2       2556.77       2491.79        57.59 o                         
  -4   7   2       3547.14       3531.98        63.10 o                         
  -3   7   2       5102.96       5004.28        73.14 o                         
  -2   7   2       8315.95       7839.34        98.31 o                         
  -1   7   2      12214.05      11895.72       112.29 o                         
   0   7   2       5326.56       5104.67        85.69 o                         
   1   7   2       2712.54       2626.93        47.20 o                         
   2   7   2       4291.12       4302.95        70.11 o                         
   3   7   2       3143.55       3233.78        62.95 o                         
   4   7   2       1340.14       1287.64        47.79 o                         
   5   7   2        834.17        770.03        46.95 o                         
   6   7   2        523.03        543.58        52.87 o                         
   7   7   2          4.79        -40.56        40.56 o                         
   8   7   2        483.94        431.95        58.94 o                         
   9   7   2        401.43        422.09        97.37 o                         
  -9   8   2       1054.92       1155.33       134.72 o                         
  -8   8   2       1493.17       1464.93        76.65 o                         
  -7   8   2       2203.82       2307.80        65.36 o                         
  -6   8   2       3509.72       3428.77        71.08 o                         
  -5   8   2       3967.24       4060.03        73.90 o                         
  -4   8   2       4954.88       4850.49        88.41 o                         
  -3   8   2       6008.44       5870.97        83.39 o                         
  -2   8   2       8946.15       8584.66       113.25 o                         
  -1   8   2       5631.03       5588.72        87.03 o                         
   0   8   2       2397.30       2367.07        51.75 o                         
   1   8   2        881.06        907.87        36.22 o                         
   2   8   2        544.04        595.86        35.47 o                         
   3   8   2         48.45         37.75        24.54 o                         
   4   8   2        131.71        141.43        34.76 o                         
   5   8   2       1054.28       1116.44        65.82 o                         
   6   8   2       1045.58       1180.90        70.24 o                         
   7   8   2       1862.56       1913.04        92.25 o                         
   8   8   2       1487.16       1526.01        89.43 o                         
   9   8   2        969.86        739.14        70.09 o                         
  -9   9   2       1822.08       2190.16       192.65 o                         
  -8   9   2       2020.68       2128.17        98.52 o                         
  -7   9   2       2327.25       2378.79       111.69 o                         
  -6   9   2       2943.79       2783.28        73.21 o                         
  -5   9   2       2371.89       2448.72        72.10 o                         
  -4   9   2       1930.85       1907.31        79.68 o                         
  -3   9   2       1375.29       1330.53        51.92 o                         
  -2   9   2       1377.86       1281.90        67.09 o                         
  -1   9   2        697.38        719.93        37.84 o                         
   0   9   2          7.09         -0.43        20.77 o                         
   1   9   2        233.55        231.49        30.15 o                         
   2   9   2        624.84        647.03        53.90 o                         
   3   9   2       2028.92       2045.28        79.38 o                         
   4   9   2       2835.83       2763.71        92.09 o                         
   5   9   2       1972.55       1762.58        84.15 o                         
   6   9   2       1752.61       1772.66        95.47 o                         
   7   9   2       1962.35       2012.71       103.09 o                         
   8   9   2       1118.24        890.47        74.83 o                         
  -8  10   2        987.85       1079.06        98.75 o                         
  -7  10   2        582.54        600.73        83.56 o                         
  -6  10   2        348.44        260.36        42.51 o                         
  -5  10   2          7.31         32.70        36.31 o                         
  -4  10   2          3.68        -18.77        32.01 o                         
  -3  10   2        395.42        395.69        70.82 o                         
  -2  10   2        973.05        994.85        46.58 o                         
  -1  10   2       2060.07       1977.55        58.23 o                         
   0  10   2       1866.04       1875.72        84.55 o                         
   1  10   2       1853.01       1866.45        59.27 o                         
   2  10   2       3149.50       3076.47        92.22 o                         
   3  10   2       2221.40       2213.41        86.89 o                         
   4  10   2       2161.16       2040.90        89.39 o                         
   5  10   2       1364.57       1419.70        85.32 o                         
   6  10   2       1025.41       1138.68        79.94 o                         
   7  10   2        412.68        505.70        67.84 o                         
  -7  11   2        315.67        299.36        61.04 o                         
  -6  11   2        657.28        530.31        64.74 o                         
  -5  11   2        991.70       1130.21        91.27 o                         
  -4  11   2       2484.70       2454.82        96.13 o                         
  -3  11   2       2507.59       2427.10        77.49 o                         
  -2  11   2       2346.39       2328.15        85.52 o                         
  -1  11   2       2239.40       2124.19        70.75 o                         
   0  11   2       2196.93       2146.96       109.53 o                         
   1  11   2       1692.86       1652.70        82.45 o                         
   2  11   2       1322.89       1215.96        78.23 o                         
   3  11   2        616.52        721.46        61.34 o                         
   4  11   2        337.97        395.12        56.97 o                         
   5  11   2          5.01         -5.46        47.88 o                         
   6  11   2          2.64         49.68        70.54 o                         
  -6  12   2       1652.86       1665.77        95.05 o                         
  -5  12   2       2050.73       1970.26        88.86 o                         
  -4  12   2       1642.30       1695.94        77.51 o                         
  -3  12   2       1237.19       1280.06        87.08 o                         
  -2  12   2       1478.30       1495.57        83.19 o                         
  -1  12   2        603.08        548.13        49.29 o                         
   0  12   2        438.18        390.70        43.07 o                         
   1  12   2         10.68         70.72        47.90 o                         
   2  12   2        216.20        271.91       110.77 o                         
   3  12   2        257.86        306.52        61.98 o                         
   4  12   2        628.66        621.82        66.41 o                         
   5  12   2        791.07        763.50        72.46 o                         
  -4  13   2        789.00        734.89        56.45 o                         
  -3  13   2        158.34        119.09        43.48 o                         
  -2  13   2         10.94          8.52        55.98 o                         
  -1  13   2         53.71         48.30        39.60 o                         
   0  13   2         34.50         65.46        45.21 o                         
   1  13   2        554.15        617.05        65.33 o                         
   2  13   2        803.49        861.45        71.30 o                         
   3  13   2       1482.04       1573.65        92.16 o                         
  -3 -14   3        514.03        493.71        83.60 o                         
  -2 -14   3       1640.79       1643.61        86.83 o                         
  -1 -14   3       2663.37       2478.22       117.81 o                         
   0 -14   3       2608.60       2376.12        80.65 o                         
   1 -14   3       2420.94       2232.48       104.34 o                         
   2 -14   3       2440.06       2193.24       129.92 o                         
   3 -14   3       1361.68       1236.14       101.10 o                         
  -5 -13   3       1681.81       1875.13        95.53 o                         
  -4 -13   3       1379.67       1483.86        82.40 o                         
  -3 -13   3       2086.28       1836.80       148.08 o                         
  -2 -13   3       1518.38       1647.02       203.58 o                         
  -1 -13   3       1871.89       1684.56        69.09 o                         
   0 -13   3       1019.27        950.43        55.15 o                         
   1 -13   3       1150.03       1256.56       125.07 o                         
   2 -13   3        345.89        488.96        69.66 o                         
   3 -13   3         31.70        221.22        48.31 o                         
   4 -13   3          3.19          6.35        64.22 o                         
   5 -13   3         68.87         48.98        83.64 o                         
  -6 -12   3       2204.81       2463.75       103.22 o                         
  -5 -12   3       1733.90       1741.55        97.01 o                         
  -4 -12   3        731.93        808.70        67.30 o                         
  -3 -12   3        216.40        181.81        51.74 o                         
  -2 -12   3        589.51        625.67        49.75 o                         
  -1 -12   3         26.07         -6.34        30.47 o                         
   0 -12   3        104.07        104.45        45.84 o                         
   1 -12   3        411.65        489.80        66.59 o                         
   2 -12   3        778.03       1015.55       125.41 o                         
   3 -12   3       1540.14       1821.00        74.95 o                         
   4 -12   3       1335.44       1622.48        89.25 o                         
   5 -12   3       1927.08       2036.88       192.25 o                         
   6 -12   3       2240.84       2068.27       133.62 o                         
  -7 -11   3        305.73        391.75        57.95 o                         
  -6 -11   3         21.02        157.77       104.21 o                         
  -5 -11   3        152.12        164.13        48.26 o                         
  -4 -11   3        191.91        213.57        45.08 o                         
  -3 -11   3        222.25        209.13        39.53 o                         
  -2 -11   3       2240.57       2138.73        59.50 o                         
  -1 -11   3       2655.74       2607.95        65.89 o                         
   0 -11   3       4138.98       4128.27        77.32 o                         
   1 -11   3       4061.55       3949.61        75.69 o                         
   2 -11   3       4684.85       4719.56        95.85 o                         
   3 -11   3       3954.60       3741.94        86.68 o                         
   4 -11   3       2844.24       2791.21       119.63 o                         
   5 -11   3       2204.11       2202.59        79.75 o                         
   6 -11   3       1769.58       1666.73       119.77 o                         
   7 -11   3       1412.55       1421.23        95.21 o                         
  -8 -10   3          0.37        -17.15        46.19 o                         
  -7 -10   3        225.37        334.02        93.22 o                         
  -6 -10   3        361.22        393.04        54.41 o                         
  -5 -10   3       1512.53       1762.37        73.37 o                         
  -4 -10   3       3074.79       3625.51        87.88 o                         
  -3 -10   3       5147.73       5636.71       102.22 o                         
  -2 -10   3       3554.48       3557.36        68.32 o                         
  -1 -10   3       7735.75       7426.14       113.77 o                         
   0 -10   3       6226.06       6030.18        88.48 o                         
   1 -10   3       6956.69       6581.79       102.46 o                         
   2 -10   3       2573.27       2643.96        73.12 o                         
   3 -10   3       2432.74       2677.29        63.40 o                         
   4 -10   3        780.71       1288.15        56.74 o                         
   5 -10   3        321.48       1237.73        91.05 o                         
   6 -10   3        177.84        471.93        77.37 o                         
   7 -10   3          7.41         58.17        42.79 o                         
   8 -10   3        111.88        117.82        57.66 o                         
  -9  -9   3        466.33        316.58        58.28 o                         
  -8  -9   3       1435.92       1260.26       105.11 o                         
  -7  -9   3       1775.08       1793.72        88.29 o                         
  -6  -9   3       3661.94       3836.72        94.07 o                         
  -5  -9   3       4160.45       4808.74        98.04 o                         
  -4  -9   3       4484.78       5447.79        99.46 o                         
  -3  -9   3       3431.07       4186.58       143.74 o                         
  -2  -9   3       5600.52       5864.33        97.70 o                         
  -1  -9   3       4463.66       4367.60        70.77 o                         
   0  -9   3       3383.41       3165.26        61.29 o                         
   1  -9   3       1783.08       1779.53        60.46 o                         
   2  -9   3        310.42        302.14        35.97 o                         
   3  -9   3        777.65       1145.12        45.34 o                         
   6  -9   3       1159.23       1724.86       119.74 o                         
   7  -9   3       1205.58       1189.49        64.11 o                         
   8  -9   3        921.13        866.06       138.53 o                         
   9  -9   3       1338.91       1072.85        82.93 o                         
  -9  -8   3       2053.10       1942.34        98.90 o                         
  -8  -8   3       2874.27       2724.86       101.11 o                         
  -7  -8   3       2138.04       2278.63        79.62 o                         
  -6  -8   3       1775.28       1959.52        71.03 o                         
  -5  -8   3       3635.31       4097.66        88.62 o                         
  -4  -8   3       1604.44       1907.21        61.91 o                         
  -3  -8   3        915.14       1009.93        49.54 o                         
  -2  -8   3          5.67         29.81        22.61 o                         
  -1  -8   3          1.22         33.17        23.45 o                         
   0  -8   3        482.14        586.97        32.50 o                         
   1  -8   3       1675.98       1671.99        46.46 o                         
   2  -8   3       1737.55       1656.81        71.83 o                         
   3  -8   3       4128.93       4296.55        73.15 o                         
   4  -8   3       5183.76       5091.56        75.44 o                         
   5  -8   3       4043.44       4073.44        87.96 o                         
   6  -8   3       3335.11       3070.37        78.08 o                         
   7  -8   3       2492.04       2463.27        81.51 o                         
   8  -8   3       1613.70       1714.57        75.06 o                         
   9  -8   3       1334.62       1290.80        93.01 o                         
 -10  -7   3       1445.96       1632.39        92.88 o                         
  -9  -7   3       1656.60       1861.53        93.06 o                         
  -8  -7   3        376.61        340.09        47.77 o                         
  -7  -7   3        254.99        301.69        41.65 o                         
  -6  -7   3        131.28        141.40        34.69 o                         
  -5  -7   3          2.66          3.00        28.44 o                         
  -4  -7   3        651.77        907.26        45.38 o                         
  -3  -7   3       2291.83       2782.42        76.69 o                         
  -2  -7   3       6990.29       7662.14        88.98 o                         
  -1  -7   3       5949.03       5923.71        93.97 o                         
   0  -7   3      10237.53       9963.68       104.47 o                         
   1  -7   3       9924.88       9790.81       102.98 o                         
   2  -7   3       7893.22       7755.02        93.41 o                         
   3  -7   3       8706.56       8486.23        95.52 o                         
   4  -7   3       5066.84       4889.59        82.85 o                         
   5  -7   3       4749.15       4922.94       124.77 o                         
   6  -7   3       1339.65       1568.59        61.77 o                         
   7  -7   3       1041.98       1250.83        72.27 o                         
   8  -7   3        279.99        340.16        48.14 o                         
   9  -7   3          3.98         -7.54        45.52 o                         
  10  -7   3        105.32          1.36        46.35 o                         
 -10  -6   3         94.63        211.22        52.39 o                         
  -9  -6   3        160.23        293.14        53.20 o                         
  -8  -6   3        475.85        506.57        53.23 o                         
  -7  -6   3       1006.43       1040.66        77.66 o                         
  -6  -6   3       2966.05       3056.35        74.23 o                         
  -5  -6   3       6899.30       7101.51       105.24 o                         
  -4  -6   3      11601.29      13746.12       157.52 o                         
  -3  -6   3      12084.16      14653.71       147.94 o                         
  -2  -6   3      13526.17      15453.68       162.25 o                         
  -1  -6   3      13143.79      13107.88       154.54 o                         
   0  -6   3       7728.51       7218.92        87.01 o                         
   1  -6   3       4262.82       4000.31        55.19 o                         
   2  -6   3       6210.24       5978.07        77.76 o                         
   3  -6   3       4872.58       4810.54        74.20 o                         
   4  -6   3       1355.87       1525.74        88.43 o                         
   8  -6   3        463.15        602.55        50.30 o                         
   9  -6   3       1207.93       1308.12        69.26 o                         
  10  -6   3       1172.86       1082.85        65.25 o                         
 -10  -5   3       1392.24       1577.90       194.57 o                         
  -9  -5   3       2221.57       2170.90        79.43 o                         
  -8  -5   3       3562.43       3368.03        95.71 o                         
  -7  -5   3       3405.69       3477.62        80.15 o                         
  -6  -5   3       6840.55       6708.36       103.41 o                         
  -5  -5   3      11676.49      11823.29       141.83 o                         
  -4  -5   3       9541.19      10208.31       122.56 o                         
  -3  -5   3      10283.46      12563.09       119.52 o                         
  -2  -5   3      13112.98      15836.60       153.95 o                         
  -1  -5   3      11407.85      12412.33       150.85 o                         
   0  -5   3       1345.96       1230.01        29.33 o                         
   1  -5   3       1469.54       1505.34        30.94 o                         
   2  -5   3         13.18         13.62        14.24 o                         
   3  -5   3        144.72        118.29        21.57 o                         
   4  -5   3       2158.09       2081.61        51.63 o                         
   5  -5   3       1869.97       2129.65        67.69 o                         
   6  -5   3       3528.81       3901.77        77.91 o                         
   7  -5   3       2523.30       3019.26        85.34 o                         
   8  -5   3       2402.92       2418.19        82.49 o                         
   9  -5   3       2208.87       2100.06       104.40 o                         
  10  -5   3       1141.16       1156.65        67.27 o                         
 -11  -4   3       1907.27       1913.54       154.40 o                         
 -10  -4   3       2178.84       2148.59       109.50 o                         
  -9  -4   3       4162.31       4061.30        95.30 o                         
  -8  -4   3       3194.34       2916.75        78.22 o                         
  -7  -4   3       1501.84       1496.86        48.57 o                         
  -6  -4   3       1995.48       2034.11        53.63 o                         
  -5  -4   3       3290.17       3367.08        56.51 o                         
  -4  -4   3       2487.03       2545.83        45.29 o                         
  -3  -4   3        890.11       1144.60        30.29 o                         
  -2  -4   3         72.09         91.27        18.08 o                         
  -1  -4   3        120.33        124.04        13.96 o                         
   0  -4   3       3433.45       3507.29        42.24 o                         
   1  -4   3       4502.13       4410.91        57.43 o                         
   2  -4   3       3059.30       2758.71        40.67 o                         
   3  -4   3       6436.41       6406.79        79.43 o                         
   4  -4   3       8031.52       7725.67        96.57 o                         
   5  -4   3       5296.77       5035.93        80.76 o                         
   6  -4   3       3329.13       3319.14        71.80 o                         
   7  -4   3       2804.55       2780.64        72.38 o                         
   8  -4   3       1687.99       1719.86        70.93 o                         
   9  -4   3        752.80        815.66        57.57 o                         
  10  -4   3        925.37        923.65        74.85 o                         
  11  -4   3        178.31        166.25        50.29 o                         
 -11  -3   3       1397.01       1736.04       129.88 o                         
 -10  -3   3       1480.03       1765.61        72.90 o                         
  -9  -3   3       1836.65       2125.13        78.70 o                         
  -8  -3   3        787.10        839.30        43.47 o                         
  -7  -3   3        334.53        339.84        30.37 o                         
  -6  -3   3          2.01         27.92        23.56 o                         
  -5  -3   3       1033.58       1086.42        37.70 o                         
  -4  -3   3       2050.91       2048.01        39.47 o                         
  -3  -3   3       7592.20       8255.16       127.94 o                         
  -2  -3   3       7056.83       7710.18       109.39 o                         
  -1  -3   3      11628.62      12724.62       344.04 o                         
   0  -3   3       7659.56       7572.44        68.36 o                         
   1  -3   3       6604.11       6364.74        84.79 o                         
   2  -3   3      11238.98      10712.26       107.07 o                         
   3  -3   3      15504.04      15557.22       152.43 o                         
   4  -3   3       6681.35       6619.64        85.07 o                         
   5  -3   3       2058.25       2031.54        63.23 o                         
   6  -3   3        190.50        266.75        34.64 o                         
   7  -3   3        569.37        632.33        42.76 o                         
   8  -3   3         25.51        131.63        67.19 o                         
   9  -3   3        118.48        291.91        45.31 o                         
  10  -3   3        629.64        607.51       133.35 o                         
  11  -3   3        442.71        328.69        54.11 o                         
 -10  -2   3         15.97        174.61        35.79 o                         
  -9  -2   3        338.12        509.97        53.73 o                         
  -8  -2   3        880.67       1010.04        50.28 o                         
  -7  -2   3       3323.03       3350.19        87.76 o                         
  -6  -2   3       7663.05       7411.15       101.41 o                         
  -5  -2   3       9594.53       9275.76       107.90 o                         
  -4  -2   3      10935.43      10360.62        99.99 o                         
  -3  -2   3      22821.80      23448.27       191.30 o                         
  -2  -2   3      18709.87      19469.98       214.83 o                         
  -1  -2   3      11174.69      11426.43       139.61 o                         
   0  -2   3      23192.42      23445.49       279.56 o                         
   1  -2   3       8783.07       8738.39       102.23 o                         
   2  -2   3       7707.16       7670.08        88.24 o                         
   3  -2   3       4281.09       4436.96        59.36 o                         
   4  -2   3       1549.58       1559.74        40.70 o                         
   5  -2   3        222.49        218.41        33.70 o                         
   6  -2   3        463.84        554.36        39.32 o                         
   7  -2   3       2037.18       2130.63        63.78 o                         
   8  -2   3       2411.11       2792.40       125.96 o                         
   9  -2   3       2917.12       3135.56       129.96 o                         
  10  -2   3       1793.18       1737.58        96.89 o                         
  11  -2   3       1614.37       1618.57        80.29 o                         
 -11  -1   3       1412.23       1479.84        75.10 o                         
 -10  -1   3       2237.94       2307.96        86.63 o                         
  -9  -1   3       3615.94       3575.80        74.59 o                         
  -8  -1   3       5334.68       5335.95        83.50 o                         
  -7  -1   3       7239.52       7010.02        90.21 o                         
  -6  -1   3       9236.45       9052.04       113.03 o                         
  -5  -1   3      15321.18      14641.87       150.03 o                         
  -4  -1   3      16107.22      16445.27       143.05 o                         
  -3  -1   3      13195.23      13109.99       113.11 o                         
  -2  -1   3       8026.61       8035.42        65.52 o                         
  -1  -1   3       4422.07       4713.56        43.84 o                         
   0  -1   3       1401.12       1471.71        17.35 o                         
   1  -1   3       2186.37       2178.54        39.01 o                         
   2  -1   3       7918.54       8061.60        82.13 o                         
   3  -1   3      10849.60      11319.88       114.59 o                         
   4  -1   3       1464.31       1272.14        52.84 o                         
   5  -1   3       5056.82       4910.83        75.61 o                         
   6  -1   3       6439.18       6077.64        93.38 o                         
   7  -1   3       4771.41       4643.62        77.69 o                         
   8  -1   3       3771.25       4024.68        99.86 o                         
   9  -1   3       3422.54       3372.60       122.78 o                         
  10  -1   3       2277.84       2278.62        84.21 o                         
  11  -1   3       1073.89       1080.87       100.53 o                         
 -11   0   3       2063.19       2139.49        91.32 o                         
 -10   0   3       2214.00       2306.49        81.10 o                         
  -9   0   3       2779.74       2957.80        81.31 o                         
  -8   0   3       3754.01       3849.41        74.13 o                         
  -7   0   3       7457.24       7354.75       103.60 o                         
  -6   0   3       1236.27       1235.86        42.34 o                         
  -5   0   3       1060.93        983.66        30.93 o                         
  -4   0   3       2732.80       2662.27        36.01 o                         
  -3   0   3         23.76         16.04        10.71 o                         
  -2   0   3         22.47         36.26        11.87 o                         
  -1   0   3        388.16        390.47        23.05 o                         
   0   0   3       8317.13       8177.17        63.11 o                         
   1   0   3       9319.33       9012.08       113.12 o                         
   2   0   3      16551.58      16482.01       150.43 o                         
   3   0   3       5585.17       5328.69        79.25 o                         
   4   0   3       7727.66       7511.27        89.67 o                         
   5   0   3       6002.32       6090.99        91.18 o                         
   6   0   3       4916.68       4939.03        83.03 o                         
   7   0   3       2462.20       2485.53        74.30 o                         
   8   0   3       1533.92       1509.20        70.65 o                         
   9   0   3        491.04        528.66        61.44 o                         
  10   0   3        187.18        195.51        45.53 o                         
  11   0   3          9.68        -53.00        53.00 o                         
 -11   1   3        882.73        871.70        89.90 o                         
 -10   1   3        794.99        870.03        56.96 o                         
  -9   1   3        955.44       1098.60       104.00 o                         
  -8   1   3        234.91        281.87        85.66 o                         
  -7   1   3          0.59        -19.71        27.01 o                         
  -6   1   3       1275.93       1241.05        47.86 o                         
  -5   1   3       1332.59       1364.94        47.53 o                         
  -4   1   3       2070.98       1943.61        32.53 o                         
  -3   1   3       5877.90       5771.53        62.12 o                         
  -2   1   3       5475.72       5258.68        72.29 o                         
  -1   1   3      14700.45      14781.42       154.17 o                         
   0   1   3        470.74        533.32        16.94 o                         
   1   1   3      20762.24      20690.99       208.67 o                         
   2   1   3       5776.09       5724.67        76.11 o                         
   3   1   3       5704.98       5599.80        68.09 o                         
   4   1   3       2545.79       2421.58        46.30 o                         
   5   1   3        728.62        709.99        39.80 o                         
   6   1   3         43.00         31.79        26.66 o                         
   7   1   3         81.43         47.45        42.85 o                         
   8   1   3        244.96        201.16        39.41 o                         
   9   1   3        396.81        283.01        42.19 o                         
  10   1   3        723.92        809.36        88.50 o                         
  11   1   3        803.67        616.42        68.85 o                         
 -11   2   3         15.57         -0.79        55.14 o                         
 -10   2   3        296.54        374.73        46.47 o                         
  -9   2   3        519.34        595.28        51.36 o                         
  -8   2   3       1462.65       1542.53        74.31 o                         
  -7   2   3       4178.74       4068.54        77.64 o                         
  -6   2   3       3615.53       3554.32        59.96 o                         
  -5   2   3      11012.06      10671.05       106.67 o                         
  -4   2   3      11184.47      10967.74       121.44 o                         
  -3   2   3       8470.85       7980.42        88.06 o                         
  -2   2   3      10727.90      10673.03       158.12 o                         
  -1   2   3       9535.43       9376.40        86.82 o                         
   0   2   3      18957.95      19098.59       196.97 o                         
   1   2   3      10167.73      10535.37       103.77 o                         
   2   2   3         72.77         54.61        14.29 o                         
   3   2   3        838.88        867.36        47.53 o                         
   4   2   3         10.90        -23.47        23.47 o                         
   5   2   3        790.67        746.82        45.93 o                         
   6   2   3       1933.60       1851.46        69.01 o                         
   7   2   3       3728.22       3701.71        95.04 o                         
   8   2   3       2854.44       2790.31       114.79 o                         
   9   2   3       3169.78       3169.85       103.41 o                         
  10   2   3       2388.99       2481.30       104.19 o                         
  11   2   3       1274.93       1159.20        82.53 o                         
 -11   3   3       1108.95       1195.25       157.93 o                         
 -10   3   3       1678.19       1577.31       118.94 o                         
  -9   3   3       2482.83       2402.81        76.25 o                         
  -8   3   3       5394.97       5467.70       116.67 o                         
  -7   3   3       7298.73       7076.61        90.78 o                         
  -6   3   3       5030.42       4911.48        74.75 o                         
  -5   3   3       9422.67       9198.10        96.89 o                         
  -4   3   3       3479.48       3217.06        60.15 o                         
  -3   3   3       2366.21       2327.15        50.97 o                         
  -2   3   3        256.54        240.56        14.25 o                         
  -1   3   3       2168.97       2309.47        43.66 o                         
   0   3   3       1145.56       1104.21        26.65 o                         
   1   3   3       4524.98       4624.20        60.24 o                         
   2   3   3       3793.13       3843.72        57.14 o                         
   3   3   3       5183.13       4851.43       111.51 o                         
   4   3   3       4662.88       4617.65        86.80 o                         
   5   3   3       5203.37       5239.29       101.07 o                         
   6   3   3       6521.02       6339.40       118.39 o                         
   7   3   3       7401.54       7330.84       146.27 o                         
   8   3   3       3360.81       3320.05        96.88 o                         
   9   3   3       3190.37       3139.67       104.22 o                         
  10   3   3       1804.54       1875.48       113.24 o                         
 -11   4   3       1561.79       1693.71       204.02 o                         
 -10   4   3       1769.46       1786.85       126.43 o                         
  -9   4   3       2996.72       2950.36       109.33 o                         
  -8   4   3       3421.33       3636.89        79.66 o                         
  -7   4   3       3230.17       3173.65        76.68 o                         
  -6   4   3       1639.03       1666.11        57.98 o                         
  -5   4   3        529.42        535.37        29.59 o                         
  -4   4   3        167.83        208.89        37.21 o                         
  -3   4   3        833.88        902.65        26.73 o                         
  -2   4   3       3235.21       3371.11        42.28 o                         
  -1   4   3       3198.63       3192.03        50.70 o                         
   0   4   3       2777.36       2634.24        40.67 o                         
   1   4   3      18582.49      19022.82       191.57 o                         
   2   4   3       6382.91       6236.13       117.74 o                         
   3   4   3      10399.10      10244.61       171.03 o                         
   4   4   3       8144.76       7708.77       104.72 o                         
   5   4   3       5373.97       5187.70       109.79 o                         
   6   4   3       2640.69       2625.15        67.19 o                         
   7   4   3       2393.40       2395.21        81.81 o                         
   8   4   3        605.32        652.14        58.17 o                         
   9   4   3         86.71         39.43        50.87 o                         
  10   4   3         44.39         22.50        51.18 o                         
 -10   5   3        172.44         45.35        57.07 o                         
  -9   5   3        181.40        162.22        58.71 o                         
  -8   5   3          5.83         58.03        38.37 o                         
  -7   5   3        314.39        372.40        41.65 o                         
  -6   5   3        562.29        643.37        42.88 o                         
  -5   5   3       1110.11       1117.95        40.16 o                         
  -4   5   3       2951.72       2812.17        51.06 o                         
  -3   5   3       3762.39       3503.36        52.28 o                         
  -2   5   3       6108.21       5960.45        64.91 o                         
  -1   5   3       8272.53       7936.83        82.81 o                         
   0   5   3      11854.52      11778.65       113.74 o                         
   1   5   3       6513.40       6297.93        85.90 o                         
   2   5   3       2851.86       2664.83        58.20 o                         
   3   5   3       2032.63       1918.50        53.47 o                         
   4   5   3       1110.44       1155.05        42.23 o                         
   5   5   3        368.87        353.65        29.37 o                         
   6   5   3          5.65        -10.94        28.56 o                         
   7   5   3        586.43        609.66        59.52 o                         
   8   5   3         17.96         -3.91        55.86 o                         
   9   5   3       1244.79       1257.17        85.49 o                         
  10   5   3        597.14        529.53        75.86 o                         
 -10   6   3        566.36        399.51        85.05 o                         
  -9   6   3        939.53       1060.31        79.66 o                         
  -8   6   3       1963.72       2008.19        79.23 o                         
  -7   6   3       1993.93       2062.47        83.69 o                         
  -6   6   3       3423.37       3450.69        65.28 o                         
  -5   6   3       3791.73       3580.06        61.70 o                         
  -4   6   3       4131.72       4045.89        64.40 o                         
  -3   6   3       5637.61       5458.72        67.48 o                         
  -2   6   3       2406.25       2321.43        43.63 o                         
  -1   6   3       2605.54       2668.01        53.40 o                         
   0   6   3        930.01        963.66        39.73 o                         
   1   6   3         30.95         74.24        18.64 o                         
   2   6   3        270.83        208.30        28.35 o                         
   3   6   3        917.48        906.97        45.71 o                         
   4   6   3       2114.49       1939.71        50.94 o                         
   5   6   3       2005.73       1824.59        52.54 o                         
   6   6   3       3698.84       3615.95        94.48 o                         
   7   6   3       1206.83       1228.86        72.64 o                         
   8   6   3       2208.40       2279.42       156.58 o                         
   9   6   3       1997.23       1889.74       158.88 o                         
 -10   7   3       1163.39       1063.39       184.39 o                         
  -9   7   3       1965.48       1943.09       149.46 o                         
  -8   7   3       2129.52       2156.42        83.44 o                         
  -7   7   3       3054.91       3072.28        89.72 o                         
  -6   7   3       1951.21       1986.29        61.67 o                         
  -5   7   3       1479.90       1507.08        51.79 o                         
  -4   7   3        695.33        724.14        36.06 o                         
  -3   7   3        149.26        127.54        25.85 o                         
  -2   7   3        126.36        111.03        24.95 o                         
  -1   7   3        218.92        236.22        23.98 o                         
   0   7   3        857.31        932.05        43.36 o                         
   1   7   3       1277.83       1314.28        40.13 o                         
   2   7   3       2953.34       2948.40        58.02 o                         
   3   7   3       6258.77       6072.74        85.26 o                         
   4   7   3       4019.99       3832.03        86.03 o                         
   5   7   3       6113.86       5868.39       105.69 o                         
   6   7   3       3787.31       3769.49       117.17 o                         
   7   7   3       4897.11       4614.60       118.04 o                         
   8   7   3       1740.91       1641.86       128.86 o                         
   9   7   3        865.65        816.63        72.38 o                         
  -9   8   3       1003.48       1063.03       102.50 o                         
  -8   8   3        731.55        775.96        74.65 o                         
  -7   8   3        443.27        455.75        51.50 o                         
  -6   8   3        246.84        209.32        32.51 o                         
  -5   8   3         43.07         29.64        27.84 o                         
  -4   8   3        164.44        161.38        29.02 o                         
  -3   8   3        810.58        877.49        43.92 o                         
  -2   8   3       3282.45       3145.81        56.55 o                         
  -1   8   3       5766.53       5422.26        83.03 o                         
   0   8   3       3911.14       3773.23        66.72 o                         
   1   8   3       4095.04       3939.21       113.16 o                         
   2   8   3       4956.30       4978.32        88.88 o                         
   3   8   3       4276.29       3968.02        75.93 o                         
   4   8   3       4573.65       4319.71       121.93 o                         
   5   8   3       3226.09       3176.20        94.74 o                         
   6   8   3       1409.97       1371.55       145.23 o                         
   7   8   3        371.47        366.45        56.62 o                         
   8   8   3        190.47        215.41        89.38 o                         
  -8   9   3         81.54        -15.74       195.05 o                         
  -7   9   3        176.40        186.93        55.12 o                         
  -6   9   3        619.62        588.67        45.25 o                         
  -5   9   3       1646.25       1567.37        72.21 o                         
  -4   9   3       2127.70       2120.38        60.39 o                         
  -3   9   3       3405.43       3337.81        68.98 o                         
  -2   9   3       5875.79       5650.66        86.03 o                         
  -1   9   3       6363.33       6069.00       101.84 o                         
   0   9   3       4035.02       3883.24        64.52 o                         
   1   9   3       2020.37       1844.79        58.14 o                         
   2   9   3       2321.00       2409.65       105.81 o                         
   3   9   3       1256.76       1270.43        73.26 o                         
   4   9   3        180.28        157.22        45.33 o                         
   5   9   3         27.81         49.38        43.02 o                         
   6   9   3          7.45        -43.30        43.30 o                         
   7   9   3        106.71         44.91        49.03 o                         
   8   9   3        305.90        244.25        59.61 o                         
  -8  10   3       1001.95        812.10        72.09 o                         
  -7  10   3       1373.15       1494.88       106.58 o                         
  -6  10   3       1470.86       1444.95        67.29 o                         
  -5  10   3       1433.55       1451.10        67.58 o                         
  -4  10   3       1456.03       1415.43        66.74 o                         
  -3  10   3       1858.53       1918.19        94.14 o                         
  -2  10   3        952.60        975.19        50.67 o                         
  -1  10   3        230.18        280.70        36.99 o                         
   0  10   3         37.56         94.71        31.95 o                         
   1  10   3          0.70          8.36        61.21 o                         
   2  10   3         87.76        145.41        44.08 o                         
   3  10   3        858.03        929.43        63.90 o                         
   4  10   3       1037.14        987.20        70.43 o                         
   5  10   3       1356.74       1359.56        80.70 o                         
   6  10   3       1414.13       1467.60        87.31 o                         
   7  10   3       1772.90       1670.16        99.01 o                         
  -7  11   3        736.83        730.01        70.42 o                         
  -6  11   3        442.07        502.51        65.01 o                         
  -5  11   3        177.29        214.28        94.61 o                         
  -4  11   3        257.43        202.86        43.05 o                         
  -3  11   3         85.24        149.70        48.39 o                         
  -2  11   3        199.40        167.93        40.03 o                         
  -1  11   3       1028.61       1034.23        55.81 o                         
   0  11   3        894.61        901.34        51.04 o                         
   1  11   3       1671.99       1715.32        86.26 o                         
   2  11   3       2128.97       2051.78        90.71 o                         
   3  11   3       3408.18       3295.58       120.78 o                         
   4  11   3       3398.77       3313.09       126.11 o                         
   5  11   3       2275.04       2306.46       115.76 o                         
   6  11   3       1633.36       1620.17        97.41 o                         
  -5  12   3        386.30        402.02        60.61 o                         
  -4  12   3        524.87        445.92        51.28 o                         
  -3  12   3        791.47        915.77        58.14 o                         
  -2  12   3       1924.60       1896.50       102.68 o                         
  -1  12   3       3019.64       2847.31        83.56 o                         
   0  12   3       2559.20       2278.45        74.83 o                         
   1  12   3       2268.38       2056.81        97.01 o                         
   2  12   3       2326.26       2350.03       125.68 o                         
   3  12   3       1626.56       1674.36        90.69 o                         
   4  12   3       1398.89       1309.72        81.56 o                         
  -3  13   3       2394.65       2305.94        98.06 o                         
  -2  13   3       1890.30       1779.30        88.55 o                         
  -1  13   3       1526.33       1554.87        86.58 o                         
   0  13   3        990.75       1072.41        96.90 o                         
   1  13   3        904.94       1017.07       103.83 o                         
   2  13   3        602.50        468.68        74.92 o                         
  -3 -14   4       1314.69       1387.76        84.28 o                         
  -2 -14   4        285.62        333.09        74.35 o                         
  -1 -14   4         23.04          3.24        40.08 o                         
   0 -14   4         18.42         -5.33        35.83 o                         
   1 -14   4        129.83        440.34        73.30 o                         
   2 -14   4        400.87        716.03        82.67 o                         
   3 -14   4        809.07        890.16        94.61 o                         
  -5 -13   4         10.26         73.73        48.09 o                         
  -4 -13   4          8.60         22.77        54.91 o                         
  -3 -13   4        116.03        131.01        47.07 o                         
  -2 -13   4        892.59        828.43        55.26 o                         
  -1 -13   4       1115.69       1144.84       108.14 o                         
   0 -13   4       1276.41       1257.92        68.91 o                         
   1 -13   4       2176.87       2165.99        80.03 o                         
   2 -13   4       2585.73       2667.79        84.77 o                         
   3 -13   4       1849.89       1849.58       105.66 o                         
   4 -13   4       1306.02       1290.35        89.14 o                         
   5 -13   4       1262.38       1317.45       117.50 o                         
  -6 -12   4       1805.17       1937.93        94.66 o                         
  -5 -12   4       1717.57       2150.33        99.66 o                         
  -4 -12   4       1547.91       1793.68        87.69 o                         
  -3 -12   4       1485.17       1567.30        72.47 o                         
  -2 -12   4       2848.64       2731.60        69.11 o                         
  -1 -12   4       3421.69       3245.51        74.10 o                         
   0 -12   4       3006.53       2853.63        75.23 o                         
   1 -12   4       2091.73       2161.39        65.17 o                         
   2 -12   4       1533.20       1653.53        62.19 o                         
   3 -12   4        557.93        921.48        67.08 o                         
   4 -12   4        110.24        232.72        85.07 o                         
   5 -12   4         36.50        202.40        94.55 o                         
   6 -12   4         66.04        201.48        61.40 o                         
  -7 -11   4       2096.92       2081.75        96.84 o                         
  -6 -11   4       3307.65       3522.13       122.96 o                         
  -5 -11   4       2594.67       3283.15       116.44 o                         
  -4 -11   4       2895.33       3202.89        87.14 o                         
  -3 -11   4       5255.12       5672.84       106.79 o                         
  -2 -11   4       2714.35       2651.12        69.42 o                         
  -1 -11   4       1702.39       1709.33        63.09 o                         
   0 -11   4        415.33        479.78        36.90 o                         
   1 -11   4        613.88        650.01        52.78 o                         
   3 -11   4        153.16       1165.34       126.15 o                         
   4 -11   4        303.04        947.08        55.92 o                         
   5 -11   4        733.00       1052.52        79.94 o                         
   6 -11   4       1686.33       1817.42       108.99 o                         
   7 -11   4       1977.44       1900.41       113.54 o                         
  -8 -10   4       2942.70       2951.66       129.47 o                         
  -7 -10   4       2629.27       2596.06       141.55 o                         
  -6 -10   4       2586.13       2952.39        92.65 o                         
  -5 -10   4       1877.43       2388.58        78.96 o                         
  -4 -10   4       1834.87       2149.39       114.89 o                         
  -3 -10   4        292.10        351.57        51.34 o                         
  -2 -10   4        104.41        112.40        29.55 o                         
  -1 -10   4         74.64         47.70        27.80 o                         
   0 -10   4        669.19        692.54        60.55 o                         
   1 -10   4        716.29        802.57        40.32 o                         
   2 -10   4       2426.92       2622.95        66.14 o                         
   3 -10   4       1990.50       2491.84        98.07 o                         
   4 -10   4       1566.86       1721.55        71.28 o                         
   5 -10   4       2380.72       2546.49        73.72 o                         
   6 -10   4       2756.82       2653.09        79.50 o                         
   7 -10   4       2899.19       3062.60       219.49 o                         
   8 -10   4       1172.23       1021.86        78.91 o                         
  -9  -9   4       1245.67       1267.95        77.36 o                         
  -8  -9   4       1212.06       1494.63        90.86 o                         
  -7  -9   4        760.80        821.24        59.18 o                         
  -6  -9   4          5.73         15.88        34.70 o                         
  -5  -9   4         30.60         42.13        67.69 o                         
  -4  -9   4        435.24        481.07        40.80 o                         
  -3  -9   4        107.17        197.73        27.37 o                         
  -2  -9   4       1780.46       1830.41        50.38 o                         
  -1  -9   4       4066.56       3982.53        67.21 o                         
   0  -9   4       5068.75       4894.10        84.74 o                         
   1  -9   4       5143.11       4911.67        79.17 o                         
   2  -9   4       4610.20       4465.50        70.41 o                         
   3  -9   4       3315.70       3549.33        74.62 o                         
   4  -9   4       3201.01       3235.02        74.19 o                         
   5  -9   4       2037.03       2213.56        67.07 o                         
   6  -9   4        927.80       1010.41        56.58 o                         
   7  -9   4        317.40        423.54        64.09 o                         
   8  -9   4         14.51         32.40        55.15 o                         
   9  -9   4          0.69         53.03        57.99 o                         
  -9  -8   4         24.02         90.15       110.72 o                         
  -8  -8   4        103.85         94.12        47.48 o                         
  -7  -8   4       1023.49       1181.85       100.83 o                         
  -6  -8   4       1439.91       1516.74        73.49 o                         
  -5  -8   4       2028.15       2337.06       131.71 o                         
  -4  -8   4       4020.23       4882.91        88.43 o                         
  -3  -8   4       4323.34       4973.75        72.85 o                         
  -2  -8   4       5423.92       5687.84        99.53 o                         
  -1  -8   4       4860.52       4681.14        70.15 o                         
   0  -8   4       5520.27       5477.36        86.30 o                         
   1  -8   4       3498.68       3512.46        59.34 o                         
   2  -8   4        441.54        445.45        30.49 o                         
   3  -8   4        956.92       1047.88        39.78 o                         
   4  -8   4         34.42        299.60        82.27 o                         
   5  -8   4         12.43        434.59        91.18 o                         
   6  -8   4        510.08        952.37        77.26 o                         
   7  -8   4        698.08        841.03        52.56 o                         
   8  -8   4       1430.15       1496.55       113.29 o                         
   9  -8   4        831.55        766.39        75.56 o                         
 -10  -7   4        975.17        928.85        70.45 o                         
  -9  -7   4       2303.26       2309.19       100.97 o                         
  -8  -7   4       4042.79       3978.25        96.52 o                         
  -7  -7   4       3913.75       3903.80        89.93 o                         
  -6  -7   4       5772.33       6297.95       122.62 o                         
  -5  -7   4       6339.03       7171.32       109.30 o                         
  -4  -7   4       5707.59       6480.62        83.18 o                         
  -3  -7   4       5273.55       6281.43        80.66 o                         
  -2  -7   4       3493.02       3684.94        60.22 o                         
  -1  -7   4       1041.64       1050.39        37.59 o                         
   0  -7   4        408.34        512.06        30.68 o                         
   1  -7   4        309.08        361.05        24.41 o                         
   2  -7   4       2128.22       2182.12        46.10 o                         
   3  -7   4       1752.53       1735.40        70.73 o                         
   4  -7   4       1771.85       1838.52        54.31 o                         
   5  -7   4       4484.43       4920.39        85.50 o                         
   6  -7   4       4401.86       4421.64        96.57 o                         
   7  -7   4       4359.40       4421.23        92.98 o                         
   8  -7   4       2578.65       2513.70       104.58 o                         
   9  -7   4       2331.80       2265.60       118.10 o                         
  10  -7   4        979.13        934.04        71.43 o                         
 -10  -6   4       3409.98       3471.40       345.16 o                         
  -9  -6   4       2755.06       2660.28        87.17 o                         
  -8  -6   4       3826.66       3933.63        93.70 o                         
  -7  -6   4       2547.04       2602.80        86.78 o                         
  -6  -6   4       1879.96       1887.06        62.85 o                         
  -5  -6   4        683.31        891.24        45.73 o                         
  -4  -6   4        350.24        568.51        30.52 o                         
  -3  -6   4          7.87         32.79        19.98 o                         
  -2  -6   4        688.61        755.27        35.56 o                         
  -1  -6   4       1017.94        960.22        31.89 o                         
   0  -6   4       4210.02       4018.60        64.05 o                         
   1  -6   4       2474.79       2374.70        40.94 o                         
   2  -6   4       7809.32       7742.44        95.10 o                         
   3  -6   4       8646.68       8339.54       103.24 o                         
   4  -6   4      13453.63      13031.29       146.84 o                         
   5  -6   4       5568.92       5374.78        87.19 o                         
   6  -6   4       5458.09       5304.73       101.02 o                         
   7  -6   4       2603.92       2701.23       110.14 o                         
   8  -6   4       1961.95       2118.61        76.24 o                         
   9  -6   4       1139.39       1221.37       158.78 o                         
  10  -6   4        103.72         37.48        45.89 o                         
 -10  -5   4       1123.08       1091.15        94.08 o                         
  -9  -5   4        872.51        818.94        57.39 o                         
  -8  -5   4        486.78        540.70        99.83 o                         
  -7  -5   4        546.09        575.60        44.12 o                         
  -6  -5   4         23.27         22.41        21.77 o                         
  -5  -5   4        945.84       1073.31        48.92 o                         
  -4  -5   4       3283.84       3485.29        55.97 o                         
  -3  -5   4       3084.19       3387.55        75.29 o                         
  -2  -5   4       7146.31       8231.11        84.74 o                         
  -1  -5   4       7746.61       7935.52        94.73 o                         
   0  -5   4       8384.03       8090.51       117.77 o                         
   1  -5   4       9458.54       9301.48       125.11 o                         
   2  -5   4       7229.98       7171.81       138.77 o                         
   3  -5   4       8142.35       7646.63       106.28 o                         
   4  -5   4       1748.18       1723.69        48.33 o                         
   5  -5   4       1839.58       1880.53        78.82 o                         
   6  -5   4        471.03        522.10        48.05 o                         
   7  -5   4        139.22        278.99        49.35 o                         
   8  -5   4         11.43         72.20        45.78 o                         
   9  -5   4        164.03         32.55        52.46 o                         
  10  -5   4        415.04        435.99        72.81 o                         
 -11  -4   4        126.97        279.32        72.67 o                         
 -10  -4   4         31.34          2.92        61.37 o                         
  -9  -4   4        466.65        416.15        46.05 o                         
  -8  -4   4        462.11        572.62        37.66 o                         
  -7  -4   4        344.38        389.58        31.65 o                         
  -6  -4   4       1525.42       1466.06        45.72 o                         
  -5  -4   4       5850.56       6060.12        77.76 o                         
  -4  -4   4       8992.42       9183.71       107.35 o                         
  -3  -4   4       9453.88      10169.99       169.84 o                         
  -2  -4   4      11073.06      11595.69       123.07 o                         
  -1  -4   4       8493.08       8627.29        81.49 o                         
   0  -4   4       8277.44       8155.00       143.89 o                         
   1  -4   4        397.22        387.74        27.70 o                         
   2  -4   4       1882.71       1837.98        49.39 o                         
   3  -4   4        144.67        149.17        20.49 o                         
   4  -4   4          9.12        -21.40        23.76 o                         
   5  -4   4        182.73        171.85        29.73 o                         
   6  -4   4        983.76        991.23        57.93 o                         
   7  -4   4       1154.79       1366.79        79.76 o                         
   8  -4   4       2376.52       2587.19        78.02 o                         
   9  -4   4       1755.77       1805.10        85.87 o                         
  10  -4   4       1618.64       1727.13        82.75 o                         
 -11  -3   4        893.63        878.81        85.66 o                         
 -10  -3   4       2188.97       2171.68        68.28 o                         
  -9  -3   4       3953.48       3940.17        78.37 o                         
  -8  -3   4       3957.14       3772.29        77.11 o                         
  -7  -3   4       3480.94       3387.95        91.65 o                         
  -6  -3   4       6534.07       6539.72        84.38 o                         
  -5  -3   4       7412.73       7510.89        87.24 o                         
  -4  -3   4       3175.62       3014.06        56.84 o                         
  -3  -3   4       1794.57       1797.33        34.64 o                         
  -2  -3   4       2520.64       2717.52        38.54 o                         
  -1  -3   4         44.06         74.37        15.22 o                         
   0  -3   4       3029.42       3072.72        53.51 o                         
   1  -3   4        339.90        297.36        22.68 o                         
   2  -3   4       2358.68       2292.33        49.64 o                         
   3  -3   4       8580.43       8407.43        94.05 o                         
   4  -3   4      11980.40      11575.31       129.18 o                         
   5  -3   4       6380.95       6278.51        90.08 o                         
   6  -3   4       4872.47       4771.23        82.92 o                         
   7  -3   4       4198.64       4315.30        85.23 o                         
   8  -3   4       4649.99       4545.25        95.44 o                         
   9  -3   4       2653.63       2724.81       103.71 o                         
  10  -3   4       1798.07       1731.29       252.26 o                         
  11  -3   4        839.62        832.62        66.89 o                         
 -11  -2   4       2460.39       2272.42        92.06 o                         
 -10  -2   4       2350.04       2352.73        77.62 o                         
  -9  -2   4       3764.47       3910.31        76.85 o                         
  -8  -2   4       2481.94       2507.17        60.70 o                         
  -7  -2   4       1958.62       1896.86        60.60 o                         
  -6  -2   4        568.77        611.41        35.86 o                         
  -5  -2   4        512.59        625.79        30.08 o                         
  -4  -2   4        462.24        572.27        25.42 o                         
  -3  -2   4         76.33         54.99        16.76 o                         
  -2  -2   4       5974.17       6112.96        70.62 o                         
  -1  -2   4       9480.39       9651.98       107.03 o                         
   0  -2   4      15436.28      15929.28       201.80 o                         
   1  -2   4      13908.11      13912.52       152.23 o                         
   2  -2   4      20816.18      20160.12       260.18 o                         
   3  -2   4      33573.45      33476.12       360.85 o                         
   4  -2   4      24593.92      24336.83       229.56 o                         
   5  -2   4       8094.22       7999.92       103.67 o                         
   6  -2   4       3773.96       3548.22        72.65 o                         
   7  -2   4       3585.71       3587.89        78.55 o                         
   8  -2   4       1027.31       1180.83        63.53 o                         
   9  -2   4        389.15        265.22        68.33 o                         
  10  -2   4         61.70         29.69        52.82 o                         
  11  -2   4         24.68        -26.84        75.77 o                         
 -11  -1   4       1349.42       1363.62       117.99 o                         
 -10  -1   4        600.23        632.34        44.37 o                         
  -9  -1   4        105.05        132.03        31.39 o                         
  -8  -1   4          6.71        -13.62        26.66 o                         
  -7  -1   4         85.79         64.04        34.80 o                         
  -6  -1   4         37.80         43.72        28.64 o                         
  -5  -1   4       4849.68       4745.91        62.27 o                         
  -4  -1   4       7254.77       7158.93        74.54 o                         
  -3  -1   4      23672.96      24038.60       196.67 o                         
  -2  -1   4       5931.07       5818.86        48.09 o                         
  -1  -1   4      18344.48      18442.56       220.34 o                         
   0  -1   4       9776.18       9776.46       106.02 o                         
   1  -1   4       9540.63       9299.58       109.14 o                         
   2  -1   4       9424.00       9553.32       135.73 o                         
   3  -1   4      11492.26      11353.28       115.81 o                         
   4  -1   4       2580.70       2475.08        49.05 o                         
   5  -1   4       1162.27       1116.49        44.54 o                         
   6  -1   4        303.01        314.64        35.10 o                         
   7  -1   4          3.56        -28.56        28.56 o                         
   8  -1   4        107.49         70.78        41.28 o                         
   9  -1   4        675.08        683.95        60.58 o                         
  10  -1   4        716.82        798.70        66.79 o                         
  11  -1   4       1187.13       1148.27        76.54 o                         
 -11   0   4          2.09        -46.05        50.61 o                         
 -10   0   4        305.57        385.76        47.01 o                         
  -9   0   4        655.85        742.16        69.39 o                         
  -8   0   4       1874.23       1937.29        65.45 o                         
  -7   0   4       1467.24       1370.32        52.59 o                         
  -6   0   4      11123.47      10673.01       111.33 o                         
  -5   0   4       7139.61       6798.69        86.24 o                         
  -4   0   4      12027.78      11961.63       101.43 o                         
  -3   0   4      15760.25      15700.12       135.19 o                         
  -2   0   4       8407.63       8120.66        99.96 o                         
  -1   0   4       7013.52       7107.59        56.96 o                         
   0   0   4       8432.25       8464.82       140.26 o                         
   1   0   4       1661.19       1601.96        35.21 o                         
   2   0   4        114.91        114.69        14.06 o                         
   3   0   4         24.38         40.78        15.97 o                         
   4   0   4         87.36         60.46        17.46 o                         
   5   0   4       1332.12       1432.05        46.60 o                         
   6   0   4       1271.80       1250.12        51.02 o                         
   7   0   4       2269.03       2111.98       113.14 o                         
   8   0   4       3526.09       3374.37        91.62 o                         
   9   0   4       2488.74       2452.93       103.85 o                         
  10   0   4       1587.53       1798.25        87.96 o                         
  11   0   4       1164.19       1097.60       136.38 o                         
 -11   1   4       1035.92       1093.52       100.52 o                         
 -10   1   4       1219.43       1142.23        75.10 o                         
  -9   1   4       2700.98       2693.24        96.58 o                         
  -8   1   4       3067.32       2960.11        72.84 o                         
  -7   1   4       4187.03       4184.36        70.97 o                         
  -6   1   4       1517.66       1517.63        47.85 o                         
  -5   1   4       2714.89       2425.25        54.43 o                         
  -4   1   4       1426.37       1398.39        34.75 o                         
  -3   1   4       1262.39       1244.73        28.91 o                         
  -2   1   4        189.39        209.13        16.77 o                         
  -1   1   4       1486.47       1620.23        29.79 o                         
   0   1   4       3414.97       3473.52       137.12 o                         
   1   1   4        298.47        282.20        19.04 o                         
   2   1   4       5749.63       5581.64        63.35 o                         
   3   1   4      12552.53      12370.62       143.67 o                         
   4   1   4       7460.27       7168.08        87.29 o                         
   5   1   4       8017.57       7753.34       112.06 o                         
   6   1   4       5600.50       5419.70        85.76 o                         
   7   1   4       3812.19       3710.54        88.26 o                         
   8   1   4       2546.38       2573.56       100.94 o                         
   9   1   4       2223.53       2175.37       138.49 o                         
  10   1   4       1108.62        985.05        75.31 o                         
  11   1   4        506.36        511.36        68.21 o                         
 -11   2   4       1485.61       1369.18        92.43 o                         
 -10   2   4       1738.84       1707.09       117.89 o                         
  -9   2   4       1060.49       1108.02        75.38 o                         
  -8   2   4       1083.73       1165.70       129.99 o                         
  -7   2   4       1443.08       1386.47        57.95 o                         
  -6   2   4         19.51         59.40        29.86 o                         
  -5   2   4         38.62         73.39        26.30 o                         
  -4   2   4       1001.69        901.74        33.38 o                         
  -3   2   4       3275.12       3093.67        44.45 o                         
  -2   2   4       7814.06       7971.48        88.36 o                         
  -1   2   4      13276.09      12782.74       121.87 o                         
   0   2   4      23244.17      23075.19       182.97 o                         
   1   2   4      20986.60      20795.40       219.31 o                         
   2   2   4      18708.25      17955.19       208.64 o                         
   3   2   4      13262.57      12872.60       156.09 o                         
   4   2   4       7378.42       7035.48       107.89 o                         
   5   2   4       6720.40       6896.24       142.66 o                         
   6   2   4       2163.33       2071.11        92.07 o                         
   7   2   4       1139.76       1139.75        68.88 o                         
   8   2   4        442.36        439.64        69.59 o                         
   9   2   4        144.92        127.19        51.93 o                         
  10   2   4          1.26        -49.67        49.67 o                         
 -11   3   4        395.61        381.22        68.61 o                         
 -10   3   4        229.93        229.56        63.52 o                         
  -9   3   4         17.26         39.47        49.05 o                         
  -8   3   4        312.80        303.93        52.34 o                         
  -7   3   4        814.44        860.38        50.57 o                         
  -6   3   4       3102.51       3015.01        69.65 o                         
  -5   3   4       4358.20       4371.38        75.61 o                         
  -4   3   4       8933.69       8576.88        93.30 o                         
  -3   3   4      10655.73      10321.08       100.97 o                         
  -2   3   4      14622.54      14273.74       139.06 o                         
  -1   3   4      22069.37      22207.60       182.12 o                         
   0   3   4      15343.91      15037.24       128.85 o                         
   1   3   4      16815.18      16562.69       143.19 o                         
   2   3   4       6761.03       6441.37        79.81 o                         
   3   3   4       5166.79       4860.06        70.75 o                         
   4   3   4       3636.65       3701.01        78.33 o                         
   5   3   4        745.47        728.65        59.13 o                         
   6   3   4        104.19         97.81        35.09 o                         
   7   3   4        126.38        150.35       127.52 o                         
   8   3   4        876.78        897.78        63.03 o                         
   9   3   4        730.54        765.19       109.43 o                         
  10   3   4       1214.30       1156.13        94.28 o                         
 -11   4   4        136.77        120.84        63.17 o                         
 -10   4   4        422.30        437.28        69.31 o                         
  -9   4   4       1265.39       1259.34        80.98 o                         
  -8   4   4       4245.39       4197.91        93.06 o                         
  -7   4   4       5669.19       5486.11       103.05 o                         
  -6   4   4       5798.08       5632.62        93.42 o                         
  -5   4   4       9923.28       9804.29       124.00 o                         
  -4   4   4       7591.92       7323.59        87.08 o                         
  -3   4   4       5894.00       5480.33        68.48 o                         
  -2   4   4       4075.87       3819.26        57.54 o                         
  -1   4   4       4443.42       4198.12        56.33 o                         
   0   4   4       2472.73       2550.94        54.14 o                         
   1   4   4       5059.30       5563.45        63.77 o                         
   2   4   4        672.32        672.24        41.59 o                         
   3   4   4        174.15        156.01        24.06 o                         
   4   4   4        999.98        975.96        44.16 o                         
   5   4   4       1642.23       1483.49        97.11 o                         
   6   4   4       1871.41       1674.60        73.85 o                         
   7   4   4       3417.82       3424.03        93.85 o                         
   8   4   4       2095.07       2054.61        87.02 o                         
   9   4   4       2166.54       2193.33        97.67 o                         
  10   4   4        783.22        828.15        74.02 o                         
 -10   5   4        850.69        744.87        94.53 o                         
  -9   5   4       1313.48       1288.80        82.77 o                         
  -8   5   4       3549.66       3471.49       103.42 o                         
  -7   5   4       2395.01       2459.63        77.11 o                         
  -6   5   4       1444.04       1562.94        96.27 o                         
  -5   5   4       2138.69       2143.20        61.77 o                         
  -4   5   4        393.35        394.40        24.63 o                         
  -3   5   4         26.07         37.73        19.02 o                         
  -2   5   4          2.13          7.12        17.81 o                         
  -1   5   4        110.24         66.48        20.57 o                         
   0   5   4       3063.74       3078.34        49.51 o                         
   1   5   4       8552.87       8640.59       100.58 o                         
   2   5   4       3051.64       3079.12        61.34 o                         
   3   5   4       4222.53       4046.19        73.34 o                         
   4   5   4       5500.44       5110.04        97.15 o                         
   5   5   4       4397.31       4210.40        99.76 o                         
   6   5   4       4992.89       4780.04       103.89 o                         
   7   5   4       2590.36       2598.51       115.62 o                         
   8   5   4       1046.56       1129.49        85.90 o                         
   9   5   4        763.77        554.52        90.67 o                         
  10   5   4        171.59        156.61        57.87 o                         
 -10   6   4        543.45        512.40        87.16 o                         
  -9   6   4        545.61        603.14        65.62 o                         
  -8   6   4        251.22        148.82        56.39 o                         
  -7   6   4         34.76         -3.85        36.97 o                         
  -6   6   4         55.19         31.69        33.26 o                         
  -5   6   4        429.33        426.97        45.09 o                         
  -4   6   4       1356.89       1281.45        52.83 o                         
  -3   6   4       2739.27       2646.39        48.08 o                         
  -2   6   4       6752.96       6660.07        81.04 o                         
  -1   6   4       5834.84       5759.21        68.40 o                         
   0   6   4      10446.23      10570.03       124.61 o                         
   1   6   4       8231.16       7988.70        91.36 o                         
   2   6   4       2079.79       1974.78        56.34 o                         
   3   6   4       3767.23       3532.89        73.23 o                         
   4   6   4       2713.42       2645.98        81.64 o                         
   5   6   4       2517.39       2319.77        64.92 o                         
   6   6   4        235.79        293.48        45.64 o                         
   7   6   4        605.49        579.23        57.38 o                         
   8   6   4         88.58         23.94        47.61 o                         
   9   6   4          4.64          6.28        50.42 o                         
  -9   7   4         66.42        -13.54        71.93 o                         
  -8   7   4        805.92        759.65        67.65 o                         
  -7   7   4       1850.30       1795.62        75.86 o                         
  -6   7   4       2984.54       2975.70        87.61 o                         
  -5   7   4       3659.31       3741.66        66.98 o                         
  -4   7   4       6571.36       6376.83       105.52 o                         
  -3   7   4       6611.52       6371.98        77.35 o                         
  -2   7   4       6380.29       6216.33        88.31 o                         
  -1   7   4       7756.36       7660.76        92.23 o                         
   0   7   4      10510.36      10385.02       102.37 o                         
   1   7   4       6121.76       5960.63        71.21 o                         
   2   7   4       2377.64       2316.55        62.48 o                         
   3   7   4        633.46        747.85        37.53 o                         
   4   7   4        291.12        299.44        42.62 o                         
   5   7   4          2.06         19.97        35.36 o                         
   6   7   4         77.77         38.73        41.44 o                         
   7   7   4        597.08        642.79        60.52 o                         
   8   7   4        602.67        439.63       107.97 o                         
   9   7   4       1297.66       1130.82        79.66 o                         
  -9   8   4       1527.71       1517.06       170.02 o                         
  -8   8   4       2539.23       2474.45       104.20 o                         
  -7   8   4       2888.82       2974.70       123.33 o                         
  -6   8   4       3198.84       3276.13        90.10 o                         
  -5   8   4       3992.91       3731.93        78.30 o                         
  -4   8   4       3310.46       3111.54        73.95 o                         
  -3   8   4       3112.90       3022.74        61.36 o                         
  -2   8   4       2086.67       2020.24        48.85 o                         
  -1   8   4       1926.01       1866.98        50.83 o                         
   0   8   4        932.07        971.05        36.45 o                         
   1   8   4        249.49        299.82        34.00 o                         
   2   8   4        126.97        119.04        26.30 o                         
   3   8   4        261.99        260.89        36.01 o                         
   4   8   4       1023.39       1008.84        62.19 o                         
   5   8   4       1508.89       1529.03        77.47 o                         
   6   8   4       2809.23       2891.26       106.37 o                         
   7   8   4       1254.80       1264.77       119.29 o                         
   8   8   4       1297.77       1227.53        80.64 o                         
  -8   9   4       1405.63       1389.62        89.70 o                         
  -7   9   4       1607.07       1531.29        93.65 o                         
  -6   9   4       1308.85       1355.82        80.96 o                         
  -5   9   4        653.06        741.45        46.74 o                         
  -4   9   4        164.01        167.17        35.67 o                         
  -3   9   4          6.17         17.67        32.94 o                         
  -2   9   4        195.77        156.51        30.40 o                         
  -1   9   4        531.88        533.15        51.33 o                         
   0   9   4       1977.60       1980.17        67.32 o                         
   1   9   4       1875.24       1853.63        63.48 o                         
   2   9   4       1662.68       1496.27        75.48 o                         
   3   9   4       2608.77       2647.37        89.34 o                         
   4   9   4       2186.53       2059.73        85.97 o                         
   5   9   4       2164.37       2194.38        91.29 o                         
   6   9   4       1165.80       1125.80        80.85 o                         
   7   9   4       1121.47       1076.62        76.85 o                         
  -7  10   4          3.80        -13.83        53.24 o                         
  -6  10   4         98.45         56.42        64.22 o                         
  -5  10   4        684.45        743.98        60.07 o                         
  -4  10   4        747.53        855.56        52.29 o                         
  -3  10   4       1774.03       1818.89        68.48 o                         
  -2  10   4       2306.36       2345.05       104.38 o                         
  -1  10   4       3319.16       3261.80        94.23 o                         
   0  10   4       2181.07       2161.75        66.23 o                         
   1  10   4       2315.15       2225.57        84.86 o                         
   2  10   4       1919.87       1840.65        95.02 o                         
   3  10   4       1202.91       1242.07        72.50 o                         
   4  10   4        859.49        918.79        69.76 o                         
   5  10   4        639.00        651.24       106.27 o                         
   6  10   4        113.82         96.56        52.43 o                         
  -6  11   4       1373.93       1379.12        82.10 o                         
  -5  11   4       2132.23       2155.42        99.93 o                         
  -4  11   4       3003.34       3002.08        87.07 o                         
  -3  11   4       3035.13       2925.79       117.14 o                         
  -2  11   4       2334.32       2213.52        76.33 o                         
  -1  11   4       1559.87       1505.54        66.63 o                         
   0  11   4       1347.69       1295.90        58.20 o                         
   1  11   4        764.83        869.39        65.52 o                         
   2  11   4        375.75        296.22        60.43 o                         
   3  11   4          9.51         36.53        47.58 o                         
   4  11   4        152.32        119.58        52.74 o                         
   5  11   4        387.05        374.17        61.85 o                         
  -5  12   4       1419.90       1402.56        99.27 o                         
  -4  12   4       1086.14       1012.34        60.81 o                         
  -3  12   4       1305.27       1385.54        82.03 o                         
  -2  12   4        479.27        409.94        54.63 o                         
  -1  12   4        141.39        206.42        44.84 o                         
   0  12   4         13.12         30.31        38.46 o                         
   1  12   4         21.81         67.35        51.04 o                         
   2  12   4        153.14        150.58        62.35 o                         
   3  12   4        842.22        803.68        70.34 o                         
   4  12   4        894.84        873.65        73.74 o                         
  -3  13   4         47.58         70.16        53.21 o                         
  -2  13   4        210.65        177.28        43.01 o                         
  -1  13   4        406.43        418.83        48.07 o                         
   0  13   4        323.77        211.22        57.59 o                         
   1  13   4        592.56        574.42       101.62 o                         
  -3 -14   5       1574.67       1492.53       106.68 o                         
  -2 -14   5       1366.79       1129.30       100.10 o                         
  -1 -14   5       1515.27       1488.39        79.65 o                         
   0 -14   5       1683.27       1593.89        92.82 o                         
   1 -14   5       1055.75       1062.73        94.29 o                         
   2 -14   5        833.15        815.02       101.47 o                         
   3 -14   5        479.74        601.79        87.16 o                         
  -5 -13   5       2334.23       2673.37       260.52 o                         
  -4 -13   5       2053.48       2390.68       125.64 o                         
  -3 -13   5       1466.07       1547.42        81.57 o                         
  -2 -13   5        396.52        387.25        57.03 o                         
  -1 -13   5        240.15        172.38        41.88 o                         
   0 -13   5        172.10        111.81        39.63 o                         
   1 -13   5          6.04         43.80        51.22 o                         
   2 -13   5        154.13        647.64       111.85 o                         
   3 -13   5        370.18        841.53        82.48 o                         
   4 -13   5        673.28        804.12        78.42 o                         
   5 -13   5       1151.33       1119.94        86.24 o                         
  -6 -12   5        800.37       1137.54        99.44 o                         
  -5 -12   5        157.79        192.72        64.66 o                         
  -4 -12   5        104.60        145.23        41.68 o                         
  -3 -12   5         15.17         26.40        29.37 o                         
  -2 -12   5        102.45        134.18        38.07 o                         
  -1 -12   5        400.00        391.80        45.13 o                         
   0 -12   5       1440.00       1411.09        56.66 o                         
   1 -12   5       2645.08       2573.25        77.27 o                         
   2 -12   5       2928.68       3275.87       114.18 o                         
   3 -12   5       3033.30       3119.31       171.38 o                         
   4 -12   5       2560.97       2460.81       110.78 o                         
   5 -12   5       1771.92       1753.94       103.08 o                         
   6 -12   5       1536.92       1341.29        88.72 o                         
  -7 -11   5         84.53        154.00        63.03 o                         
  -6 -11   5         43.63         29.82        49.45 o                         
  -5 -11   5        490.93        561.25        50.62 o                         
  -4 -11   5        670.44        776.02        52.66 o                         
  -3 -11   5       1843.60       2002.81        60.67 o                         
  -2 -11   5       4837.34       4706.57        81.14 o                         
  -1 -11   5       3811.20       3578.58        71.85 o                         
   0 -11   5       5287.62       5131.89        84.54 o                         
   1 -11   5       5327.83       5252.34       111.32 o                         
   2 -11   5       5688.07       5749.28       133.36 o                         
   3 -11   5       3119.72       3068.44       106.16 o                         
   4 -11   5       1983.48       2258.93       102.15 o                         
   5 -11   5       1718.49       1804.63        97.00 o                         
   6 -11   5        407.59        430.81        66.85 o                         
   7 -11   5        125.06        186.92        61.29 o                         
  -8 -10   5        279.38        271.98        67.16 o                         
  -7 -10   5        674.35        876.95        85.45 o                         
  -6 -10   5       1885.38       2090.88        79.60 o                         
  -5 -10   5       1923.33       2204.23        75.73 o                         
  -4 -10   5       3951.69       4533.14       109.04 o                         
  -3 -10   5       4401.99       4616.90        77.41 o                         
  -2 -10   5       2813.07       2807.99        84.56 o                         
  -1 -10   5       3819.42       3754.44        68.69 o                         
   0 -10   5       3024.63       2874.07        63.47 o                         
   1 -10   5       3089.28       2987.88        79.15 o                         
   2 -10   5       1707.87       1830.25        62.90 o                         
   3 -10   5        607.88        788.99        62.13 o                         
   4 -10   5        121.31        290.41        52.88 o                         
   5 -10   5         51.85        222.40        52.71 o                         
   6 -10   5        274.42        360.41        61.46 o                         
   7 -10   5        732.11        765.99       120.97 o                         
   8 -10   5        829.47        539.63        77.11 o                         
  -9  -9   5       1721.21       1584.54        95.23 o                         
  -8  -9   5       2757.41       2743.66       110.77 o                         
  -7  -9   5       3326.35       3294.70       136.65 o                         
  -6  -9   5       3466.10       3832.46        91.96 o                         
  -5  -9   5       1487.86       1617.78        65.58 o                         
  -4  -9   5       3925.36       4373.25        87.35 o                         
  -3  -9   5       2553.98       2806.56        74.32 o                         
  -2  -9   5       2714.98       2794.16        70.65 o                         
  -1  -9   5        140.41        154.99        26.83 o                         
   0  -9   5         31.54         55.86        23.55 o                         
   1  -9   5         28.76         75.94        25.73 o                         
   2  -9   5        466.83        475.00        46.60 o                         
   3  -9   5       1102.37       1194.64        89.80 o                         
   4  -9   5       1783.33       2203.03        86.94 o                         
   5  -9   5       2241.77       2584.55        95.41 o                         
   6  -9   5       2855.29       2984.20       107.21 o                         
   7  -9   5       2156.69       2214.52       137.57 o                         
   8  -9   5       1670.96       1667.10       211.65 o                         
   9  -9   5       1153.99        998.15        85.60 o                         
  -9  -8   5       1375.69       1233.51       101.79 o                         
  -8  -8   5       2131.24       1953.67        79.23 o                         
  -7  -8   5       1217.12       1310.54        66.90 o                         
  -6  -8   5        386.57        400.98        41.67 o                         
  -5  -8   5        512.15        674.82        47.57 o                         
  -4  -8   5         31.34         42.39        22.50 o                         
  -3  -8   5        160.16        210.03        27.04 o                         
  -2  -8   5       2480.34       2621.07        75.70 o                         
  -1  -8   5       2422.62       2373.35        51.52 o                         
   0  -8   5       6174.68       6149.18        79.49 o                         
   1  -8   5       5425.46       5270.77        85.52 o                         
   2  -8   5       9310.88       8953.01       165.43 o                         
   3  -8   5       5559.34       5338.07       111.66 o                         
   4  -8   5       6115.72       6017.79       153.58 o                         
   5  -8   5       4766.23       4575.53       111.40 o                         
   6  -8   5       3125.29       3053.44       112.55 o                         
   7  -8   5       2198.57       2166.53        72.95 o                         
   8  -8   5        834.93        857.29        54.75 o                         
   9  -8   5        425.84        433.84        68.14 o                         
 -10  -7   5        387.26        416.73        80.61 o                         
  -9  -7   5        207.24        173.24        54.74 o                         
  -8  -7   5         46.51         50.06        38.17 o                         
  -7  -7   5        465.70        596.01        47.11 o                         
  -6  -7   5        887.82        969.54        52.05 o                         
  -5  -7   5       2550.79       2586.93        54.85 o                         
  -4  -7   5       6073.25       6821.28        86.59 o                         
  -3  -7   5       8731.47       9464.03       129.64 o                         
  -2  -7   5       9463.18       9755.32       157.30 o                         
  -1  -7   5      13033.67      12977.61       126.66 o                         
   0  -7   5      13362.53      13050.30       149.09 o                         
   1  -7   5       8986.39       8802.79       107.76 o                         
   2  -7   5       5651.03       5493.26       110.20 o                         
   3  -7   5       1878.33       1842.53        71.85 o                         
   4  -7   5       4433.75       4514.44       101.29 o                         
   5  -7   5       2352.87       2619.99        85.68 o                         
   6  -7   5        355.56        420.88        91.87 o                         
   7  -7   5         21.61         45.58        46.00 o                         
   8  -7   5        192.33        105.92        40.99 o                         
   9  -7   5        104.96         32.73        48.83 o                         
  10  -7   5        476.91        410.73        68.35 o                         
 -10  -6   5        146.31        162.31       101.47 o                         
  -9  -6   5        791.47        788.00        63.33 o                         
  -8  -6   5       1698.52       1672.27        70.62 o                         
  -7  -6   5       4717.84       4395.51       128.92 o                         
  -6  -6   5       3974.02       4179.17        71.13 o                         
  -5  -6   5       3099.14       3294.37        59.56 o                         
  -4  -6   5       8513.86       8906.15       142.58 o                         
  -3  -6   5      11664.80      12656.54       125.88 o                         
  -2  -6   5      13011.86      13476.16       165.93 o                         
  -1  -6   5       8189.64       8335.86        87.26 o                         
   0  -6   5       8263.86       8020.53        83.25 o                         
   1  -6   5       4030.10       3882.73        79.81 o                         
   2  -6   5        338.98        329.65        35.32 o                         
   3  -6   5       1312.41       1357.64        60.53 o                         
   4  -6   5         99.77         76.71        41.87 o                         
   5  -6   5        649.48        706.61        41.10 o                         
   6  -6   5       1480.29       1659.88        59.82 o                         
   7  -6   5       1484.96       1627.17        67.69 o                         
   8  -6   5       1640.59       1695.45        72.19 o                         
   9  -6   5       1127.72       1229.28        66.64 o                         
  10  -6   5       1516.84       1505.78        77.80 o                         
 -10  -5   5       1725.24       1776.90       132.97 o                         
  -9  -5   5       2658.44       2692.25       108.37 o                         
  -8  -5   5       5573.26       5253.31        85.19 o                         
  -7  -5   5       4576.19       4360.88        80.61 o                         
  -6  -5   5       3966.47       3710.99        65.85 o                         
  -5  -5   5       2776.35       2861.95        57.28 o                         
  -4  -5   5       3749.05       3826.77        59.04 o                         
  -3  -5   5       3967.27       4156.56        58.95 o                         
  -2  -5   5       2854.83       3154.35        47.04 o                         
  -1  -5   5          9.54         20.40        16.81 o                         
   0  -5   5       1099.80       1327.98        37.84 o                         
   1  -5   5        537.97        535.96        34.42 o                         
   2  -5   5       1643.72       1590.18        57.47 o                         
   3  -5   5       2854.08       2790.75        72.43 o                         
   4  -5   5       3336.08       3189.07        60.63 o                         
   5  -5   5       3531.11       3399.71        68.20 o                         
   6  -5   5       4132.66       4069.39        79.35 o                         
   7  -5   5       1982.79       2082.77        66.78 o                         
   8  -5   5       1916.73       1904.59        73.16 o                         
   9  -5   5       1550.17       1505.73        73.79 o                         
  10  -5   5        614.67        522.55        57.83 o                         
 -11  -4   5       1370.69       1220.83        93.73 o                         
 -10  -4   5       2004.88       1972.91        89.20 o                         
  -9  -4   5       1848.01       1823.66        67.86 o                         
  -8  -4   5       1717.91       1660.34        59.88 o                         
  -7  -4   5       1854.79       1785.22        52.20 o                         
  -6  -4   5        969.90        988.32        41.79 o                         
  -5  -4   5          2.60         20.38        21.86 o                         
  -4  -4   5        282.60        316.50        29.86 o                         
  -3  -4   5       2842.45       3058.19        55.01 o                         
  -2  -4   5       5238.45       5398.43        71.63 o                         
  -1  -4   5       6761.48       6796.70        79.89 o                         
   0  -4   5      13669.88      14286.28       166.97 o                         
   1  -4   5       9065.17       8874.99       116.86 o                         
   2  -4   5       9482.71       9489.14       125.70 o                         
   3  -4   5       8030.63       7957.09       199.47 o                         
   4  -4   5       9095.62       8794.28       105.78 o                         
   5  -4   5       7884.57       7730.76       103.67 o                         
   6  -4   5       4129.99       4034.62        77.87 o                         
   7  -4   5        774.54        893.93        50.33 o                         
   8  -4   5        421.83        386.16        61.23 o                         
   9  -4   5        116.30         25.15        53.46 o                         
  10  -4   5          6.11         -5.87        44.68 o                         
 -11  -3   5        427.80        333.92        67.21 o                         
 -10  -3   5        157.35        137.06        59.36 o                         
  -9  -3   5         24.91        -21.21        28.47 o                         
  -8  -3   5        155.43        165.63        37.87 o                         
  -7  -3   5        367.38        400.85        31.86 o                         
  -6  -3   5       2013.18       1985.75        49.81 o                         
  -5  -3   5       6037.28       6118.43        78.54 o                         
  -4  -3   5      12395.61      13062.98       193.31 o                         
  -3  -3   5       8749.50       8666.55        99.85 o                         
  -2  -3   5      15275.29      15867.62       155.55 o                         
  -1  -3   5      16296.80      16421.02       155.63 o                         
   0  -3   5      17001.00      16892.78       186.03 o                         
   1  -3   5       8094.02       7949.52       102.76 o                         
   2  -3   5      11128.08      11207.95       137.18 o                         
   3  -3   5       3262.12       3049.99        63.25 o                         
   4  -3   5       1920.29       1851.10        53.57 o                         
   5  -3   5        888.68        868.54        41.74 o                         
   6  -3   5        228.56        250.22        33.03 o                         
   7  -3   5        247.95        201.56        46.90 o                         
   8  -3   5        872.64        930.51       101.62 o                         
   9  -3   5        952.33        959.07        60.37 o                         
  10  -3   5       1722.23       1682.17       137.08 o                         
 -11  -2   5        111.73         81.44        42.44 o                         
 -10  -2   5       1343.16       1337.38        89.75 o                         
  -9  -2   5       2184.31       1998.76        71.02 o                         
  -8  -2   5       4071.13       3983.57        99.74 o                         
  -7  -2   5       7854.00       7579.72        94.55 o                         
  -6  -2   5       8686.72       8662.19       114.76 o                         
  -5  -2   5      12500.26      12264.70       138.17 o                         
  -4  -2   5      12400.03      12130.02       130.95 o                         
  -3  -2   5      21706.86      22087.66       207.12 o                         
  -2  -2   5      24383.77      24949.28       199.61 o                         
  -1  -2   5      16619.51      17050.98       157.85 o                         
   0  -2   5       5771.44       5697.81        54.15 o                         
   1  -2   5       1742.92       1747.37        38.66 o                         
   2  -2   5         88.08         98.89        11.36 o                         
   3  -2   5        861.15        853.84        29.58 o                         
   4  -2   5       2564.03       2658.67        51.98 o                         
   5  -2   5       1831.08       1742.82        53.75 o                         
   6  -2   5       1843.64       1770.22        57.29 o                         
   7  -2   5       2708.57       2714.51        71.28 o                         
   8  -2   5       2767.63       2736.11        78.90 o                         
   9  -2   5       2202.47       2256.33       127.18 o                         
  10  -2   5       1313.39       1344.39       105.38 o                         
  11  -2   5       1928.82       2053.83       216.99 o                         
 -11  -1   5       1883.81       1785.83       112.11 o                         
 -10  -1   5       3036.63       2923.32        84.91 o                         
  -9  -1   5       3387.86       3491.76        84.31 o                         
  -8  -1   5       4346.40       4250.25        85.51 o                         
  -7  -1   5       3755.19       3692.74        74.07 o                         
  -6  -1   5       8368.56       8266.93       122.41 o                         
  -5  -1   5       6478.52       6181.11       117.85 o                         
  -4  -1   5       2291.71       2064.88        35.28 o                         
  -3  -1   5       2674.67       2801.30        37.22 o                         
  -2  -1   5       1006.03       1032.60        29.42 o                         
  -1  -1   5         24.73         30.81        12.00 o                         
   0  -1   5       1416.81       1488.61        44.56 o                         
   1  -1   5        562.42        525.96        51.76 o                         
   2  -1   5       2181.95       2055.72        35.20 o                         
   3  -1   5       8305.13       8141.70        90.58 o                         
   4  -1   5      11136.88      11064.69       121.41 o                         
   5  -1   5       4980.38       4829.33        77.33 o                         
   6  -1   5       4444.21       4209.37        78.25 o                         
   7  -1   5       2286.87       2190.30        65.09 o                         
   8  -1   5       2972.06       2824.48       117.84 o                         
   9  -1   5       1025.89       1019.37        66.92 o                         
  10  -1   5       1049.31       1037.04        79.84 o                         
  11  -1   5        128.13        159.51        58.89 o                         
 -11   0   5       2163.93       2243.60       119.70 o                         
 -10   0   5       1238.32       1216.96        68.03 o                         
  -9   0   5       1447.89       1431.10        61.23 o                         
  -8   0   5        589.96        611.70        41.41 o                         
  -7   0   5       1205.48       1175.84        48.24 o                         
  -6   0   5        202.39        203.85        28.98 o                         
  -5   0   5        603.45        571.41        34.00 o                         
  -4   0   5       3338.75       3442.16        51.00 o                         
  -3   0   5       2455.62       2351.93        34.78 o                         
  -2   0   5       5724.29       5507.28        66.04 o                         
  -1   0   5       6231.21       5918.15        62.78 o                         
   0   0   5       4271.73       4072.22        58.65 o                         
   1   0   5       8809.84       8596.95       102.62 o                         
   2   0   5       8344.54       7757.65        97.18 o                         
   3   0   5       9021.92       8763.93        95.86 o                         
   4   0   5       4346.65       4339.31        65.48 o                         
   5   0   5       2513.77       2459.16        56.21 o                         
   6   0   5        955.41        928.45        43.95 o                         
   7   0   5       1108.83       1044.81        57.83 o                         
   8   0   5          7.91        -44.27        45.92 o                         
   9   0   5         63.19         53.36        45.05 o                         
  10   0   5        267.77        221.19        52.89 o                         
  11   0   5        163.43        -11.65       100.78 o                         
 -11   1   5        259.27        293.79        68.04 o                         
 -10   1   5          6.48        -56.71        56.71 o                         
  -9   1   5         97.37         16.88        48.85 o                         
  -8   1   5        320.86        340.70        52.85 o                         
  -7   1   5       1233.66       1149.62        74.79 o                         
  -6   1   5       2631.77       2500.45        63.31 o                         
  -5   1   5       4222.93       4071.25        79.38 o                         
  -4   1   5       7927.57       7295.28        90.75 o                         
  -3   1   5      12353.45      12203.74       123.81 o                         
  -2   1   5       7961.92       7835.55       104.34 o                         
  -1   1   5      10866.24      10563.04        82.20 o                         
   0   1   5       8721.88       8657.34       130.71 o                         
   1   1   5      11751.07      11773.03       140.92 o                         
   2   1   5       7253.75       7186.24        92.99 o                         
   3   1   5       2610.65       2714.05        55.13 o                         
   4   1   5        293.14        374.39        28.42 o                         
   5   1   5          9.62         21.88        23.62 o                         
   6   1   5        104.08         53.99        29.76 o                         
   7   1   5        974.72        845.65        78.96 o                         
   8   1   5       1626.16       1556.00       221.75 o                         
   9   1   5       1710.36       1736.10       112.96 o                         
  10   1   5       1424.63       1303.86        80.89 o                         
 -11   2   5        571.52        523.78        74.29 o                         
 -10   2   5       1820.67       1913.65       103.41 o                         
  -9   2   5       2322.01       2506.14       102.17 o                         
  -8   2   5       3340.38       3249.08        88.63 o                         
  -7   2   5       4717.22       4675.87        87.91 o                         
  -6   2   5      15986.76      15563.96       173.13 o                         
  -5   2   5       8986.48       8639.78       109.87 o                         
  -4   2   5      10217.74       9639.41        99.28 o                         
  -3   2   5      12279.01      12258.76       130.41 o                         
  -2   2   5       5670.49       5536.04        70.75 o                         
  -1   2   5       1873.42       1678.27        29.06 o                         
   0   2   5       3322.70       3196.63        54.91 o                         
   1   2   5         33.94         38.30        16.94 o                         
   2   2   5        110.18         98.62        19.24 o                         
   3   2   5       2577.79       2536.02        75.33 o                         
   4   2   5       1317.55       1211.22        72.33 o                         
   5   2   5       3608.98       3619.75        83.57 o                         
   6   2   5       2479.66       2483.78        76.62 o                         
   7   2   5       2934.50       2976.97       174.10 o                         
   8   2   5       3290.89       3174.38       123.90 o                         
   9   2   5       2959.67       2748.02       129.04 o                         
  10   2   5       1741.09       1568.89       134.54 o                         
 -11   3   5       1888.64       1889.34       113.28 o                         
 -10   3   5       2561.40       2676.14       115.27 o                         
  -9   3   5       2764.67       2829.93       145.08 o                         
  -8   3   5       3768.62       3828.92        88.05 o                         
  -7   3   5       4957.79       4768.49        93.56 o                         
  -6   3   5       4381.16       4217.17        80.58 o                         
  -5   3   5       3060.81       2959.06        82.82 o                         
  -4   3   5       1321.12       1265.20        38.74 o                         
  -3   3   5       1401.99       1411.29        53.22 o                         
  -2   3   5        138.55        176.59        26.75 o                         
  -1   3   5       1462.96       1524.87        30.83 o                         
   0   3   5      10233.75      10756.97       113.66 o                         
   1   3   5        363.42        337.79        21.66 o                         
   2   3   5      11604.94      11492.11       143.39 o                         
   3   3   5       7050.16       6846.10       105.42 o                         
   4   3   5       8359.65       8064.43       155.92 o                         
   5   3   5       6974.45       6941.91       201.42 o                         
   6   3   5       4836.92       4762.86       245.78 o                         
   7   3   5       2745.18       2676.18       126.15 o                         
   8   3   5       1684.18       1685.09       107.07 o                         
   9   3   5        942.39        870.76        69.50 o                         
  10   3   5        287.43        276.56        59.86 o                         
 -11   4   5       1349.78       1334.70       167.97 o                         
 -10   4   5       1482.36       1498.09       108.59 o                         
  -9   4   5        439.71        372.76        62.31 o                         
  -8   4   5        206.78        205.88        42.29 o                         
  -7   4   5        114.91        110.59        38.07 o                         
  -6   4   5         97.90         66.21        31.87 o                         
  -5   4   5         19.87          4.89        28.61 o                         
  -4   4   5       1158.83       1019.49        40.08 o                         
  -3   4   5       2257.42       2196.50        49.43 o                         
  -2   4   5       2787.25       2568.54        44.59 o                         
  -1   4   5       5578.38       5426.35        70.59 o                         
   0   4   5       3115.42       3072.86        58.38 o                         
   1   4   5       9343.20       9046.16       119.08 o                         
   2   4   5       9038.94       8901.57       125.68 o                         
   3   4   5       4405.21       4199.39        90.96 o                         
   4   4   5        796.86        808.30        78.84 o                         
   5   4   5       1033.74        926.56        69.89 o                         
   6   4   5        340.73        433.22        96.67 o                         
   7   4   5        109.59         30.99        74.04 o                         
   8   4   5         79.13         25.19        46.50 o                         
   9   4   5         58.34         91.87        53.34 o                         
  10   4   5        319.97        334.93        62.90 o                         
 -10   5   5          1.88        -57.20       115.18 o                         
  -9   5   5        210.47        152.16        55.61 o                         
  -8   5   5        759.15        749.88        54.37 o                         
  -7   5   5       1699.08       1699.55        66.89 o                         
  -6   5   5       3176.32       3236.05       113.66 o                         
  -5   5   5       3354.17       3286.13       125.17 o                         
  -4   5   5       6427.89       6282.07        83.71 o                         
  -3   5   5       3467.01       3287.09        53.25 o                         
  -2   5   5       6006.10       5862.42        73.46 o                         
  -1   5   5       3982.66       3711.73        56.19 o                         
   0   5   5       5443.46       5428.66        68.99 o                         
   1   5   5       1676.48       1581.21        47.70 o                         
   2   5   5        169.24        160.52        48.68 o                         
   3   5   5         28.20         38.58        39.36 o                         
   4   5   5        363.07        352.68        51.81 o                         
   5   5   5        569.94        573.49        61.67 o                         
   6   5   5        861.29        991.52       102.12 o                         
   7   5   5       1407.69       1412.21        75.85 o                         
   8   5   5       1966.20       1925.20        90.80 o                         
   9   5   5        851.31        959.47        74.38 o                         
 -10   6   5        778.53        861.64       100.34 o                         
  -9   6   5       1486.96       1476.22        87.88 o                         
  -8   6   5       3112.81       3168.12       104.74 o                         
  -7   6   5       3064.03       3034.54        84.79 o                         
  -6   6   5       4183.62       4005.44        90.85 o                         
  -5   6   5       4128.07       4238.26        94.49 o                         
  -4   6   5       2285.84       2285.19        45.05 o                         
  -3   6   5       1981.97       1908.00        53.46 o                         
  -2   6   5       1057.07       1118.80        36.55 o                         
  -1   6   5         50.27         45.31        22.38 o                         
   0   6   5        366.32        325.23        25.99 o                         
   1   6   5         49.42          3.66        21.75 o                         
   2   6   5       1064.69       1046.27        66.43 o                         
   3   6   5        525.57        527.94        57.59 o                         
   4   6   5       2933.04       2837.92       283.27 o                         
   5   6   5       4092.99       4069.01       132.23 o                         
   6   6   5       3643.88       3557.05        95.31 o                         
   7   6   5       2988.01       3028.96        98.43 o                         
   8   6   5       2688.55       2654.09       107.03 o                         
   9   6   5       1785.91       1901.05       146.36 o                         
  -9   7   5       1853.35       1849.51        99.69 o                         
  -8   7   5       2315.86       2436.10       102.94 o                         
  -7   7   5       1244.79       1350.46        98.74 o                         
  -6   7   5        709.11        684.39        48.23 o                         
  -5   7   5        659.39        638.73        46.08 o                         
  -4   7   5         46.56         22.35        21.34 o                         
  -3   7   5        171.90        179.77        23.44 o                         
  -2   7   5        424.15        444.17        30.71 o                         
  -1   7   5       1337.24       1265.04        41.09 o                         
   0   7   5       4646.32       4456.78        69.14 o                         
   1   7   5       6003.36       5892.68        79.41 o                         
   2   7   5       3666.05       3642.43        89.46 o                         
   3   7   5       3515.70       3286.71       123.75 o                         
   4   7   5       4348.06       4204.74       115.35 o                         
   5   7   5       3051.77       2848.92        91.20 o                         
   6   7   5       2766.97       2654.73        91.69 o                         
   7   7   5       1992.43       1988.61        93.05 o                         
   8   7   5        343.56        449.18        62.12 o                         
  -9   8   5        324.50        311.70        64.20 o                         
  -8   8   5         62.98         45.91        55.77 o                         
  -7   8   5         41.44        -33.69        49.41 o                         
  -6   8   5         26.28          2.57        45.93 o                         
  -5   8   5        207.90        150.19        45.87 o                         
  -4   8   5        788.78        890.54        52.15 o                         
  -3   8   5       1438.26       1438.38        45.59 o                         
  -2   8   5       3132.54       3091.60        62.49 o                         
  -1   8   5       3656.90       3464.89        60.16 o                         
   0   8   5       6463.51       6182.54        77.65 o                         
   1   8   5       4440.69       4295.96        82.85 o                         
   2   8   5       1975.71       1964.31        65.21 o                         
   3   8   5       1914.67       1913.92        75.12 o                         
   4   8   5       1311.01       1268.56        78.17 o                         
   5   8   5        412.11        465.09        83.30 o                         
   6   8   5         54.45         46.65        55.76 o                         
   7   8   5         26.71         24.82        50.65 o                         
   8   8   5          4.39         -0.66        48.93 o                         
  -8   9   5        768.59        747.46       196.42 o                         
  -7   9   5       1131.92       1124.37        77.90 o                         
  -6   9   5       1938.32       1782.77        94.43 o                         
  -5   9   5       1970.12       1981.44        65.64 o                         
  -4   9   5       2297.88       2308.73        69.54 o                         
  -3   9   5       2171.24       2155.69        67.49 o                         
  -2   9   5       1837.57       1923.93        63.79 o                         
  -1   9   5       1436.91       1386.78        59.65 o                         
   0   9   5        975.25       1003.42        44.80 o                         
   1   9   5        104.76         51.21        35.94 o                         
   2   9   5         16.24         31.84        39.26 o                         
   3   9   5          1.65         12.59        38.92 o                         
   4   9   5        352.72        343.72        60.83 o                         
   5   9   5        472.48        475.40        58.19 o                         
   6   9   5        954.46        872.67        69.92 o                         
   7   9   5        500.55        462.37        69.07 o                         
  -7  10   5       1211.56       1182.58        93.04 o                         
  -6  10   5        977.36       1021.07       222.10 o                         
  -5  10   5        817.87        847.50        98.21 o                         
  -4  10   5        223.20        311.26        42.59 o                         
  -3  10   5        185.20        180.00        39.58 o                         
  -2  10   5         76.35        119.73        43.50 o                         
  -1  10   5         37.24         10.65        32.07 o                         
   0  10   5        744.24        777.26        46.63 o                         
   1  10   5       1071.17       1060.97        68.48 o                         
   2  10   5       1522.54       1537.64       100.50 o                         
   3  10   5       1577.79       1628.69        85.09 o                         
   4  10   5       1825.23       1778.67        92.22 o                         
   5  10   5       2809.28       2845.39       190.94 o                         
   6  10   5       2738.69       2664.25       109.81 o                         
  -6  11   5         73.77        108.26        65.78 o                         
  -5  11   5          0.27         52.54        89.13 o                         
  -4  11   5        220.72        270.66        48.87 o                         
  -3  11   5        414.91        381.71        57.50 o                         
  -2  11   5        678.13        722.13        70.85 o                         
  -1  11   5       1246.17       1274.18        61.61 o                         
   0  11   5       2391.29       2357.77        86.57 o                         
   1  11   5       2596.71       2356.22        94.95 o                         
   2  11   5       1747.87       1718.70        88.01 o                         
   3  11   5       2038.42       1897.63       116.72 o                         
   4  11   5       1746.81       1580.72       159.13 o                         
   5  11   5       1207.44       1178.07        82.00 o                         
  -4  12   5       1041.08        937.00        83.00 o                         
  -3  12   5       1403.18       1453.32        82.13 o                         
  -2  12   5       2006.02       2084.42        88.65 o                         
  -1  12   5       2293.21       2229.18        79.15 o                         
   0  12   5       1855.30       1996.97        99.68 o                         
   1  12   5       1095.43       1358.95        79.93 o                         
   2  12   5       1104.00       1138.13        77.18 o                         
   3  12   5        729.42        724.00        68.72 o                         
  -1  13   5        467.23        489.90        71.24 o                         
   0  13   5        136.05        164.97        52.02 o                         
  -3 -14   6          1.67         51.30        54.18 o                         
  -2 -14   6         15.23         35.30        62.29 o                         
  -1 -14   6        123.49        114.68        47.59 o                         
   0 -14   6        877.18        922.04        75.83 o                         
   1 -14   6       1082.05       1253.58        85.58 o                         
   2 -14   6       1017.46       1042.82       156.43 o                         
   3 -14   6       1644.01       1774.97       104.89 o                         
  -5 -13   6        879.67       1078.29       151.51 o                         
  -4 -13   6       2094.60       2250.22       120.42 o                         
  -3 -13   6       1708.31       1691.92       102.77 o                         
  -2 -13   6       1713.44       1582.75       104.22 o                         
  -1 -13   6       2340.95       2177.06        82.53 o                         
   0 -13   6       2794.73       2655.40       101.13 o                         
   1 -13   6       2751.48       2913.78       132.02 o                         
   2 -13   6       2191.64       2092.90       107.31 o                         
   3 -13   6       1829.91       1841.74       106.31 o                         
   4 -13   6       1220.78       1324.51       281.43 o                         
   5 -13   6        257.79        245.78        66.50 o                         
  -6 -12   6       1706.36       1789.59       134.61 o                         
  -5 -12   6       2989.88       3749.24       275.57 o                         
  -4 -12   6       3206.74       3315.74       112.09 o                         
  -3 -12   6       2698.12       2674.76        68.81 o                         
  -2 -12   6       3417.80       3130.40        83.93 o                         
  -1 -12   6       3089.93       2940.01        82.02 o                         
   0 -12   6       2253.79       2236.26        72.49 o                         
   1 -12   6        753.82        953.03        71.19 o                         
   2 -12   6        384.45        604.84        63.91 o                         
   3 -12   6        154.24        516.34       126.87 o                         
   4 -12   6         73.78        342.20        79.19 o                         
   5 -12   6        129.26        120.93        58.98 o                         
   6 -12   6        209.49        217.18        84.01 o                         
  -7 -11   6       2542.90       2649.92       131.06 o                         
  -6 -11   6       3840.34       4196.79       115.48 o                         
  -5 -11   6       3163.60       3563.37       114.05 o                         
  -4 -11   6       2314.38       2583.80        78.73 o                         
  -3 -11   6       2175.53       2176.19        71.27 o                         
  -2 -11   6        933.91       1024.64        54.62 o                         
  -1 -11   6        397.78        432.30        43.04 o                         
   0 -11   6          4.75         28.35        30.16 o                         
   1 -11   6         90.34        121.81        31.89 o                         
   2 -11   6        581.64        559.04       102.70 o                         
   3 -11   6        796.91        971.06        70.16 o                         
   4 -11   6       1114.62       1343.45       139.48 o                         
   5 -11   6       1118.07       1261.87        87.68 o                         
   6 -11   6       1292.27       1343.26       115.94 o                         
   7 -11   6       1388.92       1361.06        92.13 o                         
  -8 -10   6       1528.53       1703.39       112.67 o                         
  -7 -10   6       1949.04       2166.03       102.23 o                         
  -6 -10   6       1912.93       2019.94        95.97 o                         
  -5 -10   6        176.83        211.66        38.94 o                         
  -4 -10   6         72.51         42.48        29.40 o                         
  -3 -10   6        174.32        159.32        28.87 o                         
  -2 -10   6         41.92          8.00        29.23 o                         
  -1 -10   6        413.96        445.84        39.08 o                         
   0 -10   6       1716.99       1563.46        57.10 o                         
   1 -10   6       4230.85       3963.76        83.11 o                         
   2 -10   6       3557.51       3499.19       110.14 o                         
   3 -10   6       3513.80       3624.15       106.73 o                         
   4 -10   6       2839.05       2802.73       101.98 o                         
   5 -10   6       2108.51       2036.10        98.22 o                         
   6 -10   6       1618.52       1553.49        91.96 o                         
   7 -10   6       1007.31        907.50        77.13 o                         
   8 -10   6        369.71        309.22       137.34 o                         
  -9  -9   6         43.20         41.69        44.98 o                         
  -8  -9   6         23.48         88.81        53.80 o                         
  -7  -9   6        150.62        176.16        40.67 o                         
  -6  -9   6        730.40        849.38        52.54 o                         
  -5  -9   6       1597.68       1858.60        72.28 o                         
  -4  -9   6       1993.77       2094.64        54.94 o                         
  -3  -9   6       1994.33       2039.48        57.46 o                         
  -2  -9   6       7032.33       6971.95       103.86 o                         
  -1  -9   6       4468.97       4396.70        81.17 o                         
   0  -9   6       6289.97       6173.28        96.03 o                         
   1  -9   6       3525.03       3519.05       120.44 o                         
   2  -9   6       4508.35       4409.82       106.20 o                         
   3  -9   6       1395.17       1313.65        75.84 o                         
   4  -9   6        720.22        771.12        77.55 o                         
   5  -9   6        319.65        294.56        52.32 o                         
   6  -9   6          6.21        -42.67        49.14 o                         
   7  -9   6         65.54         49.39        54.80 o                         
   8  -9   6        240.12        217.47        62.12 o                         
  -9  -8   6        963.78       1051.07        92.53 o                         
  -8  -8   6       1835.13       1782.65        93.88 o                         
  -7  -8   6       3706.19       3692.80        90.47 o                         
  -6  -8   6       3581.84       3842.46        93.88 o                         
  -5  -8   6       5161.27       5651.39       108.52 o                         
  -4  -8   6       6368.73       6958.17       104.92 o                         
  -3  -8   6       8161.40       8323.32       115.15 o                         
  -2  -8   6       3621.00       3578.54        75.38 o                         
  -1  -8   6       3515.89       3373.99        57.85 o                         
   0  -8   6       1422.18       1565.22        50.38 o                         
   1  -8   6        556.55        612.58        91.40 o                         
   2  -8   6        200.85        233.06        57.19 o                         
   3  -8   6        681.17        672.44        65.78 o                         
   4  -8   6       1405.82       1494.24        75.32 o                         
   5  -8   6       1198.56       1409.53       149.32 o                         
   6  -8   6       1973.28       2264.49       122.52 o                         
   7  -8   6       1966.79       1841.51        96.95 o                         
   8  -8   6       2579.00       2492.64       109.94 o                         
   9  -8   6       1864.94       1705.36       122.69 o                         
 -10  -7   6       1758.00       1927.15       137.81 o                         
  -9  -7   6       3486.86       3298.76       161.56 o                         
  -8  -7   6       4392.39       4289.94       120.05 o                         
  -7  -7   6       4558.64       4485.79       114.65 o                         
  -6  -7   6       6244.78       6174.34       143.79 o                         
  -5  -7   6       2722.60       2853.76        58.54 o                         
  -4  -7   6       3407.60       3685.88        69.52 o                         
  -3  -7   6         54.16         96.50        27.89 o                         
  -2  -7   6        851.08        946.07        61.87 o                         
  -1  -7   6         19.68         39.77        28.90 o                         
   0  -7   6        197.23        181.73        25.73 o                         
   1  -7   6       1077.61       1009.93        57.30 o                         
   2  -7   6       2229.72       2211.34        73.40 o                         
   3  -7   6       2667.35       2611.46        80.91 o                         
   4  -7   6       3614.73       3628.31        93.73 o                         
   5  -7   6       5016.85       4774.69       119.90 o                         
   6  -7   6       4498.79       4345.24       194.12 o                         
   7  -7   6       3056.50       3089.92       105.12 o                         
   8  -7   6       1918.86       1896.62        73.04 o                         
   9  -7   6        970.49        866.24       101.26 o                         
 -10  -6   6       1866.25       1837.87       115.09 o                         
  -9  -6   6       1869.11       1710.82        93.93 o                         
  -8  -6   6       1680.75       1549.13        84.60 o                         
  -7  -6   6        995.73       1024.92        72.42 o                         
  -6  -6   6        411.55        538.65        44.83 o                         
  -5  -6   6        543.14        579.68        33.20 o                         
  -4  -6   6         44.57         62.66        26.70 o                         
  -3  -6   6       1757.10       1837.60        49.78 o                         
  -2  -6   6       3450.80       3427.11        62.78 o                         
  -1  -6   6       5238.06       5220.41        94.10 o                         
   0  -6   6       6652.25       6315.11       104.39 o                         
   1  -6   6       7862.23       7632.01       118.79 o                         
   2  -6   6       7690.54       7416.57       119.46 o                         
   3  -6   6       3314.74       3216.28        81.96 o                         
   4  -6   6       8234.17       8098.58       134.26 o                         
   5  -6   6       2570.45       2491.03       130.42 o                         
   6  -6   6       1973.41       2001.00        60.33 o                         
   7  -6   6        613.26        673.93        45.08 o                         
   8  -6   6        328.62        288.50        69.62 o                         
   9  -6   6          4.84         -7.10        41.21 o                         
  10  -6   6          1.14         47.70        66.99 o                         
 -10  -5   6        105.58         87.18        43.23 o                         
  -9  -5   6        155.50        108.35        37.12 o                         
  -8  -5   6         63.43         64.39        31.94 o                         
  -7  -5   6       1142.15       1174.21        47.10 o                         
  -6  -5   6        235.28        282.86        33.49 o                         
  -5  -5   6        561.60        660.36        35.57 o                         
  -4  -5   6       3328.62       3390.09        55.89 o                         
  -3  -5   6       7254.01       7624.84        99.10 o                         
  -2  -5   6       8992.66       9109.91       124.30 o                         
  -1  -5   6       9050.17       9342.10       105.63 o                         
   0  -5   6       7842.72       8245.89       117.19 o                         
   1  -5   6       6134.06       6430.16       103.87 o                         
   2  -5   6       2241.93       2277.48        67.65 o                         
   3  -5   6        758.11        764.80        77.02 o                         
   4  -5   6        382.40        385.05        52.77 o                         
   5  -5   6        210.30        175.29        28.61 o                         
   6  -5   6        198.61        181.06        32.68 o                         
   7  -5   6        196.99        211.06        42.90 o                         
   8  -5   6        670.31        740.40        52.59 o                         
   9  -5   6        728.75        634.53        54.00 o                         
  10  -5   6       1490.47       1289.79        72.62 o                         
 -11  -4   6        248.25        121.13        60.73 o                         
 -10  -4   6        401.73        459.98        54.75 o                         
  -9  -4   6       2504.66       2506.13        78.48 o                         
  -8  -4   6       3429.24       3313.08        80.91 o                         
  -7  -4   6       6799.00       6587.93       120.59 o                         
  -6  -4   6       4494.14       4443.19        69.17 o                         
  -5  -4   6       5094.40       5218.40       109.16 o                         
  -4  -4   6       7052.21       7275.74        97.53 o                         
  -3  -4   6       8336.09       8354.29       101.63 o                         
  -2  -4   6       3260.15       3180.35        53.96 o                         
  -1  -4   6        916.68        840.88        34.00 o                         
   0  -4   6       1974.06       2004.61        50.02 o                         
   1  -4   6        737.66        943.67        40.63 o                         
   2  -4   6        126.80        144.73        25.32 o                         
   3  -4   6        441.63        468.70        36.46 o                         
   4  -4   6       1531.95       1540.44        60.32 o                         
   5  -4   6       8053.24       8036.96       107.18 o                         
   6  -4   6       4149.94       4095.82        78.81 o                         
   7  -4   6       3178.09       3064.59        86.46 o                         
   8  -4   6       1946.37       2004.52        73.41 o                         
   9  -4   6       2150.76       2184.67        86.13 o                         
  10  -4   6       2258.01       2342.40        88.36 o                         
 -11  -3   6       1681.80       1535.23        99.14 o                         
 -10  -3   6       3777.13       3605.04       103.26 o                         
  -9  -3   6       3678.91       3694.32       190.27 o                         
  -8  -3   6       5096.28       4828.79        94.13 o                         
  -7  -3   6       3897.62       3752.19        78.74 o                         
  -6  -3   6       4085.19       3771.43        90.71 o                         
  -5  -3   6       2986.19       2996.75        65.40 o                         
  -4  -3   6       1930.69       2071.24        50.05 o                         
  -3  -3   6          6.97         -0.43        19.40 o                         
  -2  -3   6         52.15         25.39        18.61 o                         
  -1  -3   6       1409.60       1327.54        32.42 o                         
   0  -3   6       1032.44        895.83        40.64 o                         
   1  -3   6       5211.41       5068.56        76.94 o                         
   2  -3   6      10687.45      10332.54       130.50 o                         
   3  -3   6       9391.74       8961.76       218.70 o                         
   4  -3   6      14848.07      14301.40       155.25 o                         
   5  -3   6      11103.92      11021.67       131.34 o                         
   6  -3   6       8257.92       8133.68       115.85 o                         
   7  -3   6       3044.85       3091.26        96.17 o                         
   8  -3   6       2075.59       2106.50        75.17 o                         
   9  -3   6       1332.71       1357.19        68.19 o                         
  10  -3   6        260.35        229.99        65.40 o                         
 -11  -2   6       1522.81       1464.78        90.43 o                         
 -10  -2   6       2090.27       2253.28       173.53 o                         
  -9  -2   6       1350.71       1343.59        63.45 o                         
  -8  -2   6        522.24        645.72        60.66 o                         
  -7  -2   6        120.03        178.99        32.07 o                         
  -6  -2   6         11.84          4.70        26.79 o                         
  -5  -2   6        216.74        216.72        27.68 o                         
  -4  -2   6       1393.55       1453.01        40.74 o                         
  -3  -2   6       6618.20       6629.70        70.40 o                         
  -2  -2   6      14012.46      14644.27       143.47 o                         
  -1  -2   6      16212.71      16530.43       155.65 o                         
   0  -2   6      13154.61      13282.40       148.33 o                         
   1  -2   6      18120.23      18366.69       261.01 o                         
   2  -2   6       8208.98       7643.96        83.26 o                         
   3  -2   6       6035.57       5730.34        72.84 o                         
   4  -2   6       4892.72       4703.60        70.29 o                         
   5  -2   6       4772.10       4686.26        77.49 o                         
   6  -2   6       2645.06       2596.51        64.24 o                         
   7  -2   6        157.08        145.85        35.07 o                         
   8  -2   6        155.86        131.83        45.19 o                         
   9  -2   6         74.70         -8.66        46.27 o                         
  10  -2   6        114.15         71.05        49.93 o                         
 -11  -1   6        187.11        206.64        95.55 o                         
 -10  -1   6         72.03        -10.73        36.90 o                         
  -9  -1   6          7.66        -32.20        32.20 o                         
  -8  -1   6        420.30        487.06        41.18 o                         
  -7  -1   6        958.51        920.96        46.44 o                         
  -6  -1   6       1656.66       1730.18        59.35 o                         
  -5  -1   6       4667.60       4644.42        68.07 o                         
  -4  -1   6       8407.04       8456.85        86.08 o                         
  -3  -1   6       8234.82       8036.07        90.25 o                         
  -2  -1   6      12321.26      12463.71       111.02 o                         
  -1  -1   6      13249.89      13126.65       183.97 o                         
   0  -1   6       5386.74       5443.53        73.25 o                         
   1  -1   6        844.19        692.88        28.22 o                         
   2  -1   6       2468.43       2407.16        39.65 o                         
   3  -1   6        723.45        760.81        35.53 o                         
   4  -1   6         29.65         48.46        21.53 o                         
   5  -1   6        200.19        213.40        31.10 o                         
   6  -1   6        858.01        866.64        45.19 o                         
   7  -1   6        987.99       1048.38        68.57 o                         
   8  -1   6       1026.23       1058.62        63.21 o                         
   9  -1   6       1326.94       1162.96        86.86 o                         
  10  -1   6       1872.00       1848.32        92.51 o                         
 -11   0   6        521.20        504.70        75.02 o                         
 -10   0   6       1511.70       1538.29       108.42 o                         
  -9   0   6       1362.84       1499.65        85.01 o                         
  -8   0   6       2984.55       2969.53        96.95 o                         
  -7   0   6       4359.91       4296.15       103.96 o                         
  -6   0   6       5507.60       5522.53        90.35 o                         
  -5   0   6       3610.68       3663.02        67.46 o                         
  -4   0   6       3429.66       3276.56        64.57 o                         
  -3   0   6       1837.74       1776.20        80.13 o                         
  -2   0   6       4605.74       4773.47        61.57 o                         
  -1   0   6        649.91        663.69        28.15 o                         
   0   0   6          8.28         -6.23        14.28 o                         
   1   0   6        133.39        132.58        18.70 o                         
   2   0   6        440.47        401.60        25.88 o                         
   3   0   6       1268.39       1206.56        41.80 o                         
   4   0   6       4615.05       4707.71        82.49 o                         
   5   0   6       5247.57       4998.66        79.20 o                         
   6   0   6       3737.32       3847.34        73.77 o                         
   7   0   6       2964.61       2924.20        97.05 o                         
   8   0   6       2828.63       2890.92       133.12 o                         
   9   0   6       1618.52       1704.49       101.69 o                         
  10   0   6       1304.83       1108.95        95.83 o                         
 -11   1   6       2008.85       2054.10       118.32 o                         
 -10   1   6       2589.49       2511.84       110.71 o                         
  -9   1   6       2559.29       2551.74       101.90 o                         
  -8   1   6       2157.79       2050.60        90.07 o                         
  -7   1   6       1425.38       1471.37        59.26 o                         
  -6   1   6       1104.71       1176.90        48.20 o                         
  -5   1   6       1566.98       1436.51        43.27 o                         
  -4   1   6          9.50         -5.62        17.23 o                         
  -3   1   6          3.58         -8.86        17.73 o                         
  -2   1   6       5822.16       5949.81        72.00 o                         
  -1   1   6       3050.39       3050.17        54.38 o                         
   0   1   6      10603.14      10613.40       134.22 o                         
   1   1   6      14446.72      14570.92       165.42 o                         
   2   1   6      15356.68      14760.90       210.59 o                         
   3   1   6      14867.79      14393.40       168.64 o                         
   4   1   6      11787.29      11480.48       147.13 o                         
   5   1   6       5684.60       5617.93        97.99 o                         
   6   1   6       5113.17       5014.91       110.78 o                         
   7   1   6       3257.39       3222.11       114.47 o                         
   8   1   6       1194.37       1378.88        94.37 o                         
   9   1   6        522.75        536.42        76.39 o                         
  10   1   6        215.86        286.05        78.22 o                         
 -11   2   6        998.15        953.20        94.27 o                         
 -10   2   6        691.55        708.69        75.88 o                         
  -9   2   6        390.05        280.71        66.32 o                         
  -8   2   6        235.25        200.20        43.55 o                         
  -7   2   6         14.90         -0.01        31.41 o                         
  -6   2   6         58.10         70.45        35.72 o                         
  -5   2   6       4455.74       4270.55        66.76 o                         
  -4   2   6       4274.06       4057.21        59.02 o                         
  -3   2   6       6942.54       6676.60       229.21 o                         
  -2   2   6      11738.32      11217.54       118.00 o                         
  -1   2   6       8270.74       7650.08        84.57 o                         
   0   2   6      14625.10      14406.55       165.54 o                         
   1   2   6      17631.40      17554.59       196.47 o                         
   2   2   6      14246.94      14202.73       198.26 o                         
   3   2   6       6582.35       6161.42       167.97 o                         
   4   2   6       3457.94       3407.61        96.94 o                         
   5   2   6       2827.34       2741.69        96.63 o                         
   6   2   6        961.81       1030.08        74.09 o                         
   7   2   6        397.50        368.78        96.67 o                         
   8   2   6          3.10        -51.56        51.56 o                         
   9   2   6        382.50        344.15        73.98 o                         
  10   2   6        532.54        541.50       156.88 o                         
 -11   3   6          1.97        -54.38        54.38 o                         
 -10   3   6        119.40         88.74        59.58 o                         
  -9   3   6         83.88         49.92        47.32 o                         
  -8   3   6        567.61        593.93        48.78 o                         
  -7   3   6       2905.84       2828.97        95.06 o                         
  -6   3   6       8749.33       8500.89       118.07 o                         
  -5   3   6       5553.37       5365.05        76.92 o                         
  -4   3   6       8130.84       7980.16       101.17 o                         
  -3   3   6       8768.59       9080.20       109.14 o                         
  -2   3   6       6858.24       6886.70        97.40 o                         
  -1   3   6       6982.79       6837.06        96.11 o                         
   0   3   6       3434.62       3256.51        52.93 o                         
   1   3   6       1792.51       1742.40        47.72 o                         
   2   3   6       2274.21       2283.39        75.32 o                         
   3   3   6        453.91        431.62        46.46 o                         
   4   3   6        250.90        247.58        45.61 o                         
   5   3   6        219.38        106.51        44.70 o                         
   6   3   6       1192.08       1244.20       111.06 o                         
   7   3   6       1548.04       1364.50       145.00 o                         
   8   3   6       1726.21       1791.52       111.80 o                         
   9   3   6       1356.11       1331.06        78.61 o                         
  10   3   6       1242.55       1287.99       137.82 o                         
 -10   4   6       1409.46       1334.39       101.47 o                         
  -9   4   6       1487.93       1362.99       105.44 o                         
  -8   4   6       1354.12       1413.44        67.48 o                         
  -7   4   6       2598.57       2477.85       110.22 o                         
  -6   4   6       5815.85       5717.24        95.77 o                         
  -5   4   6       1637.71       1527.49        48.10 o                         
  -4   4   6       3976.31       4011.29        64.70 o                         
  -3   4   6       2109.65       2053.85        43.98 o                         
  -2   4   6        602.99        672.16        36.92 o                         
  -1   4   6         63.07         78.28        28.20 o                         
   0   4   6         83.62        125.42        21.05 o                         
   1   4   6        558.58        540.43        30.53 o                         
   2   4   6       3018.34       2969.38        68.06 o                         
   3   4   6       4190.96       4083.62        83.74 o                         
   4   4   6       2799.54       2749.52        98.54 o                         
   5   4   6       2859.78       2781.57       103.85 o                         
   6   4   6       3604.96       3748.45       126.21 o                         
   7   4   6       2425.25       2409.95       115.47 o                         
   8   4   6       2024.76       1983.40        90.86 o                         
   9   4   6       1271.61       1490.32       173.45 o                         
 -10   5   6       1082.89       1053.94       104.95 o                         
  -9   5   6        645.21        744.67        68.62 o                         
  -8   5   6        647.53        777.95        89.71 o                         
  -7   5   6        435.84        440.25        51.25 o                         
  -6   5   6        158.89        199.54        43.15 o                         
  -5   5   6         30.74         19.61        24.70 o                         
  -4   5   6        407.63        450.29        31.34 o                         
  -3   5   6       1145.67       1086.23        40.34 o                         
  -2   5   6       3231.29       3040.01        52.81 o                         
  -1   5   6       4229.79       3994.47        67.40 o                         
   0   5   6       8328.95       8253.43       103.59 o                         
   1   5   6       5993.78       5835.86        82.96 o                         
   2   5   6      12404.66      12278.54       166.53 o                         
   3   5   6       4190.29       4078.85        88.65 o                         
   4   5   6       2394.17       2256.81       110.18 o                         
   5   5   6       2473.08       2390.84       106.53 o                         
   6   5   6       2089.26       1863.57       104.72 o                         
   7   5   6       1169.56       1170.52        72.41 o                         
   8   5   6        595.35        627.26        62.59 o                         
   9   5   6        137.43        151.62        55.15 o                         
 -10   6   6        210.76        125.75        93.24 o                         
  -9   6   6         14.60         99.41        73.01 o                         
  -8   6   6          0.43         49.80        50.99 o                         
  -7   6   6        324.55        375.59        64.11 o                         
  -6   6   6       1415.46       1470.43        64.84 o                         
  -5   6   6       2242.39       2063.35        64.79 o                         
  -4   6   6       4230.35       4080.56        70.29 o                         
  -3   6   6       5093.88       5146.43        65.72 o                         
  -2   6   6       6732.64       6457.86        83.37 o                         
  -1   6   6       7131.46       7054.00        88.72 o                         
   0   6   6       5124.60       5016.44       121.75 o                         
   1   6   6       6521.69       6505.72       121.99 o                         
   2   6   6       9753.29       9767.33       148.49 o                         
   3   6   6       2681.39       2609.62        76.23 o                         
   4   6   6        946.77       1001.18        70.58 o                         
   5   6   6        339.46        454.15        65.79 o                         
   6   6   6         15.57         38.68        54.85 o                         
   7   6   6          2.42         37.66        59.61 o                         
   8   6   6        462.03        432.15        61.51 o                         
   9   6   6        181.30        115.21        55.13 o                         
  -9   7   6        707.78        739.14        71.53 o                         
  -8   7   6       1049.33       1022.76        76.58 o                         
  -7   7   6       3015.27       2870.46       101.73 o                         
  -6   7   6       4060.50       4006.00       106.78 o                         
  -5   7   6       4166.65       4426.81       146.14 o                         
  -4   7   6       5580.67       5597.36        99.22 o                         
  -3   7   6       3600.60       3409.33        56.56 o                         
  -2   7   6       4019.67       3833.24        77.30 o                         
  -1   7   6       3074.51       2978.04        58.63 o                         
   0   7   6       3257.31       2965.77       103.01 o                         
   1   7   6       1629.76       1625.32        92.59 o                         
   2   7   6        236.26        264.05        39.41 o                         
   3   7   6        106.64        112.64        51.27 o                         
   4   7   6         64.52         12.17        34.43 o                         
   5   7   6        437.50        542.84        62.84 o                         
   6   7   6        411.50        458.80        80.19 o                         
   7   7   6       1826.34       1816.22       153.19 o                         
   8   7   6       1139.83       1033.01        76.09 o                         
  -9   8   6       1388.79       1384.06       162.48 o                         
  -8   8   6       1844.56       2028.26       225.29 o                         
  -7   8   6       1515.95       1503.21        91.01 o                         
  -6   8   6       2062.49       2172.24        93.83 o                         
  -5   8   6       1949.49       1984.70        86.28 o                         
  -4   8   6       1184.74       1210.22        52.67 o                         
  -3   8   6        627.93        675.45        48.79 o                         
  -2   8   6        286.56        285.29        33.15 o                         
  -1   8   6        113.68        144.40        27.78 o                         
   0   8   6        483.06        480.92        44.44 o                         
   1   8   6       1320.34       1315.17        87.99 o                         
   2   8   6       2017.96       2040.96        89.78 o                         
   3   8   6        896.11        876.61        48.03 o                         
   4   8   6       2439.10       2268.75       112.54 o                         
   5   8   6       1679.58       1691.57       139.98 o                         
   6   8   6       2651.07       2593.97        98.76 o                         
   7   8   6        866.38        855.97        72.08 o                         
  -8   9   6        296.61        325.59        72.86 o                         
  -7   9   6         57.29        -48.82        53.14 o                         
  -6   9   6          1.77          9.60        49.33 o                         
  -5   9   6         47.52         42.64        48.60 o                         
  -4   9   6        309.00        325.98        38.99 o                         
  -3   9   6       1178.06       1219.33        55.78 o                         
  -2   9   6       1853.10       1815.07        63.09 o                         
  -1   9   6       1974.10       1854.35        63.62 o                         
   0   9   6       2498.96       2374.75        68.81 o                         
   1   9   6       2678.13       2386.89       103.54 o                         
   2   9   6       2259.11       2282.63        85.39 o                         
   3   9   6       2554.06       2497.68        88.93 o                         
   4   9   6       1444.63       1325.55        78.16 o                         
   5   9   6        801.80        679.02        63.46 o                         
   6   9   6        400.88        244.19        78.84 o                         
   7   9   6        481.13        500.10        65.48 o                         
  -7  10   6        740.74        762.87        75.98 o                         
  -6  10   6        968.80        918.03        73.86 o                         
  -5  10   6       1370.49       1501.41       107.11 o                         
  -4  10   6       2144.14       2016.70        72.86 o                         
  -3  10   6       2515.15       2502.60        87.10 o                         
  -2  10   6       3267.39       3247.99        82.35 o                         
  -1  10   6       2928.08       2881.99        88.55 o                         
   0  10   6       2398.78       2288.41        69.91 o                         
   1  10   6       1353.24       1361.39        77.05 o                         
   2  10   6        937.59        991.80        67.17 o                         
   3  10   6        400.47        409.19        57.24 o                         
   4  10   6        163.51        132.43        56.85 o                         
   5  10   6          6.34        -13.14        47.20 o                         
   6  10   6         82.67         87.88        52.51 o                         
  -6  11   6       1587.08       1476.27        89.60 o                         
  -5  11   6       1771.17       1930.82       149.40 o                         
  -4  11   6       1855.15       2030.20       100.36 o                         
  -3  11   6       1810.66       1850.95       112.02 o                         
  -2  11   6       1913.11       1857.91        83.23 o                         
  -1  11   6       1090.88       1054.97        69.79 o                         
   0  11   6        602.71        613.42        48.13 o                         
   1  11   6         16.96        -10.58        46.61 o                         
   2  11   6          1.56         -6.89        59.53 o                         
   3  11   6         10.09         18.83        65.09 o                         
   4  11   6        284.33        186.87        55.12 o                         
  -4  12   6         71.21         84.03        75.05 o                         
  -3  12   6        188.02        183.01        55.51 o                         
  -2  12   6         10.89          8.65        43.57 o                         
  -1  12   6         63.06        117.43        41.56 o                         
   0  12   6        521.68        436.41        60.46 o                         
   1  12   6        316.49        268.54        61.05 o                         
   2  12   6        515.13        407.95       111.65 o                         
  -3 -14   7       1926.91       1694.98       106.92 o                         
  -2 -14   7       1451.28       1338.76        94.06 o                         
  -1 -14   7       1125.88        886.90        89.63 o                         
   0 -14   7        340.39        245.72        58.43 o                         
   1 -14   7        231.74        198.35        60.34 o                         
   2 -14   7         30.43         77.92        56.57 o                         
   3 -14   7         11.46        147.24        63.79 o                         
  -5 -13   7       1188.27       1224.11       100.87 o                         
  -4 -13   7        304.47        254.40        58.47 o                         
  -3 -13   7        189.21        113.57        38.87 o                         
  -2 -13   7        130.30        140.68        68.69 o                         
  -1 -13   7          6.20        -12.02        37.66 o                         
   0 -13   7        227.34        148.61        55.12 o                         
   1 -13   7        520.77        574.10        68.62 o                         
   2 -13   7       1188.75       1528.09       120.36 o                         
   3 -13   7       1694.06       1990.90       143.01 o                         
   4 -13   7       2048.82       1945.36       112.00 o                         
   5 -13   7       1816.84       2035.86       113.04 o                         
  -6 -12   7        396.47        578.56       119.98 o                         
  -5 -12   7         18.96        -27.87        48.58 o                         
  -4 -12   7         30.99         67.16        53.16 o                         
  -3 -12   7        402.15        419.88        45.10 o                         
  -2 -12   7        683.65        745.22        49.88 o                         
  -1 -12   7       2018.63       1901.41        70.70 o                         
   0 -12   7       2971.62       2823.22        76.89 o                         
   1 -12   7       2981.50       2830.94       107.34 o                         
   2 -12   7       2982.17       2808.30       111.58 o                         
   3 -12   7       3876.86       3990.55       140.47 o                         
   4 -12   7       2603.84       2412.83       114.28 o                         
   5 -12   7       1273.21       1253.65       146.91 o                         
   6 -12   7       1017.13        873.66        82.34 o                         
  -7 -11   7        131.71        133.91        62.22 o                         
  -6 -11   7        629.64        666.25        75.11 o                         
  -5 -11   7       1024.05       1028.85       124.75 o                         
  -4 -11   7       2174.18       2112.79       153.68 o                         
  -3 -11   7       2677.26       2593.79        76.28 o                         
  -2 -11   7       4375.61       4216.54        90.35 o                         
  -1 -11   7       3805.31       3789.17        84.45 o                         
   0 -11   7       2877.26       2836.44       114.14 o                         
   1 -11   7       2530.98       2550.05        95.98 o                         
   2 -11   7       2708.31       2669.61       101.09 o                         
   3 -11   7       1966.64       1944.08       115.05 o                         
   4 -11   7        928.82        872.11        74.96 o                         
   5 -11   7        316.50        201.86        62.02 o                         
   6 -11   7         41.29        -36.01        55.28 o                         
   7 -11   7          3.82          7.04        71.38 o                         
  -8 -10   7        589.20        591.26        78.31 o                         
  -7 -10   7       2400.25       2627.04       127.77 o                         
  -6 -10   7       2998.21       3180.26       110.33 o                         
  -5 -10   7       4105.88       4376.47       117.16 o                         
  -4 -10   7       2417.84       2397.35       120.27 o                         
  -3 -10   7       1702.53       1729.90        66.38 o                         
  -2 -10   7       2525.59       2415.24        67.78 o                         
  -1 -10   7       1735.10       1601.20        58.11 o                         
   0 -10   7       1197.53       1235.06        50.70 o                         
   1 -10   7         57.30         17.09        46.23 o                         
   2 -10   7         30.61         50.94        43.63 o                         
   3 -10   7        171.95        168.51        49.42 o                         
   4 -10   7        761.55       1000.55       148.41 o                         
   5 -10   7       1139.92       1117.29        78.40 o                         
   6 -10   7       1106.02       1151.02        83.07 o                         
   7 -10   7       1557.65       1562.91        96.77 o                         
   8 -10   7       1733.84       1538.44        98.81 o                         
  -9  -9   7       1152.70        980.18        91.38 o                         
  -8  -9   7       1935.81       1773.40       155.63 o                         
  -7  -9   7       2175.10       2122.43       147.05 o                         
  -6  -9   7       2374.38       2532.32        96.13 o                         
  -5  -9   7       1111.85       1198.28        57.52 o                         
  -4  -9   7        198.70        220.10        60.06 o                         
  -3  -9   7        561.58        715.14        57.01 o                         
  -2  -9   7         76.15         94.28        29.26 o                         
  -1  -9   7        596.74        648.87        40.27 o                         
   0  -9   7       1572.11       1586.00        71.41 o                         
   1  -9   7       3057.35       3033.49        96.27 o                         
   2  -9   7       3496.49       3355.32        96.68 o                         
   3  -9   7       4250.11       4063.77       115.01 o                         
   4  -9   7       3465.28       3537.15       166.45 o                         
   5  -9   7       2869.29       2754.66       100.54 o                         
   6  -9   7       3717.05       3649.06       119.07 o                         
   7  -9   7       2201.60       2100.30       103.51 o                         
   8  -9   7       1340.81       1019.85       128.40 o                         
  -9  -8   7        723.79        701.18        70.08 o                         
  -8  -8   7        448.09        422.51        58.84 o                         
  -7  -8   7        140.65        157.56        47.91 o                         
  -6  -8   7          2.73         27.29        33.84 o                         
  -5  -8   7       1220.88       1277.17        87.57 o                         
  -4  -8   7        542.91        632.06        40.98 o                         
  -3  -8   7       4223.99       4039.98        77.44 o                         
  -2  -8   7       6978.68       6796.25       105.39 o                         
  -1  -8   7       7668.94       7363.03       103.45 o                         
   0  -8   7       9244.16       9002.45       125.04 o                         
   1  -8   7       8182.00       7880.22       135.24 o                         
   2  -8   7       7684.94       7509.14       134.00 o                         
   3  -8   7       5643.25       5515.65       116.57 o                         
   4  -8   7       2947.64       2884.77        92.31 o                         
   5  -8   7       1905.56       1899.54        86.13 o                         
   6  -8   7       1911.15       1929.77        93.50 o                         
   7  -8   7        676.80        749.02        70.16 o                         
   8  -8   7         67.60        142.02        63.74 o                         
   9  -8   7         11.18        -37.52        76.43 o                         
 -10  -7   7         80.12         61.34        58.57 o                         
  -9  -7   7         32.00        -11.55        51.94 o                         
  -8  -7   7        580.91        561.38        61.52 o                         
  -7  -7   7       1094.36       1123.35        54.81 o                         
  -6  -7   7       3520.59       3440.12       141.01 o                         
  -5  -7   7       6246.60       6359.22       124.42 o                         
  -4  -7   7       2982.70       2936.29        67.42 o                         
  -3  -7   7       5031.34       5234.88        86.61 o                         
  -2  -7   7       7930.59       8283.55       109.93 o                         
  -1  -7   7      12472.78      12488.00       142.25 o                         
   0  -7   7       8077.67       8130.58       129.80 o                         
   1  -7   7       6051.42       6114.27       112.47 o                         
   2  -7   7       5203.70       5234.95       106.24 o                         
   3  -7   7       1081.78       1063.37        61.70 o                         
   4  -7   7        494.84        447.27        47.91 o                         
   5  -7   7         15.80        -33.74        38.92 o                         
   6  -7   7         51.58          4.29        44.23 o                         
   7  -7   7        579.16        616.30        65.42 o                         
   8  -7   7        727.68        594.32        69.88 o                         
   9  -7   7        910.81       1087.03       100.25 o                         
 -10  -6   7        648.18        549.74        64.53 o                         
  -9  -6   7       1728.30       1616.85        68.77 o                         
  -8  -6   7       2066.45       1984.35        68.69 o                         
  -7  -6   7       4191.19       4081.68        86.13 o                         
  -6  -6   7       4931.47       4917.00        90.37 o                         
  -5  -6   7       4646.68       4614.80        83.96 o                         
  -4  -6   7       4224.16       4253.51        85.70 o                         
  -3  -6   7       2253.61       2348.40        89.94 o                         
  -2  -6   7       3541.08       3485.56       103.65 o                         
  -1  -6   7       1659.98       1573.61        43.98 o                         
   0  -6   7        986.02        899.52        58.16 o                         
   1  -6   7         19.93         69.59        29.15 o                         
   2  -6   7         36.30         38.14        30.84 o                         
   3  -6   7       1382.64       1435.85        64.23 o                         
   4  -6   7       1622.44       1553.67        68.52 o                         
   5  -6   7       1798.07       1878.85        76.29 o                         
   6  -6   7       2586.25       2432.62       100.55 o                         
   7  -6   7       2087.48       2094.45        69.63 o                         
   8  -6   7       2301.53       2260.24        74.40 o                         
   9  -6   7       1064.03       1006.67        65.26 o                         
  10  -6   7        930.36        832.23        78.09 o                         
 -10  -5   7       1171.64       1124.80        89.35 o                         
  -9  -5   7       2476.23       2253.45        86.29 o                         
  -8  -5   7       2496.56       2440.73        72.73 o                         
  -7  -5   7       3146.85       2890.18        73.82 o                         
  -6  -5   7       2770.76       2819.65        69.03 o                         
  -5  -5   7       3012.76       2946.20        67.46 o                         
  -4  -5   7        780.40        941.60        52.48 o                         
  -3  -5   7        309.87        398.58        30.94 o                         
  -2  -5   7        447.80        570.40        34.02 o                         
  -1  -5   7       1303.25       1244.92        36.88 o                         
   0  -5   7       3676.48       3524.01        95.30 o                         
   1  -5   7       7633.79       6991.90       111.11 o                         
   2  -5   7       5873.69       5806.63        99.10 o                         
   3  -5   7       7140.06       6801.58       113.23 o                         
   4  -5   7       2934.83       2840.75        79.81 o                         
   5  -5   7       5142.13       5050.62       150.49 o                         
   6  -5   7       4429.48       4332.02        80.46 o                         
   7  -5   7       3992.92       3967.07        84.21 o                         
   8  -5   7       1246.51       1137.45        59.74 o                         
   9  -5   7        228.15        235.13        45.73 o                         
  10  -5   7        188.52        126.61        49.46 o                         
 -11  -4   7        783.00        715.55       102.90 o                         
 -10  -4   7        696.41        769.30        55.60 o                         
  -9  -4   7        549.20        598.11        49.38 o                         
  -8  -4   7         28.28         19.22        32.60 o                         
  -7  -4   7        129.21        132.83        33.89 o                         
  -6  -4   7       1013.75       1054.20        49.69 o                         
  -5  -4   7       1735.57       1742.44        55.67 o                         
  -4  -4   7       3508.70       3581.08        75.09 o                         
  -3  -4   7       8795.90       8705.33       106.01 o                         
  -2  -4   7      11463.83      11284.69       123.57 o                         
  -1  -4   7      16444.05      16513.03       162.87 o                         
   0  -4   7      16255.30      16382.97       191.68 o                         
   1  -4   7      12503.78      12628.98       156.41 o                         
   2  -4   7      10191.68      10147.78       142.81 o                         
   3  -4   7       3849.03       3760.15        81.76 o                         
   4  -4   7      10487.00      10545.91       151.67 o                         
   5  -4   7       1558.77       1610.86        54.80 o                         
   6  -4   7        975.04       1037.68        51.14 o                         
   7  -4   7        306.40        247.09        37.56 o                         
   8  -4   7         44.08         64.79        37.92 o                         
   9  -4   7        175.02         79.75        42.29 o                         
  10  -4   7        221.17         90.08        57.94 o                         
 -11  -3   7          1.17        -11.78        64.18 o                         
 -10  -3   7        117.02        179.87        45.46 o                         
  -9  -3   7        602.11        638.33        49.27 o                         
  -8  -3   7       1791.67       1701.09        64.69 o                         
  -7  -3   7       5100.64       4841.12        88.71 o                         
  -6  -3   7       4619.66       4754.11        83.50 o                         
  -5  -3   7       8484.99       8477.06       111.48 o                         
  -4  -3   7      12650.78      12594.73       142.46 o                         
  -3  -3   7      14815.78      15310.37       157.62 o                         
  -2  -3   7      12959.30      13090.98       135.30 o                         
  -1  -3   7      20422.01      21368.60       199.74 o                         
   0  -3   7       7806.33       7567.19       122.16 o                         
   1  -3   7      10488.25      10867.73       165.23 o                         
   2  -3   7       1404.56       1265.82        43.29 o                         
   3  -3   7       1021.90       1000.71        49.62 o                         
   4  -3   7        249.65        238.89        28.10 o                         
   5  -3   7       1355.66       1339.23        48.94 o                         
   6  -3   7       1489.13       1429.87        57.02 o                         
   7  -3   7       1107.23       1137.55        54.27 o                         
   8  -3   7        930.95        869.70        54.51 o                         
   9  -3   7       1628.83       1555.12        81.51 o                         
  10  -3   7       1857.12       1903.25       106.39 o                         
 -11  -2   7        815.82        724.03       107.49 o                         
 -10  -2   7       1728.13       1672.65        68.77 o                         
  -9  -2   7       3827.84       3799.85        87.85 o                         
  -8  -2   7       4138.45       4121.24        89.16 o                         
  -7  -2   7       4574.93       4635.76       110.52 o                         
  -6  -2   7       5063.13       5023.46        83.56 o                         
  -5  -2   7       8504.04       8356.48       115.58 o                         
  -4  -2   7       8554.78       8487.10        90.62 o                         
  -3  -2   7       6388.91       6296.53        80.05 o                         
  -2  -2   7       1322.28       1221.91        44.73 o                         
  -1  -2   7       1198.80       1249.56        31.67 o                         
   0  -2   7       3288.78       3476.21        47.88 o                         
   1  -2   7        707.37        783.03        27.31 o                         
   2  -2   7        473.76        435.58        23.05 o                         
   3  -2   7       1180.47       1081.33        34.17 o                         
   4  -2   7       2027.96       1955.62        49.45 o                         
   5  -2   7       4479.70       4469.50        84.98 o                         
   6  -2   7       3874.64       3813.03        75.84 o                         
   7  -2   7       3095.03       3192.32       108.87 o                         
   8  -2   7       1676.36       1808.14        80.41 o                         
   9  -2   7       1531.22       1522.54        83.41 o                         
  10  -2   7        786.81        875.45       171.40 o                         
 -11  -1   7       1667.19       1661.40       141.95 o                         
 -10  -1   7       3091.10       2851.45       126.44 o                         
  -9  -1   7       2674.35       2592.49        78.45 o                         
  -8  -1   7       2210.34       2094.69        79.66 o                         
  -7  -1   7       1073.88       1035.68        68.16 o                         
  -6  -1   7       1785.05       1691.49        50.08 o                         
  -5  -1   7        863.76        849.62        30.47 o                         
  -4  -1   7        119.73        127.68        22.69 o                         
  -3  -1   7       3629.09       4143.38        64.11 o                         
  -2  -1   7       1658.21       1632.49        30.59 o                         
  -1  -1   7       4064.26       4124.76        54.02 o                         
   0  -1   7       3771.04       3857.70        61.36 o                         
   1  -1   7       6013.48       5893.38        82.37 o                         
   2  -1   7       4401.05       4221.35        69.03 o                         
   3  -1   7       7123.69       6935.23        84.31 o                         
   4  -1   7       5912.28       5773.37        80.65 o                         
   5  -1   7       4845.56       4793.54       115.44 o                         
   6  -1   7       2426.53       2435.36        65.14 o                         
   7  -1   7       1185.33       1174.59        64.03 o                         
   8  -1   7        814.36        770.67        57.93 o                         
   9  -1   7        155.79        129.96        56.90 o                         
  10  -1   7         12.18         38.27        49.53 o                         
 -11   0   7        369.20        198.04        61.60 o                         
 -10   0   7        660.28        523.93        67.16 o                         
  -9   0   7         75.74         68.27        55.96 o                         
  -8   0   7         25.44         78.12        58.65 o                         
  -7   0   7        107.18        106.77        40.39 o                         
  -6   0   7       1977.84       1882.76        59.77 o                         
  -5   0   7       2274.85       2062.80        49.07 o                         
  -4   0   7       5823.89       5540.81        73.19 o                         
  -3   0   7       4367.02       3951.09        61.60 o                         
  -2   0   7      12161.80      11971.93       106.69 o                         
  -1   0   7      12197.93      11900.86       139.05 o                         
   0   0   7      13163.65      12622.87       146.93 o                         
   1   0   7       8922.48       8506.89       109.06 o                         
   2   0   7       8686.96       8325.85       110.11 o                         
   3   0   7       6376.19       6255.28        94.07 o                         
   4   0   7       3743.28       3741.91        76.30 o                         
   5   0   7        472.87        435.04        41.47 o                         
   6   0   7         16.07        -32.88        32.88 o                         
   7   0   7         12.32        -27.79        36.00 o                         
   8   0   7         94.37         37.85        41.16 o                         
   9   0   7        451.03        516.24       111.03 o                         
  10   0   7        950.08        982.19        93.53 o                         
 -11   1   7         92.88         22.99        56.50 o                         
 -10   1   7        323.85        175.76        59.50 o                         
  -9   1   7       1418.25       1560.01        89.56 o                         
  -8   1   7       2863.71       2879.16        98.96 o                         
  -7   1   7       4596.04       4549.98        90.61 o                         
  -6   1   7       3041.22       2986.20       124.58 o                         
  -5   1   7      11180.91      10755.49       118.29 o                         
  -4   1   7      14349.40      13669.37       175.08 o                         
  -3   1   7      12177.24      11906.63       194.19 o                         
  -2   1   7      13437.21      13497.09       159.65 o                         
  -1   1   7       8520.66       8526.55       108.73 o                         
   0   1   7       2984.93       2805.31        55.26 o                         
   1   1   7        356.33        341.62        26.37 o                         
   2   1   7        584.58        703.67        45.05 o                         
   3   1   7        133.97        157.77        26.27 o                         
   4   1   7        427.44        461.23        36.48 o                         
   5   1   7       1753.87       1700.24        61.06 o                         
   6   1   7       1717.73       1721.06       166.56 o                         
   7   1   7       2112.78       2104.35       200.53 o                         
   8   1   7       1111.16       1102.00        86.98 o                         
   9   1   7       1934.32       2004.33       118.62 o                         
  10   1   7       1464.65       1407.02       123.92 o                         
 -11   2   7       1583.72       1769.48       125.66 o                         
 -10   2   7       3162.82       3289.02       130.20 o                         
  -9   2   7       3266.13       3075.27       112.72 o                         
  -8   2   7       5350.74       5477.09       108.25 o                         
  -7   2   7       3658.80       3582.69        86.29 o                         
  -6   2   7       7086.64       7071.27       120.90 o                         
  -5   2   7       8718.05       8280.74        99.96 o                         
  -4   2   7       7180.06       7052.60        92.29 o                         
  -3   2   7       2752.30       2687.64        52.63 o                         
  -2   2   7       2281.55       2421.45        56.32 o                         
  -1   2   7        400.49        499.39        30.46 o                         
   0   2   7         85.53         90.95        33.99 o                         
   1   2   7       1216.74       1348.93        52.88 o                         
   2   2   7       2081.63       2215.06        98.38 o                         
   3   2   7       3307.95       3194.48       122.03 o                         
   4   2   7       5320.52       5505.38       171.40 o                         
   5   2   7       3939.59       3854.07       111.27 o                         
   6   2   7       3712.74       3812.12       157.00 o                         
   7   2   7       2488.00       2539.58       111.71 o                         
   8   2   7       3025.31       3274.89       131.67 o                         
   9   2   7       1058.31       1040.13        94.64 o                         
  10   2   7        694.61        582.64        68.59 o                         
 -11   3   7       1802.13       1544.48       215.96 o                         
 -10   3   7       1734.52       1869.96       136.81 o                         
  -9   3   7       2032.17       1998.24       105.74 o                         
  -8   3   7       1499.30       1545.60        69.54 o                         
  -7   3   7        566.02        512.07        43.30 o                         
  -6   3   7         66.56         29.25        27.65 o                         
  -5   3   7         22.13         19.65        24.31 o                         
  -4   3   7         41.78         38.31        20.95 o                         
  -3   3   7        524.98        538.70        31.52 o                         
  -2   3   7       2314.99       2215.36        69.27 o                         
  -1   3   7       1525.05       1439.51        37.53 o                         
   0   3   7       5074.84       4755.16        80.13 o                         
   1   3   7       5392.06       5095.27        85.26 o                         
   2   3   7       5669.75       5551.11        89.39 o                         
   3   3   7       6211.21       6095.51       131.51 o                         
   4   3   7       6222.46       6365.18       141.83 o                         
   5   3   7       1281.07       1202.41        77.07 o                         
   6   3   7       1228.14       1198.09        87.94 o                         
   7   3   7        813.86        722.35        76.86 o                         
   8   3   7        141.61        149.29        62.41 o                         
   9   3   7          1.94         24.79        64.05 o                         
  10   3   7         11.11        -50.17        51.84 o                         
 -10   4   7        110.01         32.64        60.58 o                         
  -9   4   7         16.37         36.08        52.89 o                         
  -8   4   7         11.52        -39.68        44.66 o                         
  -7   4   7        572.60        620.30        47.35 o                         
  -6   4   7        709.39        674.01        42.91 o                         
  -5   4   7       4502.89       4397.28        71.88 o                         
  -4   4   7       3041.13       3023.41        57.08 o                         
  -3   4   7       4939.35       4905.52       102.41 o                         
  -2   4   7       6101.93       5779.40        80.02 o                         
  -1   4   7       4349.16       4104.89        65.70 o                         
   0   4   7       4095.08       3852.00        75.86 o                         
   1   4   7       5053.02       5144.96        74.88 o                         
   2   4   7       2010.78       2033.19       172.42 o                         
   3   4   7        903.57        907.41        49.62 o                         
   4   4   7         71.91         81.20        41.67 o                         
   5   4   7         33.12         69.24        58.27 o                         
   6   4   7        573.30        627.90        69.65 o                         
   7   4   7        497.24        444.29        68.20 o                         
   8   4   7        531.72        490.26        98.38 o                         
   9   4   7        843.59        809.96       111.26 o                         
 -10   5   7        591.72        551.61        93.93 o                         
  -9   5   7        736.57        779.10       116.41 o                         
  -8   5   7       1293.93       1396.65        83.48 o                         
  -7   5   7       3277.15       3385.59       104.51 o                         
  -6   5   7       5200.04       5140.94       109.77 o                         
  -5   5   7       3861.09       3692.46       111.16 o                         
  -4   5   7       5423.87       5414.35        78.29 o                         
  -3   5   7       3767.69       3746.88        62.05 o                         
  -2   5   7       3217.86       3216.18        62.54 o                         
  -1   5   7       1693.63       1809.62        49.91 o                         
   0   5   7       1342.66       1345.42        47.20 o                         
   1   5   7        410.95        463.26        31.90 o                         
   2   5   7         79.93         91.47        30.08 o                         
   3   5   7        589.71        643.59        46.01 o                         
   4   5   7        114.56        117.23        47.76 o                         
   5   5   7        780.94        686.79        70.18 o                         
   6   5   7       2104.48       2078.46       108.77 o                         
   7   5   7       2132.36       2337.41       185.07 o                         
   8   5   7       1940.36       1976.51        98.38 o                         
   9   5   7       1527.21       1475.67       150.69 o                         
  -9   6   7       2393.13       2322.43       182.72 o                         
  -8   6   7       2545.56       2477.47       101.70 o                         
  -7   6   7       3320.50       3225.25       101.66 o                         
  -6   6   7       3041.95       3095.09       116.81 o                         
  -5   6   7       1028.21        956.33        53.25 o                         
  -4   6   7       2281.62       2285.71        55.35 o                         
  -3   6   7        699.44        645.05        39.60 o                         
  -2   6   7          0.05        -12.82        23.57 o                         
  -1   6   7        198.50        254.36        33.11 o                         
   0   6   7        742.07        825.92        41.48 o                         
   1   6   7        786.78        762.02        38.98 o                         
   2   6   7       4643.75       4568.93       126.33 o                         
   3   6   7       4039.87       3889.96        93.40 o                         
   4   6   7       2937.50       2834.78        83.78 o                         
   5   6   7       2239.88       2284.38       131.29 o                         
   6   6   7       2420.96       2183.46       116.36 o                         
   7   6   7       1753.13       1795.93       173.08 o                         
   8   6   7       1426.02       1217.94       151.51 o                         
  -9   7   7        694.13        659.57        70.63 o                         
  -8   7   7        737.50        709.20        70.22 o                         
  -7   7   7        398.49        418.35        59.57 o                         
  -6   7   7         20.00          2.94        43.12 o                         
  -5   7   7         71.23         63.09        40.83 o                         
  -4   7   7        106.89        158.45        50.08 o                         
  -3   7   7        875.51        913.60        62.54 o                         
  -2   7   7        837.78        833.23        38.31 o                         
  -1   7   7       2247.29       2177.94        59.69 o                         
   0   7   7       2692.38       2600.40        63.40 o                         
   1   7   7       5723.85       5693.93        90.95 o                         
   2   7   7       6481.78       6453.44       122.76 o                         
   3   7   7       2159.83       2058.54        75.52 o                         
   4   7   7       1750.45       1663.46        73.21 o                         
   5   7   7        981.19        968.44        88.14 o                         
   6   7   7        848.53        949.20        91.93 o                         
   7   7   7        185.77        141.75        50.80 o                         
   8   7   7         27.63         43.75        49.94 o                         
  -8   8   7         44.60         -2.71        55.43 o                         
  -7   8   7        564.14        473.71        90.87 o                         
  -6   8   7        922.35        874.94       104.91 o                         
  -5   8   7       1780.96       1807.65        86.43 o                         
  -4   8   7       2121.16       2095.33        83.46 o                         
  -3   8   7       1633.81       1640.09        59.84 o                         
  -2   8   7       2244.26       2290.08        71.95 o                         
  -1   8   7       2399.23       2376.49        56.92 o                         
   0   8   7       1497.14       1524.54        55.70 o                         
   1   8   7        607.78        608.13        50.79 o                         
   2   8   7        381.50        346.17        68.97 o                         
   3   8   7         13.29         31.36        36.67 o                         
   4   8   7         26.47         15.42        36.95 o                         
   5   8   7          7.47         58.53        61.27 o                         
   6   8   7        400.73        347.71        73.25 o                         
   7   8   7        591.31        448.24        82.70 o                         
  -7   9   7       1958.65       2028.79       118.05 o                         
  -6   9   7       1835.38       1802.32       120.69 o                         
  -5   9   7       1404.48       1458.76        80.82 o                         
  -4   9   7       1634.07       1612.74        62.76 o                         
  -3   9   7        780.04        827.26        48.41 o                         
  -2   9   7        342.53        364.70        39.69 o                         
  -1   9   7        135.66        141.21        34.51 o                         
   0   9   7        138.00        105.60        29.59 o                         
   1   9   7         61.93        111.13        41.53 o                         
   2   9   7        536.55        466.58        71.45 o                         
   3   9   7        830.78        914.84        88.29 o                         
   4   9   7        945.79       1038.21        68.91 o                         
   5   9   7       1320.19       1188.96        82.37 o                         
   6   9   7       1066.50       1093.12       188.16 o                         
  -6  10   7        285.00        229.65        60.20 o                         
  -5  10   7        194.83        255.21        57.99 o                         
  -4  10   7         34.24        -46.99        46.99 o                         
  -3  10   7         52.68         18.20        37.16 o                         
  -2  10   7        200.65        200.04        39.67 o                         
  -1  10   7        641.34        721.40        49.15 o                         
   0  10   7        715.32        818.58        50.87 o                         
   1  10   7       1824.66       1781.28       112.93 o                         
   2  10   7       2391.75       2406.15        94.35 o                         
   3  10   7       1525.21       1502.26        90.08 o                         
   4  10   7       1753.08       1650.65        90.03 o                         
   5  10   7       1229.36       1291.04        85.45 o                         
  -5  11   7         80.78        123.83        57.00 o                         
  -4  11   7        362.70        218.19        56.44 o                         
  -3  11   7        919.18        837.03        67.70 o                         
  -2  11   7       1522.35       1638.98       124.58 o                         
  -1  11   7       1543.11       1549.02        69.25 o                         
   0  11   7       1872.12       1808.73        92.46 o                         
   1  11   7       1901.22       1845.56        97.59 o                         
   2  11   7       1139.40       1269.85        84.89 o                         
   3  11   7       1002.43        987.26        76.88 o                         
   4  11   7        862.20        849.43       104.22 o                         
  -3  12   7        817.77        825.49        71.08 o                         
  -2  12   7        990.37        954.78        65.52 o                         
  -1  12   7        872.83        956.55       104.26 o                         
   0  12   7        615.78        639.45        63.59 o                         
   1  12   7        255.77        184.79        97.84 o                         
  -3 -14   8       1185.42       1077.16        94.48 o                         
  -2 -14   8       1402.10       1227.24        80.63 o                         
  -1 -14   8       1162.46       1082.21        79.29 o                         
   0 -14   8       1362.94       1497.05       144.64 o                         
   1 -14   8       1932.54       1542.96        96.54 o                         
   2 -14   8       2012.33       1888.74       107.50 o                         
   3 -14   8       1446.91       1352.46        94.05 o                         
  -5 -13   8       1647.50       1611.95       109.86 o                         
  -4 -13   8       2458.15       2302.73       101.43 o                         
  -3 -13   8       2909.65       2798.64        84.94 o                         
  -2 -13   8       3207.02       2994.33       109.63 o                         
  -1 -13   8       2971.78       2803.78       133.96 o                         
   0 -13   8       2457.46       2492.19       121.26 o                         
   1 -13   8       2550.35       2560.87       111.18 o                         
   2 -13   8       1210.50       1394.32       174.14 o                         
   3 -13   8        608.83        622.72        76.96 o                         
   4 -13   8        255.91        317.41       140.41 o                         
   5 -13   8         29.44        225.21       101.69 o                         
  -6 -12   8       3079.05       3120.13       119.45 o                         
  -5 -12   8       3201.34       3217.99       114.49 o                         
  -4 -12   8       3711.43       3483.79        90.03 o                         
  -3 -12   8       2435.59       2361.00        83.58 o                         
  -2 -12   8       1688.39       1645.88        67.85 o                         
  -1 -12   8       1258.83       1236.69        60.50 o                         
   0 -12   8        736.47        811.37        74.88 o                         
   1 -12   8         99.86         17.05        50.18 o                         
   2 -12   8         34.29          9.66        51.10 o                         
   3 -12   8        208.61        141.92        58.50 o                         
   4 -12   8        627.86        681.19       111.61 o                         
   5 -12   8        461.25        521.35       102.84 o                         
   6 -12   8        802.70        476.40        90.76 o                         
  -7 -11   8       1722.36       1851.28        97.90 o                         
  -6 -11   8       1431.24       1374.63        94.14 o                         
  -5 -11   8       2095.87       2245.15        73.77 o                         
  -4 -11   8        994.96       1092.74        58.91 o                         
  -3 -11   8        191.04        230.37        38.16 o                         
  -2 -11   8          6.36         15.41        29.71 o                         
  -1 -11   8        103.06        104.46        63.13 o                         
   0 -11   8        256.45        222.82        62.70 o                         
   1 -11   8        545.32        558.44        61.45 o                         
   2 -11   8       1657.57       1747.74        94.36 o                         
   3 -11   8       2565.17       2624.71       106.70 o                         
   4 -11   8       2298.38       2518.98       184.91 o                         
   5 -11   8       2406.25       2480.65       158.77 o                         
   6 -11   8       1421.63       1568.97       178.98 o                         
   7 -11   8       1140.14       1011.60        87.31 o                         
  -8 -10   8        335.91        448.05        77.12 o                         
  -7 -10   8         10.16        -32.07        45.61 o                         
  -6 -10   8         36.32         25.12        44.20 o                         
  -5 -10   8        204.66        251.54        40.76 o                         
  -4 -10   8        888.21        811.84        50.38 o                         
  -3 -10   8       1851.23       1792.59        64.26 o                         
  -2 -10   8       1742.61       1646.84        59.55 o                         
  -1 -10   8       3421.77       3126.46       100.73 o                         
   0 -10   8       3772.79       3821.38       112.05 o                         
   1 -10   8       4301.26       4205.94       135.68 o                         
   2 -10   8       3574.49       3729.63       125.80 o                         
   3 -10   8       3252.51       3116.35       104.18 o                         
   4 -10   8       2251.52       2309.81       167.95 o                         
   5 -10   8        449.63        382.30        63.19 o                         
   6 -10   8        296.07        209.07        61.69 o                         
   7 -10   8        128.01        103.81        61.85 o                         
   8 -10   8         13.52        -57.49        57.49 o                         
  -9  -9   8        143.64         24.83        54.98 o                         
  -8  -9   8        566.01        715.73        99.41 o                         
  -7  -9   8       2017.67       2010.14        95.08 o                         
  -6  -9   8       3069.11       2915.88        78.34 o                         
  -5  -9   8       4794.03       4760.33       108.99 o                         
  -4  -9   8       5417.93       5341.53        96.78 o                         
  -3  -9   8       5478.20       5506.46        98.12 o                         
  -2  -9   8       7921.99       7769.41       112.92 o                         
  -1  -9   8       5043.57       4825.80        90.84 o                         
   0  -9   8       4437.98       4209.59       102.66 o                         
   1  -9   8       2100.07       2283.57        83.06 o                         
   2  -9   8       1348.58       1292.43        76.68 o                         
   3  -9   8        227.48        161.49        45.37 o                         
   4  -9   8          3.56         32.66        45.79 o                         
   5  -9   8        194.68         84.57        49.91 o                         
   6  -9   8        401.51        344.03        63.63 o                         
   7  -9   8        771.16        718.26        76.00 o                         
   8  -9   8        977.33        881.82       120.78 o                         
  -9  -8   8       1941.84       1873.46        95.95 o                         
  -8  -8   8       2486.24       2440.64       139.49 o                         
  -7  -8   8       4395.80       4230.52        95.88 o                         
  -6  -8   8       4883.66       4761.09        93.96 o                         
  -5  -8   8       6441.41       6368.19       121.82 o                         
  -4  -8   8       3183.85       3327.46        75.27 o                         
  -3  -8   8       4249.39       4189.08        80.25 o                         
  -2  -8   8        376.17        483.12        35.91 o                         
  -1  -8   8        300.46        339.81        30.24 o                         
   0  -8   8        126.31        138.77        41.76 o                         
   1  -8   8          2.18        -22.61        33.44 o                         
   2  -8   8        840.56        712.82        54.04 o                         
   3  -8   8        860.35        963.14        61.74 o                         
   4  -8   8       1541.85       1646.15       102.82 o                         
   5  -8   8       2074.91       2049.90        89.96 o                         
   6  -8   8       2717.32       2718.79       104.96 o                         
   7  -8   8       2706.70       2739.81       171.89 o                         
   8  -8   8       2220.19       2322.79       110.95 o                         
   9  -8   8       1209.46       1178.42        87.54 o                         
 -10  -7   8       1815.83       1722.35        94.91 o                         
  -9  -7   8       2545.63       2530.16       107.62 o                         
  -8  -7   8       2981.22       2918.31        81.75 o                         
  -7  -7   8       3026.63       3031.87        86.07 o                         
  -6  -7   8       2229.65       2090.63        68.96 o                         
  -5  -7   8        644.07        722.76        54.29 o                         
  -4  -7   8        760.97        853.88        45.25 o                         
  -3  -7   8        396.90        474.89        36.09 o                         
  -2  -7   8        113.29        114.01        27.93 o                         
  -1  -7   8       3357.60       3322.71        74.02 o                         
   0  -7   8       1959.28       2026.97        70.10 o                         
   1  -7   8       4496.94       4424.13       102.95 o                         
   2  -7   8       3109.50       3090.47        85.63 o                         
   3  -7   8       5137.51       5018.31       107.43 o                         
   4  -7   8       2449.00       2258.96        81.72 o                         
   5  -7   8       2789.21       2860.09       144.32 o                         
   6  -7   8       2855.69       2761.36        98.62 o                         
   7  -7   8       1135.84       1015.96        74.24 o                         
   8  -7   8        544.21        484.79        69.63 o                         
   9  -7   8        248.20        170.09        84.82 o                         
 -10  -6   8        614.59        564.43        89.12 o                         
  -9  -6   8        300.70        309.63        43.60 o                         
  -8  -6   8         87.16        112.82        35.87 o                         
  -7  -6   8         32.73         15.21        30.01 o                         
  -6  -6   8        704.74        743.30        45.90 o                         
  -5  -6   8        735.21        877.89        66.50 o                         
  -4  -6   8        164.52        206.08        31.47 o                         
  -3  -6   8       1361.36       1383.18        78.41 o                         
  -2  -6   8       7714.60       7693.63       102.26 o                         
  -1  -6   8       6920.01       6674.10        89.33 o                         
   0  -6   8       7783.03       7860.88       124.16 o                         
   1  -6   8       5568.58       5440.62       100.94 o                         
   2  -6   8       5371.45       5237.04       101.56 o                         
   3  -6   8       5066.06       4818.36       101.00 o                         
   4  -6   8       1124.24       1082.89        61.49 o                         
   5  -6   8        571.75        625.96        54.76 o                         
   6  -6   8        330.38        354.90        52.74 o                         
   7  -6   8          1.54        -44.03        47.16 o                         
   8  -6   8         12.25        -33.56        58.51 o                         
   9  -6   8        107.80         35.09        63.49 o                         
 -10  -5   8         50.35          8.79        36.42 o                         
  -9  -5   8        466.17        504.86        49.41 o                         
  -8  -5   8       1708.89       1718.00        66.23 o                         
  -7  -5   8       2804.09       2649.62        72.33 o                         
  -6  -5   8       5303.12       5138.66        91.61 o                         
  -5  -5   8       9693.50       9527.40       125.89 o                         
  -4  -5   8       4677.17       4858.98        82.17 o                         
  -3  -5   8       8655.91       9026.61       114.23 o                         
  -2  -5   8       3666.53       3963.29       106.37 o                         
  -1  -5   8       5921.13       5866.33        78.84 o                         
   0  -5   8       2564.31       2588.42        64.27 o                         
   1  -5   8       1616.92       1646.10        55.68 o                         
   2  -5   8        651.61        760.45        44.86 o                         
   3  -5   8        492.51        446.02        41.28 o                         
   4  -5   8        212.32        175.32        37.46 o                         
   5  -5   8        472.93        514.81        49.72 o                         
   6  -5   8       1545.35       1472.55       119.73 o                         
   7  -5   8       3224.76       3043.41       116.75 o                         
   8  -5   8       2375.94       2271.12        73.72 o                         
   9  -5   8       1442.37       1439.36        68.74 o                         
  10  -5   8        977.44        876.32        80.67 o                         
 -10  -4   8       1816.47       1756.86       108.70 o                         
  -9  -4   8       3559.69       3500.40        98.73 o                         
  -8  -4   8       4463.72       4252.21        90.71 o                         
  -7  -4   8       6178.27       5966.23       113.45 o                         
  -6  -4   8       6003.77       5809.54        95.21 o                         
  -5  -4   8       4103.87       4310.47        82.05 o                         
  -4  -4   8       3822.87       3907.22        71.81 o                         
  -3  -4   8       2235.04       2311.96        66.99 o                         
  -2  -4   8       1752.94       1666.68        44.70 o                         
  -1  -4   8        129.84        140.56        20.30 o                         
   0  -4   8        791.49        897.57        49.98 o                         
   1  -4   8        848.85        908.32        44.19 o                         
   2  -4   8       2091.79       2172.79        59.39 o                         
   3  -4   8       4977.27       4868.68        91.38 o                         
   4  -4   8       3008.47       3034.09        80.02 o                         
   5  -4   8       7258.06       6888.60        96.92 o                         
   6  -4   8       5837.31       5752.73       102.83 o                         
   7  -4   8       5793.53       5493.88       102.71 o                         
   8  -4   8       2665.50       2663.08        79.02 o                         
   9  -4   8       1169.14       1249.85        71.59 o                         
  10  -4   8        614.80        562.27        91.01 o                         
 -11  -3   8       2194.59       2106.89       105.11 o                         
 -10  -3   8       2182.22       2095.50        75.80 o                         
  -9  -3   8       2584.21       2426.93        75.86 o                         
  -8  -3   8       3329.57       3251.46        78.65 o                         
  -7  -3   8       2361.47       2254.35        67.22 o                         
  -6  -3   8        264.11        357.86        37.10 o                         
  -5  -3   8        350.81        328.60        32.01 o                         
  -4  -3   8         13.35         18.62        19.48 o                         
  -3  -3   8        374.04        413.81        25.55 o                         
  -2  -3   8       1625.35       1646.38        41.29 o                         
  -1  -3   8       7450.02       7623.32        88.82 o                         
   0  -3   8      10194.16      10249.86       130.06 o                         
   1  -3   8       9201.06       8878.49       117.59 o                         
   2  -3   8       7054.59       6804.36       169.68 o                         
   3  -3   8       7051.41       6709.83       106.15 o                         
   4  -3   8       4951.60       4809.95        74.46 o                         
   5  -3   8       2333.87       2235.26        57.46 o                         
   6  -3   8       2842.48       2720.88        69.36 o                         
   7  -3   8       1502.63       1602.59        85.34 o                         
   8  -3   8        595.65        532.28        47.82 o                         
   9  -3   8         61.49         24.45        46.97 o                         
  10  -3   8         32.31         42.89        56.38 o                         
 -11  -2   8        623.52        529.39        67.60 o                         
 -10  -2   8        259.75        166.38        67.54 o                         
  -9  -2   8        516.16        509.44        46.67 o                         
  -8  -2   8          0.79         -6.69        29.64 o                         
  -7  -2   8         46.99         72.56        36.01 o                         
  -6  -2   8       1051.24       1079.13        45.12 o                         
  -5  -2   8       1681.34       1588.00        43.77 o                         
  -4  -2   8       3472.47       3468.13        48.83 o                         
  -3  -2   8       6240.62       6399.28        90.64 o                         
  -2  -2   8       9890.87       9918.69       108.75 o                         
  -1  -2   8      11516.54      11560.90       119.30 o                         
   0  -2   8       9405.58       9156.09       113.93 o                         
   1  -2   8      11076.90      11581.85       204.65 o                         
   2  -2   8       1912.87       1764.47        53.52 o                         
   3  -2   8       1796.98       1741.00        42.35 o                         
   4  -2   8       1904.23       1839.18        48.68 o                         
   5  -2   8        563.22        517.86        35.52 o                         
   6  -2   8         70.38         86.22        30.79 o                         
   7  -2   8         65.45         23.12        32.78 o                         
   8  -2   8        376.17        376.04        52.44 o                         
   9  -2   8        486.17        520.88        66.91 o                         
  10  -2   8        410.21        408.69        58.78 o                         
 -11  -1   8        114.42         15.97        54.31 o                         
 -10  -1   8        271.31        232.21        65.41 o                         
  -9  -1   8       1560.85       1646.30        89.34 o                         
  -8  -1   8       1477.45       1600.80        90.24 o                         
  -7  -1   8       2632.45       2570.60       103.58 o                         
  -6  -1   8       2620.29       2589.80        66.66 o                         
  -5  -1   8       4899.70       4642.13        70.55 o                         
  -4  -1   8       5608.11       5574.12        79.85 o                         
  -3  -1   8       4433.45       4272.84        56.13 o                         
  -2  -1   8       1234.82       1102.94        28.09 o                         
  -1  -1   8       2074.66       2091.43        46.92 o                         
   0  -1   8        460.43        484.25        48.33 o                         
   1  -1   8        521.94        630.53        33.09 o                         
   2  -1   8          5.58          1.19        20.06 o                         
   3  -1   8        300.37        269.51        34.27 o                         
   4  -1   8        880.26        874.30        39.30 o                         
   5  -1   8       2552.36       2502.88        81.24 o                         
   6  -1   8       2428.51       2508.25       154.47 o                         
   7  -1   8       2636.65       2737.25        85.04 o                         
   8  -1   8       2023.97       1967.28       357.16 o                         
   9  -1   8       1701.11       1792.11        99.32 o                         
  10  -1   8       1609.49       1793.87       114.12 o                         
 -11   0   8       1298.78       1220.31        87.52 o                         
 -10   0   8       2396.61       2500.58       230.04 o                         
  -9   0   8       3724.88       3827.86       119.85 o                         
  -8   0   8       3282.08       3151.37       102.64 o                         
  -7   0   8       3668.43       3567.46       121.63 o                         
  -6   0   8       3577.07       3476.58        68.45 o                         
  -5   0   8       2668.56       2670.74        56.48 o                         
  -4   0   8       1475.37       1494.84        49.68 o                         
  -3   0   8       1007.42       1087.93        51.04 o                         
  -2   0   8        190.74        251.13        21.15 o                         
  -1   0   8        311.05        305.10        24.70 o                         
   0   0   8        933.56        788.90        35.34 o                         
   1   0   8       4007.60       4085.92        70.49 o                         
   2   0   8       7850.43       7814.75       115.28 o                         
   3   0   8       8796.00       8665.47       121.14 o                         
   4   0   8       6930.51       6741.25       108.24 o                         
   5   0   8       5621.13       5552.62       132.65 o                         
   6   0   8       3895.73       3842.70        90.77 o                         
   7   0   8       4117.89       4126.73        97.42 o                         
   8   0   8       1574.17       1643.68       135.03 o                         
   9   0   8       1537.83       1643.94       109.12 o                         
  10   0   8        168.06        111.30        65.44 o                         
 -11   1   8       1574.37       1512.69        97.46 o                         
 -10   1   8       2181.16       2060.34       166.94 o                         
  -9   1   8       1288.75       1215.83        82.29 o                         
  -8   1   8       1311.17       1378.37        82.13 o                         
  -7   1   8        371.89        362.59        44.33 o                         
  -6   1   8        194.52        162.65        27.77 o                         
  -5   1   8         35.80         67.99        24.41 o                         
  -4   1   8       1358.34       1399.24        46.46 o                         
  -3   1   8       4539.23       4632.74        69.62 o                         
  -2   1   8       3978.38       4027.98        71.05 o                         
  -1   1   8       8581.06       8718.47       114.63 o                         
   0   1   8      11280.30      11045.17       165.16 o                         
   1   1   8       9537.53       9308.36       123.49 o                         
   2   1   8       7606.72       7543.37       135.70 o                         
   3   1   8      10324.01      10170.70       136.88 o                         
   4   1   8       7286.76       7241.25       113.49 o                         
   5   1   8       4123.65       3862.78        83.51 o                         
   6   1   8       2327.77       2177.90       124.09 o                         
   7   1   8        553.27        466.04        78.57 o                         
   8   1   8        459.93        466.33        71.60 o                         
   9   1   8         38.67         -1.03       116.55 o                         
  10   1   8          2.98        -22.99        62.65 o                         
 -11   2   8        336.87        116.80        76.33 o                         
 -10   2   8        213.45        346.66        78.62 o                         
  -9   2   8         64.82         39.82        51.87 o                         
  -8   2   8        147.17        143.74        41.34 o                         
  -7   2   8        166.02        135.46        32.93 o                         
  -6   2   8       1519.67       1523.62        49.60 o                         
  -5   2   8       6175.82       6076.19        92.43 o                         
  -4   2   8       8933.82       8643.56       131.01 o                         
  -3   2   8       7607.49       7179.01        93.99 o                         
  -2   2   8       7883.32       7547.69       108.26 o                         
  -1   2   8       8849.85       8490.87       118.91 o                         
   0   2   8       5778.01       5392.88       104.17 o                         
   1   2   8       2595.18       2567.26        76.68 o                         
   2   2   8       3212.65       3123.99        79.55 o                         
   3   2   8       1720.01       1644.09        63.38 o                         
   4   2   8        741.26        808.92        79.53 o                         
   5   2   8         11.85        -36.09        37.39 o                         
   6   2   8        254.88        299.03        96.29 o                         
   7   2   8        314.43        230.37        61.44 o                         
   8   2   8        639.78        617.37        78.55 o                         
   9   2   8       1027.75        949.64        94.72 o                         
  10   2   8       1001.78        985.80       156.31 o                         
 -10   3   8        542.40        536.59        70.23 o                         
  -9   3   8       1502.46       1565.97        99.47 o                         
  -8   3   8       1850.61       1808.74        84.88 o                         
  -7   3   8       1676.30       1687.89        65.31 o                         
  -6   3   8       1255.94       1277.30        48.51 o                         
  -5   3   8       3815.64       3666.90        72.77 o                         
  -4   3   8       4511.89       4483.17        78.89 o                         
  -3   3   8       2441.32       2416.63        66.13 o                         
  -2   3   8       3889.18       4044.12        91.53 o                         
  -1   3   8        661.79        784.69        43.51 o                         
   0   3   8        129.54        156.63        29.12 o                         
   1   3   8          0.62         -0.58        28.30 o                         
   2   3   8        151.94        157.29        28.81 o                         
   3   3   8        800.18        884.84        64.67 o                         
   4   3   8       3122.58       3098.81       102.79 o                         
   5   3   8       2454.82       2434.48       102.13 o                         
   6   3   8       1315.87       1492.05        95.98 o                         
   7   3   8       1999.86       2050.47       139.17 o                         
   8   3   8       2176.45       2269.71       121.40 o                         
   9   3   8       1369.64       1515.00       180.31 o                         
 -10   4   8       1671.53       1608.70       149.08 o                         
  -9   4   8       1790.21       1852.05        95.59 o                         
  -8   4   8       1488.74       1496.80        81.94 o                         
  -7   4   8        771.68        727.86        57.07 o                         
  -6   4   8        862.25        849.16        57.74 o                         
  -5   4   8       1549.10       1652.93        56.86 o                         
  -4   4   8         33.12         39.95        25.54 o                         
  -3   4   8        168.34        149.93        32.57 o                         
  -2   4   8        333.31        346.85        32.04 o                         
  -1   4   8       1987.38       1961.24        49.46 o                         
   0   4   8       1753.46       1681.84        57.76 o                         
   1   4   8       4720.68       4638.45        88.03 o                         
   2   4   8       4074.40       3943.40       109.80 o                         
   3   4   8       7257.60       7201.21       155.05 o                         
   4   4   8       4780.45       4585.78       128.41 o                         
   5   4   8       2074.48       2227.08       104.38 o                         
   6   4   8       1427.17       1367.56        92.72 o                         
   7   4   8       1119.21       1104.86        91.25 o                         
   8   4   8       1128.05       1184.21       113.64 o                         
   9   4   8        549.90        498.55        64.85 o                         
 -10   5   8        496.48        336.45        72.22 o                         
  -9   5   8        304.49        238.89        79.19 o                         
  -8   5   8        207.45        204.83        54.94 o                         
  -7   5   8         33.93        -52.72        64.62 o                         
  -6   5   8         55.95         51.00        49.19 o                         
  -5   5   8       1957.31       1808.60        92.31 o                         
  -4   5   8       1935.63       1895.63        79.30 o                         
  -3   5   8       3785.34       3656.20        97.82 o                         
  -2   5   8       4926.61       4926.84        78.56 o                         
  -1   5   8       4542.77       4747.48       106.48 o                         
   0   5   8       9692.89       9937.10       121.58 o                         
   1   5   8       6128.72       6203.87        89.49 o                         
   2   5   8       4567.51       4608.75       134.10 o                         
   3   5   8       5629.97       5663.16       165.19 o                         
   4   5   8       5721.17       5565.78       151.68 o                         
   5   5   8       1408.46       1494.31        96.89 o                         
   6   5   8        727.29        810.73        88.44 o                         
   7   5   8        144.12        199.89        66.86 o                         
   8   5   8          8.45        143.48        52.58 o                         
  -9   6   8        124.86        188.87        60.20 o                         
  -8   6   8        639.06        649.50        67.44 o                         
  -7   6   8       1135.17       1112.42        71.39 o                         
  -6   6   8       1552.98       1644.07        90.68 o                         
  -5   6   8       4388.23       4270.55       102.50 o                         
  -4   6   8       2872.05       2824.24        71.77 o                         
  -3   6   8       6206.38       5933.41        92.40 o                         
  -2   6   8       4575.37       4469.46        77.87 o                         
  -1   6   8       4052.81       4022.32        75.13 o                         
   0   6   8       1793.65       1817.76        53.37 o                         
   1   6   8       2649.39       2683.82        78.17 o                         
   2   6   8       1574.60       1624.82        64.47 o                         
   3   6   8        565.48        571.50        46.44 o                         
   4   6   8         92.58        131.43        86.24 o                         
   5   6   8          4.88        -17.27        50.57 o                         
   6   6   8        260.55        203.37        64.08 o                         
   7   6   8        454.37        593.55       105.24 o                         
   8   6   8        567.97        561.45        63.61 o                         
  -9   7   8        992.69        970.56       125.02 o                         
  -8   7   8       1329.62       1423.46       173.11 o                         
  -7   7   8       2179.03       2194.26        99.10 o                         
  -6   7   8       2184.45       2226.00        91.19 o                         
  -5   7   8       2107.30       1977.33        84.79 o                         
  -4   7   8       2979.42       3034.90        90.56 o                         
  -3   7   8       1828.06       1770.83        55.56 o                         
  -2   7   8       1107.85       1111.06        48.86 o                         
  -1   7   8        298.56        337.01        34.47 o                         
   0   7   8        263.19        220.73        31.40 o                         
   1   7   8        324.34        309.28        49.94 o                         
   2   7   8        271.29        369.83        42.44 o                         
   3   7   8       2101.26       2012.65        76.34 o                         
   4   7   8        889.06        859.04        87.89 o                         
   5   7   8       1032.09       1168.76        97.00 o                         
   6   7   8       1228.51       1276.07       104.04 o                         
   7   7   8       1226.27       1212.25       105.28 o                         
  -8   8   8        584.58        526.18        68.22 o                         
  -7   8   8        601.95        573.83        67.16 o                         
  -6   8   8        208.80        147.96        52.00 o                         
  -5   8   8          8.18        -42.62        42.62 o                         
  -4   8   8          1.99         32.51        42.18 o                         
  -3   8   8        183.72        182.78        33.48 o                         
  -2   8   8        549.52        603.06        48.79 o                         
  -1   8   8       1413.77       1389.64        56.10 o                         
   0   8   8       2377.01       2324.92        65.23 o                         
   1   8   8       1748.36       1724.57        92.85 o                         
   2   8   8       2063.77       2096.71        79.48 o                         
   3   8   8       2416.97       2348.67        85.46 o                         
   4   8   8       1767.37       1642.26        84.77 o                         
   5   8   8       1655.19       1597.26       114.17 o                         
   6   8   8       1118.00       1230.41       100.17 o                         
   7   8   8        357.56        473.56        85.49 o                         
  -7   9   8         90.23          7.87        56.05 o                         
  -6   9   8        665.76        650.97        70.61 o                         
  -5   9   8       1166.48       1176.00        74.75 o                         
  -4   9   8       1366.29       1484.41       128.35 o                         
  -3   9   8       2599.89       2636.84        75.19 o                         
  -2   9   8       2221.52       2192.24       153.97 o                         
  -1   9   8       3173.85       3200.30        93.23 o                         
   0   9   8       2736.43       2761.07        76.54 o                         
   1   9   8       3196.31       3216.55        97.61 o                         
   2   9   8       2136.55       2005.20       117.17 o                         
   3   9   8        721.97        740.21        83.73 o                         
   4   9   8        653.29        632.73       126.15 o                         
   5   9   8        276.88        349.39        56.98 o                         
   6   9   8         15.23         12.54        48.33 o                         
  -6  10   8       1109.43       1229.98        82.35 o                         
  -5  10   8       1511.59       1351.56        98.95 o                         
  -4  10   8       1826.88       1958.07       122.02 o                         
  -3  10   8       1633.71       1646.23        70.42 o                         
  -2  10   8       1799.14       1752.17       116.80 o                         
  -1  10   8       2276.90       2242.16       156.36 o                         
   0  10   8       1477.57       1435.84        73.28 o                         
   1  10   8        724.18        811.37        85.92 o                         
   2  10   8        127.04         -9.29        48.81 o                         
   3  10   8          5.00          3.02       110.38 o                         
   4  10   8         39.54        -36.41        57.58 o                         
   5  10   8         77.84          7.47        63.09 o                         
  -4  11   8        923.93        878.31       111.93 o                         
  -3  11   8        442.59        411.43        59.11 o                         
  -2  11   8        176.03        170.90        46.87 o                         
  -1  11   8         41.11         76.62        40.94 o                         
   0  11   8          7.13        -39.75        46.70 o                         
   1  11   8        151.24         78.96        64.12 o                         
   2  11   8        235.16        220.36        58.25 o                         
   3  11   8        225.09        239.81        75.33 o                         
  -1  12   8        491.12        422.71        74.35 o                         
  -3 -14   9        751.19        762.32        74.08 o                         
  -2 -14   9        232.40        138.66        89.97 o                         
  -1 -14   9        347.77        332.78        60.97 o                         
   0 -14   9         41.41         39.13        54.69 o                         
   1 -14   9          7.03        -12.56        55.38 o                         
   2 -14   9        377.66        380.72        67.80 o                         
  -5 -13   9        535.87        585.38        64.66 o                         
  -4 -13   9        212.95        184.31        44.63 o                         
  -3 -13   9         11.65         10.40        37.10 o                         
  -2 -13   9        113.52         30.70        49.21 o                         
  -1 -13   9        614.67        509.12        67.20 o                         
   0 -13   9        867.90        728.64        91.66 o                         
   1 -13   9       1438.23       1294.59       200.88 o                         
   2 -13   9       1886.03       1847.78       104.26 o                         
   3 -13   9       1875.81       1899.88       122.72 o                         
   4 -13   9       2271.81       2237.61       117.53 o                         
  -6 -12   9          7.52        -34.29        74.33 o                         
  -5 -12   9        241.45        229.41        58.42 o                         
  -4 -12   9        630.74        645.15        63.73 o                         
  -3 -12   9       1343.11       1401.88        66.61 o                         
  -2 -12   9       1667.43       1596.74        68.22 o                         
  -1 -12   9       1679.71       1660.63        66.16 o                         
   0 -12   9       2916.72       2708.49       106.01 o                         
   1 -12   9       2600.89       2648.38       133.53 o                         
   2 -12   9       1995.38       2190.52       105.61 o                         
   3 -12   9       1379.04       1315.10        86.36 o                         
   4 -12   9       1105.34       1152.04        91.63 o                         
   5 -12   9        863.00        847.70        80.40 o                         
   6 -12   9        275.20        202.12        68.43 o                         
  -7 -11   9        687.45        814.34        72.39 o                         
  -6 -11   9       1520.55       1578.52       109.24 o                         
  -5 -11   9       2732.61       2613.05        80.37 o                         
  -4 -11   9       4299.80       4069.55       106.23 o                         
  -3 -11   9       2840.10       2718.39        77.51 o                         
  -2 -11   9       2222.51       2082.44        70.90 o                         
  -1 -11   9       2549.54       2303.31        71.54 o                         
   0 -11   9       2174.48       2181.98        93.61 o                         
   1 -11   9       1330.55       1453.20        91.73 o                         
   2 -11   9        449.59        567.43        64.18 o                         
   3 -11   9         23.20        -48.35        48.35 o                         
   4 -11   9          0.55        -25.39        52.68 o                         
   5 -11   9        123.85        179.98        72.32 o                         
   6 -11   9        443.76        457.23        75.21 o                         
   7 -11   9        649.27        637.05        77.39 o                         
  -8 -10   9        949.53        881.88        74.13 o                         
  -7 -10   9       2005.09       1887.32        96.84 o                         
  -6 -10   9       1666.74       1641.24       111.58 o                         
  -5 -10   9       2527.47       2426.85        75.18 o                         
  -4 -10   9       1621.03       1542.78        87.37 o                         
  -3 -10   9        623.52        733.35        46.05 o                         
  -2 -10   9        234.28        226.50        33.49 o                         
  -1 -10   9        147.76        162.08        30.56 o                         
   0 -10   9         48.79         25.65        41.01 o                         
   1 -10   9        858.56        850.74        63.43 o                         
   2 -10   9       1494.64       1594.51        84.15 o                         
   3 -10   9       1867.98       1855.85        90.70 o                         
   4 -10   9       3109.37       3072.90       110.19 o                         
   5 -10   9       2551.08       2498.44       110.13 o                         
   6 -10   9       1789.36       1836.29       121.40 o                         
   7 -10   9       1741.73       1713.24       128.78 o                         
  -8  -9   9       1628.38       1656.98       265.29 o                         
  -7  -9   9        620.31        634.40        60.47 o                         
  -6  -9   9        406.17        416.72        49.76 o                         
  -5  -9   9        126.01        138.80        36.60 o                         
  -4  -9   9         66.12         52.98        31.06 o                         
  -3  -9   9        605.16        649.50        43.14 o                         
  -2  -9   9       1167.39       1291.12        86.58 o                         
  -1  -9   9       3307.67       3002.64        89.85 o                         
   0  -9   9       5223.62       5025.41       244.17 o                         
   1  -9   9       5077.16       5075.36       145.83 o                         
   2  -9   9       4882.46       4749.20       115.34 o                         
   3  -9   9       4832.66       4727.16       138.02 o                         
   4  -9   9       3709.83       3697.65       110.05 o                         
   5  -9   9       2157.24       2242.82        99.94 o                         
   6  -9   9       1276.89       1225.14        81.68 o                         
   7  -9   9        857.28        869.11       163.97 o                         
   8  -9   9        630.96        693.56        78.73 o                         
  -9  -8   9        208.02        218.68        53.91 o                         
  -8  -8   9          0.12        -29.27        31.86 o                         
  -7  -8   9         64.57        174.05        40.63 o                         
  -6  -8   9        562.69        636.47        46.41 o                         
  -5  -8   9       1416.12       1380.02        67.59 o                         
  -4  -8   9       4648.14       4767.39        90.23 o                         
  -3  -8   9       5645.64       5622.79       101.83 o                         
  -2  -8   9       2332.44       2361.63        70.74 o                         
  -1  -8   9       4457.87       4178.22       103.69 o                         
   0  -8   9       5767.88       5778.71       115.09 o                         
   1  -8   9       8972.16       8735.02       146.71 o                         
   2  -8   9       4966.62       5158.75       113.06 o                         
   3  -8   9       3242.04       3320.07       114.88 o                         
   4  -8   9       1919.67       1664.53        84.73 o                         
   5  -8   9        419.14        436.14        57.13 o                         
   6  -8   9         54.29        108.29        53.20 o                         
   7  -8   9          7.65        -11.46       105.89 o                         
   8  -8   9         70.00        -29.01        74.58 o                         
  -9  -7   9        348.95        406.80        48.90 o                         
  -8  -7   9        877.47        916.90        56.44 o                         
  -7  -7   9       2497.47       2422.26        74.71 o                         
  -6  -7   9       3808.57       3627.08        83.41 o                         
  -5  -7   9       4844.12       4789.47        90.08 o                         
  -4  -7   9       6320.00       6546.70       121.15 o                         
  -3  -7   9       3022.82       3181.72        74.97 o                         
  -2  -7   9       3798.62       3837.18        72.64 o                         
  -1  -7   9       2607.54       2670.58        57.97 o                         
   0  -7   9       2899.35       3016.25        81.95 o                         
   1  -7   9       1017.26       1187.46        62.18 o                         
   2  -7   9        145.87        129.16        37.99 o                         
   3  -7   9          1.80         -1.79        33.70 o                         
   4  -7   9        120.49         41.96        41.56 o                         
   5  -7   9        574.67        510.01        69.16 o                         
   6  -7   9        685.66        545.11        60.32 o                         
   7  -7   9       1533.08       1449.43        85.21 o                         
   8  -7   9       1377.38       1303.58        88.35 o                         
   9  -7   9       1277.36       1111.52       103.81 o                         
 -10  -6   9       1209.75       1044.58        76.62 o                         
  -9  -6   9       1242.18       1154.63        63.16 o                         
  -8  -6   9       1777.26       1696.81        73.00 o                         
  -7  -6   9       3292.89       3371.11        82.01 o                         
  -6  -6   9       2204.52       2141.69        82.52 o                         
  -5  -6   9       3317.76       3326.19        74.19 o                         
  -4  -6   9       1105.82       1222.17        51.80 o                         
  -3  -6   9       5164.23       5135.26       184.02 o                         
  -2  -6   9         18.58        -20.71        23.50 o                         
  -1  -6   9        639.24        712.94        35.64 o                         
   0  -6   9        999.33       1045.33        55.03 o                         
   1  -6   9       2113.27       2159.05        68.87 o                         
   2  -6   9       3423.79       3619.62        86.90 o                         
   3  -6   9       3342.74       3346.85        86.70 o                         
   4  -6   9       4219.63       4085.97        98.36 o                         
   5  -6   9       3660.09       3627.09       186.48 o                         
   6  -6   9       2945.30       2952.10        99.10 o                         
   7  -6   9       2566.58       2534.59       125.28 o                         
   8  -6   9       2251.31       2376.07       108.58 o                         
   9  -6   9       1418.97       1159.65       161.02 o                         
 -10  -5   9       1231.32       1103.73        64.02 o                         
  -9  -5   9       1370.90       1400.25        66.21 o                         
  -8  -5   9       1099.08       1082.39        58.85 o                         
  -7  -5   9        297.26        297.15        38.33 o                         
  -6  -5   9         84.44         69.07        30.83 o                         
  -5  -5   9        308.08        377.65        35.60 o                         
  -4  -5   9       1121.69       1118.46        55.70 o                         
  -3  -5   9       1827.91       1862.18        54.18 o                         
  -2  -5   9       4026.29       4004.29        69.23 o                         
  -1  -5   9       6918.52       6815.50        88.98 o                         
   0  -5   9       7646.18       7302.22       115.00 o                         
   1  -5   9       9233.98       8997.23       177.54 o                         
   2  -5   9       8342.05       8172.60       127.30 o                         
   3  -5   9       8525.89       8377.51       154.85 o                         
   4  -5   9       2650.50       2693.31        80.19 o                         
   5  -5   9       4060.00       3956.13        98.86 o                         
   6  -5   9       1890.13       1891.68        94.29 o                         
   7  -5   9        696.95        605.31        42.17 o                         
   8  -5   9        215.64        176.92        39.58 o                         
   9  -5   9        156.04        148.02        68.02 o                         
 -10  -4   9        137.03        141.09        43.09 o                         
  -9  -4   9         42.26         85.51        40.37 o                         
  -8  -4   9        624.79        551.19        44.52 o                         
  -7  -4   9        997.49        988.20        52.28 o                         
  -6  -4   9       4533.39       4368.97        83.52 o                         
  -5  -4   9       5548.82       5542.18       111.04 o                         
  -4  -4   9       5805.92       5805.41        89.62 o                         
  -3  -4   9      12510.29      12768.87       143.30 o                         
  -2  -4   9      12509.10      12782.57       139.92 o                         
  -1  -4   9      14064.46      13927.61       145.44 o                         
   0  -4   9      11374.39      11174.55       150.80 o                         
   1  -4   9      11205.28      11423.37       211.81 o                         
   2  -4   9       7060.72       6776.68       107.14 o                         
   3  -4   9       3848.80       3825.02        83.23 o                         
   4  -4   9        753.74        768.60        52.48 o                         
   5  -4   9        108.04        121.02        26.09 o                         
   6  -4   9         12.57         13.96        27.32 o                         
   7  -4   9        893.71        852.97        50.43 o                         
   8  -4   9        413.54        304.10        43.64 o                         
   9  -4   9        592.94        548.92        68.23 o                         
  10  -4   9        444.41        392.13        85.55 o                         
 -11  -3   9        264.80        183.64        67.65 o                         
 -10  -3   9        877.97        660.48        68.94 o                         
  -9  -3   9       1118.57       1179.85        58.57 o                         
  -8  -3   9       3257.11       3101.79        80.26 o                         
  -7  -3   9       3648.24       3636.70        90.93 o                         
  -6  -3   9       5120.33       5230.55        88.10 o                         
  -5  -3   9       4647.10       4725.42        94.80 o                         
  -4  -3   9       6601.80       6534.80        97.77 o                         
  -3  -3   9       8987.92       9050.17       109.79 o                         
  -2  -3   9       4771.67       4859.55        71.11 o                         
  -1  -3   9       2541.40       2516.05        55.71 o                         
   0  -3   9        754.14        730.89        28.89 o                         
   1  -3   9       1321.15       1379.69        46.54 o                         
   2  -3   9          1.45         -0.58        23.30 o                         
   3  -3   9        357.94        343.31        37.78 o                         
   4  -3   9       1567.79       1618.37        47.18 o                         
   5  -3   9        506.79        459.51        44.92 o                         
   6  -3   9       2211.06       2147.19        62.57 o                         
   7  -3   9       2439.02       2353.56        75.88 o                         
   8  -3   9       2669.05       2632.95       109.12 o                         
   9  -3   9       1327.40       1302.54        77.11 o                         
  10  -3   9        783.47        649.85        87.41 o                         
 -11  -2   9       1090.04       1003.88        80.02 o                         
 -10  -2   9       1339.61       1264.92        84.86 o                         
  -9  -2   9       2665.15       2697.45       185.17 o                         
  -8  -2   9       4147.99       3880.90       112.21 o                         
  -7  -2   9       3970.63       3897.91       106.82 o                         
  -6  -2   9       2268.15       2282.46        61.95 o                         
  -5  -2   9       1278.53       1320.02        37.49 o                         
  -4  -2   9        895.52        923.23        33.89 o                         
  -3  -2   9        564.20        570.13        28.70 o                         
  -2  -2   9          4.41         11.61        17.50 o                         
  -1  -2   9       1217.58       1204.45        34.73 o                         
   0  -2   9       3220.02       3341.01        61.47 o                         
   1  -2   9       3619.37       3591.49        75.60 o                         
   2  -2   9       2878.40       2757.11       130.24 o                         
   3  -2   9       4248.00       4040.96        94.21 o                         
   4  -2   9       1163.03       1212.40        44.90 o                         
   5  -2   9       6818.80       6472.69        94.67 o                         
   6  -2   9       2756.86       2738.79        68.17 o                         
   7  -2   9       2178.49       2178.40        79.65 o                         
   8  -2   9        799.18        837.78        92.90 o                         
   9  -2   9        511.51        404.36        57.22 o                         
  10  -2   9        234.41        263.10        57.57 o                         
 -11  -1   9       1009.68        979.06        96.25 o                         
 -10  -1   9        770.89        886.81        78.02 o                         
  -9  -1   9        771.50        727.36        80.32 o                         
  -8  -1   9        554.61        552.54       151.51 o                         
  -7  -1   9         77.35         83.99        42.67 o                         
  -6  -1   9        439.72        392.41        38.49 o                         
  -5  -1   9        221.61        288.28        28.49 o                         
  -4  -1   9       1321.80       1426.69        49.32 o                         
  -3  -1   9       3378.11       3480.09        50.59 o                         
  -2  -1   9       6155.07       6082.37        68.40 o                         
  -1  -1   9       6173.67       6083.89        89.32 o                         
   0  -1   9      12090.67      11958.71       221.75 o                         
   1  -1   9       5751.95       5587.53        86.95 o                         
   2  -1   9       8574.61       8639.25       119.76 o                         
   3  -1   9       5138.31       5034.69        88.61 o                         
   4  -1   9       7256.35       7230.77       114.92 o                         
   5  -1   9       2497.60       2603.01        73.27 o                         
   6  -1   9        893.52        895.70        55.87 o                         
   7  -1   9        153.13        117.15        41.18 o                         
   8  -1   9          1.55         -7.82        42.83 o                         
   9  -1   9         10.75         31.49        54.50 o                         
  10  -1   9         45.09        107.36        63.92 o                         
 -11   0   9         13.83        -33.61        63.34 o                         
 -10   0   9         85.16         61.48        63.88 o                         
  -9   0   9        242.68        240.49        65.00 o                         
  -8   0   9       1404.17       1497.55        84.32 o                         
  -7   0   9       2791.53       2743.91        77.17 o                         
  -6   0   9       4540.67       4406.94       129.05 o                         
  -5   0   9       4729.95       4606.73        84.98 o                         
  -4   0   9       8804.53       8612.28       112.32 o                         
  -3   0   9      14341.94      13710.85       163.76 o                         
  -2   0   9      17509.10      16775.24       146.18 o                         
  -1   0   9      10681.39      10414.39       132.71 o                         
   0   0   9       7193.12       7150.83       102.88 o                         
   1   0   9      10038.01      10011.67       132.11 o                         
   2   0   9       1027.10       1044.21        52.05 o                         
   3   0   9        516.52        518.06        38.67 o                         
   4   0   9        121.12         77.10        32.35 o                         
   5   0   9          8.17         -8.45        32.59 o                         
   6   0   9        228.96        177.34        39.41 o                         
   7   0   9        575.36        610.76        51.67 o                         
   8   0   9       1052.27       1021.45       107.64 o                         
   9   0   9        938.64        665.63        97.35 o                         
  10   0   9        827.61        806.01       108.43 o                         
 -11   1   9        544.16        661.38       198.82 o                         
 -10   1   9       1148.64       1140.02        85.46 o                         
  -9   1   9       3099.83       3176.58       127.82 o                         
  -8   1   9       3296.93       3294.66        87.12 o                         
  -7   1   9       5746.95       5666.46       102.07 o                         
  -6   1   9       4564.58       4464.97        77.52 o                         
  -5   1   9       6142.97       5943.14       110.74 o                         
  -4   1   9       6770.56       6693.75        96.67 o                         
  -3   1   9      10301.92       9977.29       176.73 o                         
  -2   1   9       2595.06       2591.18        46.87 o                         
  -1   1   9       2764.88       2926.05        73.44 o                         
   0   1   9        699.11        727.32        39.17 o                         
   1   1   9         10.20          7.38        23.26 o                         
   2   1   9        696.93        722.30        41.57 o                         
   3   1   9       1020.23       1065.21        52.55 o                         
   4   1   9       1924.64       1896.41        69.39 o                         
   5   1   9       2487.41       2408.39        79.76 o                         
   6   1   9       3376.07       3535.22       152.89 o                         
   7   1   9       2631.80       2763.25       113.82 o                         
   8   1   9       1747.79       1603.62       106.90 o                         
   9   1   9       1669.06       1536.54       110.04 o                         
 -10   2   9       2117.42       2262.45       214.63 o                         
  -9   2   9       2807.33       2811.98       122.33 o                         
  -8   2   9       2482.26       2528.48        81.20 o                         
  -7   2   9       2704.21       2616.64        79.57 o                         
  -6   2   9       3065.48       3003.49        70.72 o                         
  -5   2   9        149.11        190.80        25.77 o                         
  -4   2   9         30.27         38.09        24.77 o                         
  -3   2   9        112.60         91.55        28.62 o                         
  -2   2   9         82.42         63.09        27.79 o                         
  -1   2   9       1064.98       1113.18        67.03 o                         
   0   2   9        951.65        955.72        84.98 o                         
   1   2   9       2292.79       2231.79        74.80 o                         
   2   2   9       3017.65       3023.82        83.26 o                         
   3   2   9       3981.28       3807.30        93.32 o                         
   4   2   9       3214.20       3089.59       134.37 o                         
   5   2   9       4002.74       4117.38       136.57 o                         
   6   2   9       1814.45       1946.34       105.14 o                         
   7   2   9        755.48        817.66        78.90 o                         
   8   2   9        360.44        304.63        71.91 o                         
   9   2   9        277.46        255.15        73.98 o                         
 -10   3   9        429.99        357.50        71.97 o                         
  -9   3   9        193.61        105.50        49.49 o                         
  -8   3   9         70.90          5.79        40.45 o                         
  -7   3   9          1.66         -3.35        40.81 o                         
  -6   3   9        589.49        637.28        37.82 o                         
  -5   3   9        459.10        471.93        31.55 o                         
  -4   3   9       2893.83       2909.55       115.27 o                         
  -3   3   9       3702.67       3657.42        81.11 o                         
  -2   3   9       4498.44       4483.24        68.54 o                         
  -1   3   9       7392.34       7510.47       114.03 o                         
   0   3   9       6015.25       5919.54       100.03 o                         
   1   3   9       4254.12       4351.40        93.48 o                         
   2   3   9       3462.33       3499.85        77.37 o                         
   3   3   9       3037.83       3037.90       101.63 o                         
   4   3   9       1653.79       1811.40        89.11 o                         
   5   3   9        579.08        608.19        86.04 o                         
   6   3   9        184.10        208.47        57.16 o                         
   7   3   9          8.70         34.19        54.88 o                         
   8   3   9        253.18        164.32        71.27 o                         
   9   3   9        134.79        218.46        75.98 o                         
 -10   4   9        152.12        247.59        67.05 o                         
  -9   4   9       1013.68       1105.16       128.42 o                         
  -8   4   9        897.17        949.12        69.65 o                         
  -7   4   9       1488.20       1585.51       108.62 o                         
  -6   4   9       1570.82       1737.79        75.12 o                         
  -5   4   9       5177.48       5119.61        93.46 o                         
  -4   4   9       5888.83       5895.34       154.56 o                         
  -3   4   9       5942.54       6065.02       127.58 o                         
  -2   4   9       4636.08       4572.88        80.78 o                         
  -1   4   9       3379.40       3234.26        75.84 o                         
   0   4   9       1743.25       1776.11        84.02 o                         
   1   4   9       1114.99       1273.14        78.98 o                         
   2   4   9        471.19        543.73        56.62 o                         
   3   4   9          2.21        -17.34        41.17 o                         
   4   4   9        137.57        109.88       109.01 o                         
   5   4   9        300.32        336.90        60.61 o                         
   6   4   9        156.51         89.40        56.14 o                         
   7   4   9        641.63        553.23        78.70 o                         
   8   4   9        894.56        818.38        91.91 o                         
   9   4   9       1469.27       1210.96        78.04 o                         
  -9   5   9       1904.98       1880.64       102.58 o                         
  -8   5   9       2497.36       2372.67       120.39 o                         
  -7   5   9       3335.25       3490.15       104.50 o                         
  -6   5   9       4278.79       4311.84       106.34 o                         
  -5   5   9       4833.64       4904.36       125.07 o                         
  -4   5   9       1879.20       1924.34        74.08 o                         
  -3   5   9       1705.44       1795.20        66.83 o                         
  -2   5   9       1619.96       1619.63        49.60 o                         
  -1   5   9        355.03        312.84        30.88 o                         
   0   5   9         16.04         11.47        28.39 o                         
   1   5   9        259.79        267.06        38.37 o                         
   2   5   9        655.06        719.54        65.40 o                         
   3   5   9       1579.86       1640.47       134.37 o                         
   4   5   9       2784.98       2760.01       112.22 o                         
   5   5   9       2594.82       2518.15       115.47 o                         
   6   5   9       1013.27        979.02        89.11 o                         
   7   5   9       1483.85       1311.97       107.64 o                         
   8   5   9       1548.36       1538.69        88.55 o                         
  -9   6   9       1315.38       1180.19        82.61 o                         
  -8   6   9       1103.17       1177.94        81.10 o                         
  -7   6   9       1131.31       1157.18        74.99 o                         
  -6   6   9        826.25        897.46        63.90 o                         
  -5   6   9        713.88        747.87        57.39 o                         
  -4   6   9          9.74         45.13        34.34 o                         
  -3   6   9         21.88         33.20        32.29 o                         
  -2   6   9        107.12         86.69        27.59 o                         
  -1   6   9        875.41        941.88        45.82 o                         
   0   6   9       1068.56       1118.02        47.52 o                         
   1   6   9       1942.59       2196.08        80.62 o                         
   2   6   9       2767.08       3013.86       112.22 o                         
   3   6   9       4234.65       4319.50       135.93 o                         
   4   6   9       3156.50       2867.26       120.91 o                         
   5   6   9       1295.19       1422.65       101.75 o                         
   6   6   9       1240.62       1312.93       173.80 o                         
   7   6   9        488.45        426.43        79.89 o                         
   8   6   9        201.32        168.93        71.88 o                         
  -8   7   9          0.63        -42.38        53.58 o                         
  -7   7   9         10.07         43.16        55.19 o                         
  -6   7   9        250.93        258.34        54.73 o                         
  -5   7   9       1336.39       1523.75        81.88 o                         
  -4   7   9       1397.95       1401.00       115.59 o                         
  -3   7   9       2801.27       2707.61        72.93 o                         
  -2   7   9       2329.90       2382.56        63.58 o                         
  -1   7   9       1951.98       1904.91       113.20 o                         
   0   7   9       2566.18       2417.56        64.87 o                         
   1   7   9       2773.20       2781.21        92.29 o                         
   2   7   9        558.80        542.06        48.88 o                         
   3   7   9        924.55        942.69        68.80 o                         
   4   7   9         76.98        118.79        58.48 o                         
   5   7   9         41.29         29.42        85.36 o                         
   6   7   9         19.49        -34.78        62.91 o                         
   7   7   9         48.49         23.82        66.32 o                         
  -8   8   9        713.60        649.04        72.96 o                         
  -7   8   9        913.52        969.35        75.16 o                         
  -6   8   9       1607.81       1720.20        92.07 o                         
  -5   8   9       2344.95       2402.96        99.82 o                         
  -4   8   9       1099.39       1200.77        96.58 o                         
  -3   8   9       2074.96       1999.07       112.82 o                         
  -2   8   9       1244.44       1159.25        55.11 o                         
  -1   8   9        590.95        571.69        41.55 o                         
   0   8   9        121.19         89.03        30.27 o                         
   1   8   9         36.77         66.89        52.78 o                         
   2   8   9        119.00        166.64        41.20 o                         
   3   8   9        181.31        161.44        41.88 o                         
   4   8   9        494.25        404.02        58.41 o                         
   5   8   9        669.09        570.79       164.85 o                         
   6   8   9        835.97        757.26        91.86 o                         
  -7   9   9       1342.38       1283.17       136.39 o                         
  -6   9   9       1386.82       1332.38        96.86 o                         
  -5   9   9        876.94        952.45        83.24 o                         
  -4   9   9        486.18        440.49        58.32 o                         
  -3   9   9        228.22        197.01        37.42 o                         
  -2   9   9          1.63         48.22        47.02 o                         
  -1   9   9         29.24         20.57        33.55 o                         
   0   9   9        161.47        173.77        35.87 o                         
   1   9   9        237.24        219.28        46.82 o                         
   2   9   9        694.35        610.55        55.44 o                         
   3   9   9       1992.51       2100.78       137.74 o                         
   4   9   9        955.65        713.62       115.86 o                         
   5   9   9       1199.39       1183.93       106.98 o                         
  -5  10   9         44.21         43.47        52.01 o                         
  -4  10   9         19.94        -51.33        51.33 o                         
  -3  10   9        201.45        195.71        90.50 o                         
  -2  10   9        332.70        385.29       103.39 o                         
  -1  10   9       1090.68       1129.36        69.81 o                         
   0  10   9       1813.12       1777.06        87.62 o                         
   1  10   9       1780.10       1771.29       117.54 o                         
   2  10   9       1570.40       1668.25       118.98 o                         
   3  10   9       1172.75       1104.05       102.36 o                         
   4  10   9        730.02        757.01       138.49 o                         
  -3  11   9        866.82        923.95        82.85 o                         
  -2  11   9        854.09        885.34        64.58 o                         
  -1  11   9       1000.75       1060.25        82.16 o                         
   0  11   9        655.19        593.61        62.51 o                         
   1  11   9        696.89        800.24       125.46 o                         
   2  11   9        378.74        296.91        57.27 o                         
  -2 -14  10       1626.01       1483.80        91.69 o                         
  -1 -14  10       2236.06       2062.58       149.51 o                         
   0 -14  10       2317.76       2336.55       143.50 o                         
   1 -14  10       2118.70       2185.80       111.96 o                         
   2 -14  10       1246.92       1241.90       117.52 o                         
  -4 -13  10       3082.69       2812.58        86.55 o                         
  -3 -13  10       3262.55       3097.83       113.23 o                         
  -2 -13  10       3719.50       3618.77       119.90 o                         
  -1 -13  10       1615.27       1564.08        95.72 o                         
   0 -13  10       1221.95       1154.16        83.41 o                         
   1 -13  10        540.96        621.09        71.91 o                         
   2 -13  10        572.16        822.63       136.43 o                         
   3 -13  10         52.43         58.20        61.07 o                         
   4 -13  10         29.10        -28.92        63.39 o                         
  -6 -12  10       1976.74       1947.97        96.47 o                         
  -5 -12  10       1217.41       1227.89        64.62 o                         
  -4 -12  10       1850.62       1818.73        83.28 o                         
  -3 -12  10       1353.07       1342.73        66.79 o                         
  -2 -12  10        296.56        291.48        40.68 o                         
  -1 -12  10         46.33         76.72        62.55 o                         
   0 -12  10          5.24         34.52        50.12 o                         
   1 -12  10        106.79         49.19        69.77 o                         
   2 -12  10        401.44        400.93        64.55 o                         
   3 -12  10        840.90        708.78        76.46 o                         
   4 -12  10       1438.34       1394.91       118.80 o                         
   5 -12  10       1624.59       1620.81       127.16 o                         
  -7 -11  10        295.14        195.59        54.27 o                         
  -6 -11  10         75.84         35.44        46.49 o                         
  -5 -11  10         13.89        -32.18        32.18 o                         
  -4 -11  10        197.56        157.54        44.77 o                         
  -3 -11  10        427.98        338.98        46.59 o                         
  -2 -11  10        913.61        958.99        52.67 o                         
  -1 -11  10       1515.51       1644.65        85.17 o                         
   0 -11  10       2250.70       2268.29        95.30 o                         
   1 -11  10       2428.66       2297.14        98.62 o                         
   2 -11  10       3304.34       3143.91       112.66 o                         
   3 -11  10       2289.89       2243.57       103.97 o                         
   4 -11  10       2283.57       2290.29       112.28 o                         
   5 -11  10       1808.28       1682.14        97.65 o                         
   6 -11  10        796.12        743.07        81.22 o                         
  -8 -10  10         27.52         54.55        46.59 o                         
  -7 -10  10        260.69        305.87        56.29 o                         
  -6 -10  10        624.05        639.08        51.46 o                         
  -5 -10  10       2912.74       2713.56        89.95 o                         
  -4 -10  10       3248.98       3230.50        89.72 o                         
  -3 -10  10       4628.88       4553.01        92.11 o                         
  -2 -10  10       4295.13       4193.52        85.30 o                         
  -1 -10  10       4754.57       4662.56       144.25 o                         
   0 -10  10       4527.01       4260.40       112.25 o                         
   1 -10  10       3731.34       3993.55       171.05 o                         
   2 -10  10       2165.89       2225.67       115.96 o                         
   3 -10  10       1134.08       1146.43        75.38 o                         
   4 -10  10        535.47        511.57        79.28 o                         
   5 -10  10         27.18         39.08        55.84 o                         
   6 -10  10          1.12         46.97        58.58 o                         
   7 -10  10        132.79         71.18        88.52 o                         
  -8  -9  10       2984.27       2859.16       114.82 o                         
  -7  -9  10       2498.04       2345.36        77.79 o                         
  -6  -9  10       4474.65       4260.37       104.35 o                         
  -5  -9  10       4866.66       4652.68       101.91 o                         
  -4  -9  10       5866.13       5794.93       129.45 o                         
  -3  -9  10       4514.34       4464.45        88.19 o                         
  -2  -9  10       4112.43       4081.90       114.10 o                         
  -1  -9  10       2797.22       2940.46       138.73 o                         
   0  -9  10        416.38        465.87        51.34 o                         
   1  -9  10         84.93        132.98        70.27 o                         
   2  -9  10        116.89        130.89        55.28 o                         
   3  -9  10         10.31         15.71        44.16 o                         
   4  -9  10        341.25        385.27        56.67 o                         
   5  -9  10        395.31        342.72        60.87 o                         
   6  -9  10       1023.60        965.49        80.50 o                         
   7  -9  10       1076.80       1053.10        99.68 o                         
   8  -9  10       1427.38       1399.74       106.31 o                         
  -9  -8  10       3263.38       3119.40       110.36 o                         
  -8  -8  10       1869.66       1735.15        89.34 o                         
  -7  -8  10       2964.44       2721.97       100.04 o                         
  -6  -8  10       2453.04       2408.84        76.64 o                         
  -5  -8  10       2801.05       2818.30        83.22 o                         
  -4  -8  10       1585.48       1596.36        72.13 o                         
  -3  -8  10        424.11        441.44        37.94 o                         
  -2  -8  10        299.11        284.82        31.88 o                         
  -1  -8  10        168.49        159.88        38.15 o                         
   0  -8  10        620.88        725.13        72.52 o                         
   1  -8  10       1763.55       1859.54        85.04 o                         
   2  -8  10       2111.27       2289.19        83.44 o                         
   3  -8  10       2615.38       2625.40        89.94 o                         
   4  -8  10       3308.91       3412.83       125.15 o                         
   5  -8  10       3104.02       3151.93       129.27 o                         
   6  -8  10       1290.80       1143.51        78.47 o                         
   7  -8  10       1477.49       1473.27        92.57 o                         
   8  -8  10       1172.62       1049.86        93.78 o                         
  -9  -7  10        934.64        888.05        72.04 o                         
  -8  -7  10        825.23        853.32        66.69 o                         
  -7  -7  10        378.32        365.20        42.45 o                         
  -6  -7  10        117.70        108.62        34.17 o                         
  -5  -7  10          7.41          5.39        29.30 o                         
  -4  -7  10        817.61        924.93        56.44 o                         
  -3  -7  10        595.15        686.69        40.84 o                         
  -2  -7  10        149.39        171.21        28.35 o                         
  -1  -7  10       2140.14       2034.36        71.80 o                         
   0  -7  10       4293.11       4256.52        96.49 o                         
   1  -7  10       6279.06       6073.68       122.17 o                         
   2  -7  10       3880.62       4001.53        96.21 o                         
   3  -7  10       3857.03       3784.76        97.72 o                         
   4  -7  10       2438.41       2425.34       109.72 o                         
   5  -7  10       1152.13       1132.38        71.66 o                         
   6  -7  10        484.02        589.67        90.85 o                         
   7  -7  10        408.69        499.46        67.35 o                         
   8  -7  10         56.67        111.94        71.19 o                         
   9  -7  10         10.11        -29.54        58.26 o                         
 -10  -6  10          7.53         67.59        37.93 o                         
  -9  -6  10          2.78          2.12        38.11 o                         
  -8  -6  10        253.61        169.75        58.20 o                         
  -7  -6  10       1129.03       1127.26        59.40 o                         
  -6  -6  10       2555.70       2444.22        70.62 o                         
  -5  -6  10       3955.81       3927.34        81.75 o                         
  -4  -6  10       9447.38       9166.10       124.08 o                         
  -3  -6  10       6053.34       5862.06        92.41 o                         
  -2  -6  10       8330.46       8244.43       124.16 o                         
  -1  -6  10       4571.24       4644.48        74.50 o                         
   0  -6  10       5075.65       4961.95        99.35 o                         
   1  -6  10       3607.80       3684.90        86.64 o                         
   2  -6  10       2058.04       1957.57        69.80 o                         
   3  -6  10        596.98        549.30        46.95 o                         
   4  -6  10        287.02        252.30        44.20 o                         
   5  -6  10         15.04         44.77        42.58 o                         
   6  -6  10        103.96         54.11        46.99 o                         
   7  -6  10        329.92        203.29        66.49 o                         
   8  -6  10        936.61        951.83        88.13 o                         
   9  -6  10       1396.78       1195.15       112.69 o                         
 -10  -5  10       1649.93       1515.25        88.29 o                         
  -9  -5  10       1287.15       1264.16        64.45 o                         
  -8  -5  10       3120.11       2997.67        81.31 o                         
  -7  -5  10       5250.64       5313.24        99.50 o                         
  -6  -5  10       6696.96       6669.39       107.82 o                         
  -5  -5  10       7297.73       7150.77       107.46 o                         
  -4  -5  10       5071.36       5162.40        86.86 o                         
  -3  -5  10       3982.90       4174.24        90.07 o                         
  -2  -5  10       2015.93       2082.91        69.07 o                         
  -1  -5  10       4057.71       4283.37        76.56 o                         
   0  -5  10        265.65        324.18        51.02 o                         
   1  -5  10          6.46         32.57        29.49 o                         
   2  -5  10        838.27        760.85        47.49 o                         
   3  -5  10        380.67        372.22        41.14 o                         
   4  -5  10       2012.90       1965.99        73.44 o                         
   5  -5  10       2078.68       2016.76       101.49 o                         
   6  -5  10       2464.29       2597.65       118.70 o                         
   7  -5  10       3439.42       3546.40       128.25 o                         
   8  -5  10       2637.57       2783.09       139.59 o                         
   9  -5  10       2147.67       1892.99       130.00 o                         
 -10  -4  10       2863.20       2812.33       111.10 o                         
  -9  -4  10       3171.80       3051.27        90.33 o                         
  -8  -4  10       3096.11       3006.44        78.22 o                         
  -7  -4  10       3411.09       3372.17        78.15 o                         
  -6  -4  10       3506.92       3493.01        75.95 o                         
  -5  -4  10        942.13       1023.45        43.44 o                         
  -4  -4  10        157.64        170.09        29.67 o                         
  -3  -4  10        959.33       1004.91        51.97 o                         
  -2  -4  10         39.24         42.16        22.82 o                         
  -1  -4  10       1490.10       1485.05        44.16 o                         
   0  -4  10       2299.09       2384.92        62.41 o                         
   1  -4  10       5904.81       6008.19        99.67 o                         
   2  -4  10       5971.98       5831.16       100.80 o                         
   3  -4  10       3579.82       3471.22        81.14 o                         
   4  -4  10       5664.02       5493.92       105.85 o                         
   5  -4  10       3099.76       3217.02        92.25 o                         
   6  -4  10       2184.56       2227.80        62.14 o                         
   7  -4  10       1191.87       1122.53        73.22 o                         
   8  -4  10        966.36        942.91        57.28 o                         
   9  -4  10        613.93        576.52        89.39 o                         
 -10  -3  10        907.80        948.81       122.96 o                         
  -9  -3  10        840.10        819.92        72.60 o                         
  -8  -3  10        651.44        687.41        48.69 o                         
  -7  -3  10        168.73        136.55        30.27 o                         
  -6  -3  10        164.45        140.00        28.78 o                         
  -5  -3  10         22.55         31.19        21.51 o                         
  -4  -3  10       1320.27       1331.39        41.79 o                         
  -3  -3  10       1872.45       1860.22        52.72 o                         
  -2  -3  10       5772.14       5902.50        81.91 o                         
  -1  -3  10       3704.03       3768.80        60.83 o                         
   0  -3  10       5124.39       4927.28        76.20 o                         
   1  -3  10       6772.04       6519.38        80.47 o                         
   2  -3  10       6031.01       6165.56       131.91 o                         
   3  -3  10       5730.68       5655.13        79.58 o                         
   4  -3  10        337.61        285.82        28.51 o                         
   5  -3  10       1269.71       1324.91        50.07 o                         
   6  -3  10        428.62        486.42        37.80 o                         
   7  -3  10        124.19         49.34        35.29 o                         
   8  -3  10         28.76         16.96        43.22 o                         
   9  -3  10         92.49         25.76        45.81 o                         
 -10  -2  10         11.96         -4.39        50.56 o                         
  -9  -2  10        245.67        249.20        57.03 o                         
  -8  -2  10       1174.10       1175.71        74.28 o                         
  -7  -2  10       1575.14       1545.09        79.11 o                         
  -6  -2  10       3526.09       3345.78        78.55 o                         
  -5  -2  10       4046.66       3947.06        56.74 o                         
  -4  -2  10       4272.05       4223.44        63.30 o                         
  -3  -2  10       5980.19       5873.60        73.16 o                         
  -2  -2  10       4162.78       4271.73        57.87 o                         
  -1  -2  10       3811.07       3731.90        69.52 o                         
   0  -2  10       4044.91       4003.74        83.25 o                         
   1  -2  10       1061.02       1008.62        53.10 o                         
   2  -2  10       1187.94       1087.50        46.67 o                         
   3  -2  10         70.32         65.33        29.10 o                         
   4  -2  10         13.02         45.99        24.24 o                         
   5  -2  10          7.13        -17.37        27.55 o                         
   6  -2  10        585.01        563.42        58.67 o                         
   7  -2  10       1137.55       1074.54        67.12 o                         
   8  -2  10       1332.25       1201.94        86.07 o                         
   9  -2  10       1088.77       1170.48        74.53 o                         
 -10  -1  10       1439.11       1635.24       103.79 o                         
  -9  -1  10       2038.08       1961.44       100.29 o                         
  -8  -1  10       3720.69       3610.39       111.84 o                         
  -7  -1  10       4316.72       4122.94       113.10 o                         
  -6  -1  10       4723.03       4544.94        76.73 o                         
  -5  -1  10       2646.30       2689.57        64.52 o                         
  -4  -1  10       3551.16       3557.01        71.10 o                         
  -3  -1  10       2297.86       2190.52        47.60 o                         
  -2  -1  10       1213.88       1145.24        31.97 o                         
  -1  -1  10        778.23        814.74        40.03 o                         
   0  -1  10         68.40         80.26        30.96 o                         
   1  -1  10        448.47        462.93        37.11 o                         
   2  -1  10       1908.41       1669.77        55.48 o                         
   3  -1  10       2371.39       2322.27        65.57 o                         
   4  -1  10       4936.23       4579.22       120.79 o                         
   5  -1  10       5603.44       5430.85       104.41 o                         
   6  -1  10       3597.07       3506.94       129.06 o                         
   7  -1  10       2856.50       2766.51       101.38 o                         
   8  -1  10       2037.96       1935.99        85.04 o                         
   9  -1  10       1368.45       1366.97        95.42 o                         
 -10   0  10       1919.78       2166.14       112.32 o                         
  -9   0  10       2420.01       2398.49       107.37 o                         
  -8   0  10       3575.82       3510.33       111.86 o                         
  -7   0  10       1843.47       1806.50        77.26 o                         
  -6   0  10       1104.66       1100.29        46.16 o                         
  -5   0  10        836.54        931.37        38.91 o                         
  -4   0  10        163.23        196.55        29.79 o                         
  -3   0  10        137.43        129.38        24.99 o                         
  -2   0  10       1702.99       1646.87        53.04 o                         
  -1   0  10       3010.12       2911.06        63.55 o                         
   0   0  10       4101.81       4130.44        77.77 o                         
   1   0  10       4890.88       4661.06        87.65 o                         
   2   0  10       7354.92       7590.75       141.20 o                         
   3   0  10       4338.93       4190.08       147.56 o                         
   4   0  10       4068.78       3900.64        85.20 o                         
   5   0  10       5077.64       4858.64        99.79 o                         
   6   0  10       3003.62       2844.97       130.23 o                         
   7   0  10       1228.99       1180.39        70.10 o                         
   8   0  10        651.98        593.65        93.24 o                         
   9   0  10        251.48        221.62        67.47 o                         
 -10   1  10        517.61        433.54        70.51 o                         
  -9   1  10        719.60        748.51        73.32 o                         
  -8   1  10         31.30         29.96        39.69 o                         
  -7   1  10         88.69         67.10        40.67 o                         
  -6   1  10        301.12        316.57        38.05 o                         
  -5   1  10        218.35        297.13        33.53 o                         
  -4   1  10       2242.53       2225.68        58.40 o                         
  -3   1  10       8830.04       8956.00       132.80 o                         
  -2   1  10      10234.10      10321.78       137.00 o                         
  -1   1  10       5938.35       6060.40       116.29 o                         
   0   1  10       7417.20       7508.72       113.59 o                         
   1   1  10       4578.95       4695.13        87.47 o                         
   2   1  10       3299.23       3207.85        74.08 o                         
   3   1  10       2096.89       1993.18        64.29 o                         
   4   1  10       2028.30       1921.39        65.26 o                         
   5   1  10        809.10        836.29        51.61 o                         
   6   1  10         39.14         73.36        60.33 o                         
   7   1  10          9.29          3.77        80.21 o                         
   8   1  10        111.81        148.74       147.40 o                         
   9   1  10        244.11        256.22        71.30 o                         
 -10   2  10        204.69        218.40        67.13 o                         
  -9   2  10        433.76        400.46        53.25 o                         
  -8   2  10       1319.81       1282.79        66.33 o                         
  -7   2  10       1693.47       1744.76        81.82 o                         
  -6   2  10       2208.81       2221.66        69.55 o                         
  -5   2  10       1706.89       1721.58        44.07 o                         
  -4   2  10       2993.52       2913.63       131.29 o                         
  -3   2  10       3840.64       3826.89        81.82 o                         
  -2   2  10       3372.25       3217.91        99.66 o                         
  -1   2  10       2616.13       2615.22        65.89 o                         
   0   2  10       1515.09       1463.80        70.53 o                         
   1   2  10       1345.21       1395.00        69.68 o
[truncated: 239,113 more chars]
